# Supplementary material for: Analysis of copy number variants detected by sequencing in spontaneous abortion
Source: Mol Cytogenet. 2024 May 20;17:13. doi: 10.1186/s13039-024-00683-3 (PMC11103966; doi:10.1186/s13039-024-00683-3)
Supplement: Supplementary file 1 — Supplementary Material 1 [file 13039_2024_683_MOESM1_ESM.xlsx]

## Sheet: Mapping data
	BP	count	P value
	cell adhesion	100	7.88816e-05
	nervous system development	93	9.43564e-09
	negative regulation of transcription, DNA-templated	89	0.0321613
	protein ubiquitination	83	0.00346271
	homophilic cell adhesion via plasma membrane adhesion molecules	82	1.35898e-29
	negative regulation of apoptotic process	81	0.0299093
	cell division	62	0.0203276
	chemical synaptic transmission	59	1.60236e-06
	cell surface receptor signaling pathway	56	0.00218455
	positive regulation of cell migration	43	0.0473915
	MF
	calcium ion binding	150	1.00229e-09
	zinc ion binding	127	0.0285914
	transcriptional activator activity, RNA polymerase II transcription regulatory region sequence-specific binding	75	0.0198686
	ubiquitin protein ligase activity	52	0.0496931
	transcription regulatory region sequence-specific DNA binding	43	0.00934277
	serine-type endopeptidase inhibitor activity	38	4.97685e-10
	transcription factor binding	38	0.0133525
	metalloendopeptidase activity	26	0.0143938
	thiol-dependent ubiquitin-specific protease activity	25	0.00917815
	cysteine-type endopeptidase activity	22	0.00629382
	CC
	nucleus	768	0.0485994
	integral component of plasma membrane	210	0.0019673
	endoplasmic reticulum	176	0.000684464
	chromatin	158	0.00453608
	synapse	93	0.00021553
	dendrite	71	0.0324007
	neuron projection	61	0.0197721
	apical plasma membrane	61	0.0208176
	T cell receptor complex	43	4.47299e-08
	endomembrane system	30	0.00337977
	KEGG
	Neuroactive ligand-receptor interaction	63	0.00280369
	MicroRNAs in cancer	49	0.0356663
	Calcium signaling pathway	41	0.0181804
	Hippo signaling pathway	28	0.0327021
	Oocyte meiosis	24	0.0374845
	Oxidative phosphorylation	24	0.0469241
	Synaptic vesicle cycle	17	0.0208722
	Vibrio cholerae infection	13	0.0131013
	Collecting duct acid secretion	10	0.00308022
	Nicotine addiction	10	0.0435137

## Sheet: BP 
Category	Term	Count		%	PValue	Genes	List Total	Pop Hits	Pop Total	Fold Enrichment	Bonferroni	Benjamini	FDR
GOTERM_BP_DIRECT	GO:0007165~signal transduction	173		4.04489	0.0868168	ENSG00000107018, ENSG00000148484, ENSG00000197892, ENSG00000148482, ENSG00000118271, ENSG00000113658, ENSG00000120903, ENSG00000284866, ENSG00000064205, ENSG00000156427, ENSG00000120907, ENSG00000145934, ENSG00000169862, ENSG00000281988, ENSG00000035681, ENSG00000166913, ENSG00000147432, ENSG00000102524, ENSG00000185950, ENSG00000078579, ENSG00000164615, ENSG00000125249, ENSG00000147799, ENSG0000…	2377	1268	19333	1.10968	1	1	0.999322			signal transduction	173
GOTERM_BP_DIRECT	GO:0007155~cell adhesion	100		2.33809	7.88816e-05	ENSG00000240764, ENSG00000134755, ENSG00000081853, ENSG00000064205, ENSG00000243232, ENSG00000134873, ENSG00000204956, ENSG00000251664, ENSG00000196839, ENSG00000169862, ENSG00000171815, ENSG00000253846, ENSG00000104415, ENSG00000113248, ENSG00000081842, ENSG00000134762, ENSG00000046604, ENSG00000253953, ENSG00000253159, ENSG00000253958, ENSG00000254122, ENSG00000090316, ENSG00000254245, ENSG0000…	2377	555	19333	1.46547	0.372178	0.0664859	0.0664295			cell adhesion	100
GOTERM_MF_DIRECT	GO:0004867~serine-type endopeptidase inhibitor activity	38		0.888473	4.97685e-10	ENSG00000206072, ENSG00000214510, ENSG00000158901, ENSG00000206073, ENSG00000149651, ENSG00000175121, ENSG00000151655, ENSG00000197632, ENSG00000249139, ENSG00000196800, ENSG00000206075, ENSG00000168634, ENSG00000145879, ENSG00000166396, ENSG00000178172, ENSG00000124116, ENSG00000166634, ENSG00000180305, ENSG00000180205, ENSG00000123243, ENSG00000133710, ENSG00000197641, ENSG00000180083, ENSG0000…	2318	103	18908	3.00939	8.4258e-07	8.4258e-07	8.41585e-07			nervous system development	93
GOTERM_MF_DIRECT	GO:0005509~calcium ion binding	150		3.50713	1.00229e-09	ENSG00000134757, ENSG00000175065, ENSG00000240764, ENSG00000134755, ENSG00000128595, ENSG00000155970, ENSG00000196562, ENSG00000283777, ENSG00000081853, ENSG00000151651, ENSG00000243232, ENSG00000204956, ENSG00000145934, ENSG00000251664, ENSG00000057593, ENSG00000164690, ENSG00000171815, ENSG00000253846, ENSG00000124159, ENSG00000126218, ENSG00000275079, ENSG00000184347, ENSG00000034239, ENSG0000…	2318	751	18908	1.62923	1.69687e-06	8.48438e-07	8.47435e-07			negative regulation of transcription, DNA-templated	89
GOTERM_BP_DIRECT	GO:0007399~nervous system development	93		2.17442	9.43564e-09	ENSG00000240764, ENSG00000281151, ENSG00000081818, ENSG00000197457, ENSG00000081853, ENSG00000113211, ENSG00000113212, ENSG00000243232, ENSG00000253767, ENSG00000169744, ENSG00000204956, ENSG00000102606, ENSG00000251664, ENSG00000171815, ENSG00000253846, ENSG00000261934, ENSG00000278220, ENSG00000184347, ENSG00000253485, ENSG00000072832, ENSG00000156453, ENSG00000132549, ENSG00000113248, ENSG0000…	2377	415	19333	1.82266	5.56782e-05	1.85568e-05	1.8541e-05			protein ubiquitination	83
GOTERM_CC_DIRECT	GO:0042101~T cell receptor complex	43		1.00538	4.47299e-08	ENSG00000282064, ENSG00000282240, ENSG00000282285, ENSG00000282380, ENSG00000282820, ENSG00000282204, ENSG00000282148, ENSG00000282203, ENSG00000282225, ENSG00000282624, ENSG00000282568, ENSG00000282007, ENSG00000282466, ENSG00000282488, ENSG00000281970, ENSG00000282618, ENSG00000282812, ENSG00000276849, ENSG00000277110, ENSG00000282371, ENSG00000282272, ENSG00000282470, ENSG00000282297, ENSG0000…	2505	145	20580	2.43634	4.36107e-05	4.36117e-05	4.35669e-05			homophilic cell adhesion via plasma membrane adhesion molecules	82
GOTERM_BP_DIRECT	GO:0045892~negative regulation of transcription, DNA-templated	89		2.0809	0.0321613	ENSG00000105993, ENSG00000069011, ENSG00000175387, ENSG00000181220, ENSG00000175029, ENSG00000171940, ENSG00000131165, ENSG00000156469, ENSG00000226742, ENSG00000083168, ENSG00000122779, ENSG00000087206, ENSG00000168214, ENSG00000159692, ENSG00000079102, ENSG00000080298, ENSG00000166913, ENSG00000101158, ENSG00000185513, ENSG00000169946, ENSG00000155090, ENSG00000101076, ENSG00000104332, ENSG0000…	2377	591	19333	1.22482	1	1	0.999322			negative regulation of apoptotic process	81
GOTERM_MF_DIRECT	GO:0004032~alditol:NADP+ 1-oxidoreductase activity	9		0.210428	1.57403e-05	ENSG00000198074, ENSG00000122787, ENSG00000085662, ENSG00000187134, ENSG00000227471, ENSG00000198610, ENSG00000196139, ENSG00000151632, ENSG00000165568	2318	12	18908	6.11777	0.0262966	0.00888278	0.00887228			negative regulation of cell proliferation	68
GOTERM_BP_DIRECT	GO:0016567~protein ubiquitination	83		1.94061	0.00346271	ENSG00000154124, ENSG00000214357, ENSG00000134758, ENSG00000175063, ENSG00000146063, ENSG00000156463, ENSG00000146021, ENSG00000104228, ENSG00000043143, ENSG00000156509, ENSG00000154447, ENSG00000119048, ENSG00000139842, ENSG00000080802, ENSG00000122779, ENSG00000055130, ENSG00000145495, ENSG00000091732, ENSG00000013374, ENSG00000168936, ENSG00000101752, ENSG00000164934, ENSG00000183654, ENSG0000…	2377	498	19333	1.35556	1	1	0.999322			cell division	62
GOTERM_BP_DIRECT	GO:0007156~homophilic cell adhesion via plasma membrane adhesion molecules	82		1.91723	1.35898e-29	ENSG00000134757, ENSG00000175065, ENSG00000240764, ENSG00000134755, ENSG00000081818, ENSG00000173482, ENSG00000154162, ENSG00000081853, ENSG00000081138, ENSG00000113211, ENSG00000113212, ENSG00000243232, ENSG00000253767, ENSG00000204956, ENSG00000187372, ENSG00000251664, ENSG00000177839, ENSG00000171815, ENSG00000253846, ENSG00000261934, ENSG00000149654, ENSG00000253485, ENSG00000156453, ENSG0000…	2377	172	19333	3.87753	8.01934e-26	8.01798e-26	8.01119e-26			proteolysis	62
GOTERM_BP_DIRECT	GO:0043066~negative regulation of apoptotic process	81		1.89385	0.0299093	ENSG00000213585, ENSG00000156463, ENSG00000113734, ENSG00000179388, ENSG00000180053, ENSG00000113658, ENSG00000203780, ENSG00000174697, ENSG00000154447, ENSG00000119048, ENSG00000113013, ENSG00000189233, ENSG00000145779, ENSG00000085662, ENSG00000164690, ENSG00000100985, ENSG00000274382, ENSG00000176907, ENSG00000278220, ENSG00000146066, ENSG00000243509, ENSG00000147437, ENSG00000101197, ENSG0000…	2377	530	19333	1.24302	1	1	0.999322
GOTERM_MF_DIRECT	GO:0047834~D-threo-aldose 1-dehydrogenase activity	10		0.233809	0.000105374	ENSG00000198074, ENSG00000264006, ENSG00000122787, ENSG00000085662, ENSG00000187134, ENSG00000227471, ENSG00000198610, ENSG00000196139, ENSG00000151632, ENSG00000165568	2318	18	18908	4.53168	0.163399	0.0445996	0.0445469
GOTERM_BP_DIRECT	GO:0008285~negative regulation of cell proliferation	68		1.5899	0.0911205	ENSG00000109756, ENSG00000175387, ENSG00000254093, ENSG00000175029, ENSG00000107937, ENSG00000208037, ENSG00000120907, ENSG00000122779, ENSG00000283927, ENSG00000168214, ENSG00000159692, ENSG00000184347, ENSG00000147437, ENSG00000155090, ENSG00000101076, ENSG00000104332, ENSG00000284032, ENSG00000104499, ENSG00000175354, ENSG00000164938, ENSG00000274705, ENSG00000181790, ENSG00000104419, ENSG0000…	2377	464	19333	1.19196	1	1	0.999322
GOTERM_CC_DIRECT	GO:0045202~synapse	93		2.17442	0.00021553	ENSG00000281151, ENSG00000081818, ENSG00000109756, ENSG00000213585, ENSG00000113657, ENSG00000179388, ENSG00000197971, ENSG00000120903, ENSG00000113211, ENSG00000113575, ENSG00000280618, ENSG00000171858, ENSG00000145934, ENSG00000187372, ENSG00000177839, ENSG00000145936, ENSG00000183098, ENSG00000101557, ENSG00000145451, ENSG00000276482, ENSG00000147432, ENSG00000101199, ENSG00000167526, ENSG0000…	2505	527	20580	1.44981	0.189549	0.105071	0.104963
GOTERM_BP_DIRECT	GO:0051301~cell division	62		1.44961	0.0203276	ENSG00000175063, ENSG00000262634, ENSG00000040275, ENSG00000169220, ENSG00000158402, ENSG00000131165, ENSG00000175305, ENSG00000013810, ENSG00000184661, ENSG00000165660, ENSG00000091732, ENSG00000164611, ENSG00000196074, ENSG00000175470, ENSG00000094880, ENSG00000113328, ENSG00000141759, ENSG00000145919, ENSG00000085415, ENSG00000101146, ENSG00000178184, ENSG00000090316, ENSG00000152240, ENSG0000…	2377	383	19333	1.31663	1	1	0.999322			signal transduction	173
GOTERM_BP_DIRECT	GO:0006508~proteolysis	62		1.44961	0.0873781	ENSG00000109758, ENSG00000154485, ENSG00000156103, ENSG00000109756, ENSG00000145808, ENSG00000064601, ENSG00000151651, ENSG00000088926, ENSG00000158525, ENSG00000197858, ENSG00000145536, ENSG00000148848, ENSG00000170801, ENSG00000100985, ENSG00000126218, ENSG00000129128, ENSG00000128510, ENSG00000215440, ENSG00000109625, ENSG00000285442, ENSG00000158516, ENSG00000099219, ENSG00000002549, ENSG0000…	2377	418	19333	1.20638	1	1	0.999322			cell adhesion	100
GOTERM_CC_DIRECT	GO:0005783~endoplasmic reticulum	176		4.11503	0.000684464	ENSG00000188818, ENSG00000128595, ENSG00000106688, ENSG00000179144, ENSG00000133706, ENSG00000285032, ENSG00000196562, ENSG00000283777, ENSG00000104549, ENSG00000248920, ENSG00000064601, ENSG00000158445, ENSG00000284501, ENSG00000227551, ENSG00000186480, ENSG00000145934, ENSG00000145416, ENSG00000136770, ENSG00000164690, ENSG00000101558, ENSG00000059377, ENSG00000145817, ENSG00000145495, ENSG0000…	2505	1144	20580	1.26393	0.487052	0.222451	0.222222			nervous system development	93
GOTERM_BP_DIRECT	GO:0007268~chemical synaptic transmission	59		1.37947	1.60236e-06	ENSG00000281151, ENSG00000081818, ENSG00000106688, ENSG00000197971, ENSG00000120903, ENSG00000113211, ENSG00000187372, ENSG00000177839, ENSG00000145936, ENSG00000082556, ENSG00000101557, ENSG00000145451, ENSG00000276482, ENSG00000147432, ENSG00000147434, ENSG00000134769, ENSG00000101180, ENSG00000113209, ENSG00000113327, ENSG00000179915, ENSG00000181195, ENSG00000113205, ENSG00000181072, ENSG0000…	2377	253	19333	1.89671	0.00941095	0.00236348	0.00236147			negative regulation of transcription, DNA-templated	89
GOTERM_BP_DIRECT	GO:0007166~cell surface receptor signaling pathway	56		1.30933	0.00218455	ENSG00000282240, ENSG00000282285, ENSG00000197177, ENSG00000282204, ENSG00000282203, ENSG00000282007, ENSG00000282568, ENSG00000284816, ENSG00000020181, ENSG00000282297, ENSG00000282098, ENSG00000278032, ENSG00000181790, ENSG00000282577, ENSG00000281963, ENSG00000282459, ENSG00000282134, ENSG00000197646, ENSG00000282730, ENSG00000282179, ENSG00000282014, ENSG00000170458, ENSG00000282449, ENSG0000…	2377	305	19333	1.49334	0.999998	0.722149	0.721537			protein ubiquitination	83
GOTERM_MF_DIRECT	GO:0047086~ketosteroid monooxygenase activity	5		0.116904	0.00101477	ENSG00000122787, ENSG00000187134, ENSG00000198610, ENSG00000196139, ENSG00000151632	2318	5	18908	8.15703	0.820732	0.315403	0.31503			homophilic cell adhesion via plasma membrane adhesion molecules	82
GOTERM_BP_DIRECT	GO:0043065~positive regulation of apoptotic process	50		1.16904	0.0992656	ENSG00000104228, ENSG00000283733, ENSG00000203780, ENSG00000102606, ENSG00000145779, ENSG00000100985, ENSG00000035681, ENSG00000104332, ENSG00000284032, ENSG00000171791, ENSG00000164938, ENSG00000113721, ENSG00000240694, ENSG00000133874, ENSG00000173535, ENSG00000173848, ENSG00000164342, ENSG00000141682, ENSG00000120885, ENSG00000101109, ENSG00000120129, ENSG00000120889, ENSG00000164305, ENSG0000…	2377	332	19333	1.2249	1	1	0.999322			negative regulation of apoptotic process	81
GOTERM_BP_DIRECT	GO:0042493~response to drug	45		1.05214	0.0921105	ENSG00000105894, ENSG00000104321, ENSG00000101096, ENSG00000147571, ENSG00000197275, ENSG00000176890, ENSG00000173482, ENSG00000131183, ENSG00000136750, ENSG00000112941, ENSG00000175445, ENSG00000109819, ENSG00000170430, ENSG00000137563, ENSG00000136997, ENSG00000198900, ENSG00000177426, ENSG00000120907, ENSG00000119048, ENSG00000196839, ENSG00000151726, ENSG00000120899, ENSG00000092964, ENSG0000…	2377	293	19333	1.24915	1	1	0.999322			negative regulation of cell proliferation	68
GOTERM_MF_DIRECT	GO:0031731~CCR6 chemokine receptor binding	6		0.140285	0.00111779	ENSG00000232948, ENSG00000233050, ENSG00000285181, ENSG00000164825, ENSG00000273641, ENSG00000275444	2318	8	18908	6.11777	0.849452	0.315403	0.31503			cell division	62
GOTERM_BP_DIRECT	GO:0030335~positive regulation of cell migration	43		1.00538	0.0473915	ENSG00000112902, ENSG00000131504, ENSG00000284040, ENSG00000156463, ENSG00000113578, ENSG00000085719, ENSG00000037280, ENSG00000134014, ENSG00000283797, ENSG00000170379, ENSG00000119547, ENSG00000057593, ENSG00000113070, ENSG00000284816, ENSG00000120217, ENSG00000120899, ENSG00000100985, ENSG00000087589, ENSG00000185950, ENSG00000096968, ENSG00000145431, ENSG00000126218, ENSG00000124216, ENSG0000…	2377	264	19333	1.32475	1	1	0.999322			proteolysis	62
GOTERM_BP_DIRECT	GO:0030336~negative regulation of cell migration	38		0.888473	0.00220317	ENSG00000105894, ENSG00000198420, ENSG00000113657, ENSG00000107937, ENSG00000199017, ENSG00000208037, ENSG00000283797, ENSG00000168556, ENSG00000283927, ENSG00000168675, ENSG00000284816, ENSG00000164690, ENSG00000125249, ENSG00000164576, ENSG00000274205, ENSG00000276365, ENSG00000126233, ENSG00000015413, ENSG00000104332, ENSG00000199043, ENSG00000019582, ENSG00000107104, ENSG00000153487, ENSG0000…	2377	187	19333	1.65277	0.999998	0.722149	0.721537
GOTERM_CC_DIRECT	GO:0005887~integral component of plasma membrane	210		4.90998	0.0019673	ENSG00000240764, ENSG00000155850, ENSG00000106688, ENSG00000081853, ENSG00000243232, ENSG00000170214, ENSG00000145934, ENSG00000251664, ENSG00000169223, ENSG00000253846, ENSG00000147432, ENSG00000141458, ENSG00000184985, ENSG00000147434, ENSG00000068650, ENSG00000011083, ENSG00000081842, ENSG00000134489, ENSG00000164342, ENSG00000253953, ENSG00000253159, ENSG00000254122, ENSG00000090316, ENSG0000…	2505	1426	20580	1.20987	0.853394	0.479529	0.479037
GOTERM_BP_DIRECT	GO:0042981~regulation of apoptotic process	38		0.888473	0.085876	ENSG00000237038, ENSG00000172175, ENSG00000213523, ENSG00000112983, ENSG00000203780, ENSG00000249811, ENSG00000248920, ENSG00000081913, ENSG00000227551, ENSG00000122779, ENSG00000168556, ENSG00000198959, ENSG00000205946, ENSG00000145779, ENSG00000230549, ENSG00000096968, ENSG00000178690, ENSG00000233136, ENSG00000106144, ENSG00000232264, ENSG00000176194, ENSG00000231396, ENSG00000101197, ENSG0000…	2377	240	19333	1.28778	1	1	0.999322
GOTERM_BP_DIRECT	GO:0010951~negative regulation of endopeptidase activity	37		0.865092	2.82478e-05	ENSG00000206072, ENSG00000214510, ENSG00000158901, ENSG00000206073, ENSG00000149651, ENSG00000175121, ENSG00000151655, ENSG00000197632, ENSG00000196104, ENSG00000196800, ENSG00000206075, ENSG00000168634, ENSG00000145879, ENSG00000166396, ENSG00000101557, ENSG00000124116, ENSG00000166634, ENSG00000180305, ENSG00000164611, ENSG00000180205, ENSG00000123243, ENSG00000197641, ENSG00000067900, ENSG0000…	2377	146	19333	2.06119	0.15354	0.0333324	0.0333042
GOTERM_MF_DIRECT	GO:0016810~hydrolase activity, acting on carbon-nitrogen (but not peptide) bonds	6		0.140285	0.0022612	ENSG00000072832, ENSG00000104763, ENSG00000147647, ENSG00000113657, ENSG00000092964, ENSG00000151640	2318	9	18908	5.43802	0.978346	0.546888	0.546242
GOTERM_CC_DIRECT	GO:0012505~endomembrane system	30		0.701426	0.00337977	ENSG00000284980, ENSG00000003987, ENSG00000133706, ENSG00000197496, ENSG00000171045, ENSG00000099246, ENSG00000131165, ENSG00000169228, ENSG00000147419, ENSG00000136770, ENSG00000096968, ENSG00000126217, ENSG00000147676, ENSG00000158856, ENSG00000134901, ENSG00000157869, ENSG00000168461, ENSG00000170881, ENSG00000197646, ENSG00000133874, ENSG00000139832, ENSG00000146955, ENSG00000185189, ENSG0000…	2505	142	20580	1.73568	0.963148	0.580226	0.579631
GOTERM_BP_DIRECT	GO:0008283~cell proliferation	36		0.841711	0.00599525	ENSG00000136758, ENSG00000198363, ENSG00000120708, ENSG00000136997, ENSG00000158402, ENSG00000156427, ENSG00000139842, ENSG00000013810, ENSG00000274287, ENSG00000055130, ENSG00000168310, ENSG00000278728, ENSG00000183258, ENSG00000104320, ENSG00000070614, ENSG00000101670, ENSG00000019582, ENSG00000107104, ENSG00000064393, ENSG00000155100, ENSG00000171791, ENSG00000083307, ENSG00000155506, ENSG0000…	2377	185	19333	1.58271	1	1	0.999322
GOTERM_CC_DIRECT	GO:0016342~catenin complex	11		0.25719	0.00357062	ENSG00000170558, ENSG00000079112, ENSG00000145526, ENSG00000071991, ENSG00000154162, ENSG00000280641, ENSG00000149654, ENSG00000124215, ENSG00000081138, ENSG00000044115, ENSG00000101542	2505	32	20580	2.8241	0.969425	0.580226	0.579631
GOTERM_BP_DIRECT	GO:0071222~cellular response to lipopolysaccharide	34		0.79495	0.0305898	ENSG00000285176, ENSG00000285251, ENSG00000146063, ENSG00000283733, ENSG00000159674, ENSG00000026025, ENSG00000260314, ENSG00000109819, ENSG00000172216, ENSG00000284983, ENSG00000154589, ENSG00000189233, ENSG00000082556, ENSG00000120217, ENSG00000101017, ENSG00000096968, ENSG00000129988, ENSG00000125266, ENSG00000237693, ENSG00000284536, ENSG00000207797, ENSG00000135077, ENSG00000113302, ENSG0000…	2377	193	19333	1.43282	1	1	0.999322
GOTERM_MF_DIRECT	GO:0001046~core promoter sequence-specific DNA binding	8		0.187047	0.00382471	ENSG00000280529, ENSG00000113580, ENSG00000149596, ENSG00000181163, ENSG00000136997, ENSG00000123908, ENSG00000164975, ENSG00000155090	2318	18	18908	3.62535	0.998478	0.761103	0.760204
GOTERM_BP_DIRECT	GO:0001701~in utero embryonic development	34		0.79495	0.0997078	ENSG00000154188, ENSG00000131446, ENSG00000113758, ENSG00000175387, ENSG00000196584, ENSG00000198026, ENSG00000171720, ENSG00000169062, ENSG00000136997, ENSG00000119048, ENSG00000139842, ENSG00000171316, ENSG00000203883, ENSG00000101752, ENSG00000101452, ENSG00000169946, ENSG00000068650, ENSG00000124181, ENSG00000278032, ENSG00000168283, ENSG00000174405, ENSG00000157765, ENSG00000134762, ENSG0000…	2377	214	19333	1.29222	1	1	0.999322
GOTERM_BP_DIRECT	GO:0007411~axon guidance	31		0.724807	0.0605619	ENSG00000112902, ENSG00000156687, ENSG00000065675, ENSG00000120729, ENSG00000280641, ENSG00000280618, ENSG00000145934, ENSG00000284816, ENSG00000164690, ENSG00000092964, ENSG00000125266, ENSG00000184347, ENSG00000101680, ENSG00000072832, ENSG00000130702, ENSG00000179915, ENSG00000113763, ENSG00000038382, ENSG00000187323, ENSG00000169398, ENSG00000182197, ENSG00000275482, ENSG00000141646, ENSG0000…	2377	183	19333	1.37778	1	1	0.999322
GOTERM_MF_DIRECT	GO:0004180~carboxypeptidase activity	9		0.210428	0.00448927	ENSG00000002549, ENSG00000158516, ENSG00000101160, ENSG00000104324, ENSG00000109472, ENSG00000150656, ENSG00000064601, ENSG00000133313, ENSG00000091704	2318	23	18908	3.19188	0.999508	0.761103	0.760204
GOTERM_CC_DIRECT	GO:0000785~chromatin	158		3.69418	0.00453608	ENSG00000124151, ENSG00000130675, ENSG00000151650, ENSG00000179388, ENSG00000113658, ENSG00000164330, ENSG00000274382, ENSG00000186766, ENSG00000164736, ENSG00000091656, ENSG00000180543, ENSG00000091010, ENSG00000131931, ENSG00000198176, ENSG00000113648, ENSG00000178860, ENSG00000109705, ENSG00000285328, ENSG00000152455, ENSG00000174306, ENSG00000133398, ENSG00000064218, ENSG00000165156, ENSG0000…	2505	1059	20580	1.22574	0.988118	0.631811	0.631163
GOTERM_BP_DIRECT	GO:0043524~negative regulation of neuron apoptotic process	30		0.701426	0.0186795	ENSG00000101152, ENSG00000240764, ENSG00000154188, ENSG00000106688, ENSG00000196584, ENSG00000240184, ENSG00000109819, ENSG00000172216, ENSG00000151651, ENSG00000120899, ENSG00000164778, ENSG00000278220, ENSG00000078579, ENSG00000096968, ENSG00000164830, ENSG00000074317, ENSG00000064393, ENSG00000242419, ENSG00000154153, ENSG00000171791, ENSG00000113742, ENSG00000174405, ENSG00000157764, ENSG0000…	2377	159	19333	1.5346	1	1	0.999322
GOTERM_BP_DIRECT	GO:0000209~protein polyubiquitination	30		0.701426	0.0505508	ENSG00000104343, ENSG00000175063, ENSG00000133606, ENSG00000113558, ENSG00000179046, ENSG00000244687, ENSG00000119048, ENSG00000145416, ENSG00000123124, ENSG00000168936, ENSG00000101695, ENSG00000034677, ENSG00000184108, ENSG00000134900, ENSG00000176641, ENSG00000215218, ENSG00000173273, ENSG00000171791, ENSG00000154493, ENSG00000104517, ENSG00000049759, ENSG00000169139, ENSG00000009335, ENSG0000…	2377	173	19333	1.41041	1	1	0.999322
GOTERM_MF_DIRECT	GO:0030414~peptidase inhibitor activity	8		0.187047	0.00542287	ENSG00000101074, ENSG00000101448, ENSG00000170085, ENSG00000137558, ENSG00000124116, ENSG00000243543, ENSG00000101443, ENSG00000197558	2318	19	18908	3.43454	0.9999	0.761103	0.760204
GOTERM_BP_DIRECT	GO:1902600~hydrogen ion transmembrane transport	29		0.678045	0.00495909	ENSG00000124172, ENSG00000047249, ENSG00000197496, ENSG00000155097, ENSG00000113732, ENSG00000169020, ENSG00000150403, ENSG00000151729, ENSG00000147416, ENSG00000147614, ENSG00000123643, ENSG00000163982, ENSG00000167700, ENSG00000109667, ENSG00000165629, ENSG00000171130, ENSG00000152234, ENSG00000105929, ENSG00000281861, ENSG00000288359, ENSG00000197818, ENSG00000127419, ENSG00000164405, ENSG0000…	2377	138	19333	1.70918	1	1	0.999322
GOTERM_BP_DIRECT	GO:0007169~transmembrane receptor protein tyrosine kinase signaling pathway	28		0.654664	0.00568068	ENSG00000160867, ENSG00000043462, ENSG00000130590, ENSG00000170873, ENSG00000206052, ENSG00000037280, ENSG00000136754, ENSG00000125508, ENSG00000284816, ENSG00000120899, ENSG00000087589, ENSG00000101213, ENSG00000101134, ENSG00000146094, ENSG00000068078, ENSG00000177570, ENSG00000113721, ENSG00000155926, ENSG00000176105, ENSG00000157168, ENSG00000168546, ENSG00000169398, ENSG00000147443, ENSG0000…	2377	133	19333	1.71229	1	1	0.999322
GOTERM_BP_DIRECT	GO:0045766~positive regulation of angiogenesis	28		0.654664	0.0689783	ENSG00000112902, ENSG00000284182, ENSG00000249915, ENSG00000113578, ENSG00000248329, ENSG00000156427, ENSG00000148848, ENSG00000284816, ENSG00000120899, ENSG00000101017, ENSG00000091879, ENSG00000107014, ENSG00000124212, ENSG00000284032, ENSG00000064393, ENSG00000132205, ENSG00000199047, ENSG00000124181, ENSG00000285109, ENSG00000283762, ENSG00000123908, ENSG00000150630, ENSG00000147649, ENSG0000…	2377	164	19333	1.38862	1	1	0.999322
GOTERM_MF_DIRECT	GO:1990050~phosphatidic acid transporter activity	5		0.116904	0.00578931	ENSG00000100979, ENSG00000141391, ENSG00000186314, ENSG00000169230, ENSG00000101166	2318	7	18908	5.82645	0.999946	0.761103	0.760204
GOTERM_MF_DIRECT	GO:0016229~steroid dehydrogenase activity	5		0.116904	0.00578931	ENSG00000122787, ENSG00000187134, ENSG00000198610, ENSG00000196139, ENSG00000151632	2318	7	18908	5.82645	0.999946	0.761103	0.760204
GOTERM_BP_DIRECT	GO:0045471~response to ethanol	27		0.631284	0.0142244	ENSG00000147571, ENSG00000176890, ENSG00000174697, ENSG00000170430, ENSG00000137563, ENSG00000136997, ENSG00000171700, ENSG00000082556, ENSG00000059377, ENSG00000120899, ENSG00000130649, ENSG00000164879, ENSG00000141655, ENSG00000147437, ENSG00000141433, ENSG00000181195, ENSG00000169194, ENSG00000152234, ENSG00000276996, ENSG00000113140, ENSG00000170458, ENSG00000066926, ENSG00000164266, ENSG0000…	2377	136	19333	1.61471	1	1	0.999322
GOTERM_BP_DIRECT	GO:0071456~cellular response to hypoxia	27		0.631284	0.0258269	ENSG00000105894, ENSG00000113739, ENSG00000104765, ENSG00000178473, ENSG00000283733, ENSG00000135245, ENSG00000137449, ENSG00000109819, ENSG00000136997, ENSG00000151651, ENSG00000145936, ENSG00000124253, ENSG00000176171, ENSG00000124212, ENSG00000104332, ENSG00000064393, ENSG00000171791, ENSG00000284536, ENSG00000159167, ENSG00000104419, ENSG00000152455, ENSG00000141682, ENSG00000167034, ENSG0000…	2377	143	19333	1.53567	1	1	0.999322
GOTERM_MF_DIRECT	GO:0033130~acetylcholine receptor binding	7		0.163666	0.00628812	ENSG00000167653, ENSG00000180155, ENSG00000278032, ENSG00000179915, ENSG00000096968, ENSG00000283992, ENSG00000274488	2318	15	18908	3.80661	0.999977	0.761103	0.760204
GOTERM_MF_DIRECT	GO:0004197~cysteine-type endopeptidase activity	22		0.514379	0.00629382	ENSG00000104332, ENSG00000101160, ENSG00000237038, ENSG00000172175, ENSG00000248933, ENSG00000227140, ENSG00000249811, ENSG00000248920, ENSG00000249104, ENSG00000227551, ENSG00000205946, ENSG00000230549, ENSG00000101557, ENSG00000250745, ENSG00000250844, ENSG00000164305, ENSG00000223569, ENSG00000233136, ENSG00000232399, ENSG00000106144, ENSG00000232264, ENSG00000231396	2318	97	18908	1.85005	0.999977	0.761103	0.760204
GOTERM_BP_DIRECT	GO:0000278~mitotic cell cycle	27		0.631284	0.0572026	ENSG00000262634, ENSG00000176014, ENSG00000196584, ENSG00000177143, ENSG00000164949, ENSG00000169220, ENSG00000080986, ENSG00000263042, ENSG00000113575, ENSG00000282003, ENSG00000120539, ENSG00000165660, ENSG00000168078, ENSG00000185697, ENSG00000087586, ENSG00000101057, ENSG00000101162, ENSG00000104695, ENSG00000175470, ENSG00000094880, ENSG00000175073, ENSG00000285262, ENSG00000178462, ENSG0000…	2377	154	19333	1.42598	1	1	0.999322
GOTERM_BP_DIRECT	GO:0071805~potassium ion transmembrane transport	26		0.607903	0.0195022	ENSG00000197150, ENSG00000281151, ENSG00000156486, ENSG00000150403, ENSG00000158445, ENSG00000164794, ENSG00000145936, ENSG00000215262, ENSG00000276482, ENSG00000055118, ENSG00000124134, ENSG00000169427, ENSG00000026559, ENSG00000178342, ENSG00000168263, ENSG00000281861, ENSG00000197818, ENSG00000276615, ENSG00000127419, ENSG00000281758, ENSG00000182132, ENSG00000184156, ENSG00000182674, ENSG0000…	2377	133	19333	1.58998	1	1	0.999322
GOTERM_BP_DIRECT	GO:0016339~calcium-dependent cell-cell adhesion via plasma membrane cell adhesion molecules	25		0.584522	9.63024e-12	ENSG00000081818, ENSG00000071991, ENSG00000154162, ENSG00000240184, ENSG00000081138, ENSG00000197479, ENSG00000113555, ENSG00000113211, ENSG00000187372, ENSG00000177839, ENSG00000082212, ENSG00000149654, ENSG00000113209, ENSG00000179915, ENSG00000134760, ENSG00000113205, ENSG00000112852, ENSG00000170558, ENSG00000253953, ENSG00000079112, ENSG00000145526, ENSG00000120324, ENSG00000120327, ENSG0000…	2377	43	19333	4.7287	5.68277e-08	2.84092e-08	2.83851e-08
GOTERM_BP_DIRECT	GO:0006888~ER to Golgi vesicle-mediated transport	25		0.584522	0.0288436	ENSG00000113719, ENSG00000104388, ENSG00000113615, ENSG00000212710, ENSG00000285172, ENSG00000249915, ENSG00000029534, ENSG00000152700, ENSG00000154889, ENSG00000153339, ENSG00000158623, ENSG00000169223, ENSG00000101558, ENSG00000145817, ENSG00000184840, ENSG00000168538, ENSG00000288181, ENSG00000285123, ENSG00000124164, ENSG00000074695, ENSG00000134049, ENSG00000167632, ENSG00000185189, ENSG0000…	2377	131	19333	1.55217	1	1	0.999322
GOTERM_BP_DIRECT	GO:0050829~defense response to Gram-negative bacterium	24		0.561141	0.000830805	ENSG00000285176, ENSG00000285034, ENSG00000123240, ENSG00000285251, ENSG00000285087, ENSG00000106538, ENSG00000181790, ENSG00000113302, ENSG00000284983, ENSG00000278718, ENSG00000101425, ENSG00000285181, ENSG00000156482, ENSG00000164822, ENSG00000164825, ENSG00000129988, ENSG00000275794, ENSG00000164104, ENSG00000237693, ENSG00000164821, ENSG00000277006, ENSG00000275444, ENSG00000273641	2377	94	19333	2.0766	0.992588	0.433514	0.433146
GOTERM_BP_DIRECT	GO:0060548~negative regulation of cell death	22		0.514379	0.000352818	ENSG00000154059, ENSG00000136999, ENSG00000147571, ENSG00000104765, ENSG00000104415, ENSG00000124193, ENSG00000064205, ENSG00000119541, ENSG00000136997, ENSG00000131165, ENSG00000164695, ENSG00000137561, ENSG00000120885, ENSG00000101544, ENSG00000141646, ENSG00000141458, ENSG00000163956, ENSG00000101144, ENSG00000169946, ENSG00000176171, ENSG00000147457, ENSG00000255112	2377	78	19333	2.29403	0.875362	0.231292	0.231096
GOTERM_BP_DIRECT	GO:0016579~protein deubiquitination	22		0.514379	0.0215448	ENSG00000237038, ENSG00000175073, ENSG00000155100, ENSG00000248933, ENSG00000227140, ENSG00000249811, ENSG00000248920, ENSG00000249104, ENSG00000227551, ENSG00000205946, ENSG00000165312, ENSG00000230549, ENSG00000101557, ENSG00000250745, ENSG00000250844, ENSG00000121022, ENSG00000223569, ENSG00000169918, ENSG00000233136, ENSG00000232399, ENSG00000232264, ENSG00000231396	2377	108	19333	1.6568	1	1	0.999322
GOTERM_CC_DIRECT	GO:0000922~spindle pole	27		0.631284	0.00780582	ENSG00000126870, ENSG00000132912, ENSG00000040275, ENSG00000152240, ENSG00000177143, ENSG00000169220, ENSG00000119541, ENSG00000113575, ENSG00000282003, ENSG00000013810, ENSG00000165660, ENSG00000164118, ENSG00000017797, ENSG00000164754, ENSG00000038219, ENSG00000104695, ENSG00000104218, ENSG00000228075, ENSG00000145919, ENSG00000170584, ENSG00000282752, ENSG00000130640, ENSG00000168502, ENSG0000…	2505	131	20580	1.69329	0.999519	0.951334	0.950358
GOTERM_MF_DIRECT	GO:0031005~filamin binding	7		0.163666	0.00903141	ENSG00000072832, ENSG00000120913, ENSG00000113657, ENSG00000078114, ENSG00000141646, ENSG00000151640, ENSG00000164953	2318	16	18908	3.5687	1	0.886031	0.884984
GOTERM_BP_DIRECT	GO:0007218~neuropeptide signaling pathway	22		0.514379	0.0311329	ENSG00000288611, ENSG00000109756, ENSG00000132911, ENSG00000109738, ENSG00000181195, ENSG00000134443, ENSG00000168081, ENSG00000145888, ENSG00000277339, ENSG00000226306, ENSG00000082556, ENSG00000185231, ENSG00000166573, ENSG00000145451, ENSG00000164129, ENSG00000277044, ENSG00000109472, ENSG00000101188, ENSG00000184985, ENSG00000214285, ENSG00000141433, ENSG00000164128	2377	112	19333	1.59762	1	1	0.999322
GOTERM_MF_DIRECT	GO:0004843~thiol-dependent ubiquitin-specific protease activity	25		0.584522	0.00917815	ENSG00000154124, ENSG00000148481, ENSG00000237038, ENSG00000249811, ENSG00000248920, ENSG00000227551, ENSG00000205946, ENSG00000230549, ENSG00000101557, ENSG00000121022, ENSG00000233136, ENSG00000019995, ENSG00000232264, ENSG00000231396, ENSG00000175073, ENSG00000155100, ENSG00000248933, ENSG00000227140, ENSG00000249104, ENSG00000165312, ENSG00000250745, ENSG00000250844, ENSG00000223569, ENSG0000…	2318	119	18908	1.71366	1	0.886031	0.884984
GOTERM_MF_DIRECT	GO:0000976~transcription regulatory region sequence-specific DNA binding	43		1.00538	0.00934277	ENSG00000124092, ENSG00000181220, ENSG00000198026, ENSG00000178913, ENSG00000080503, ENSG00000173068, ENSG00000171940, ENSG00000172216, ENSG00000156469, ENSG00000063438, ENSG00000183072, ENSG00000113196, ENSG00000168310, ENSG00000203883, ENSG00000080298, ENSG00000125347, ENSG00000055118, ENSG00000164736, ENSG00000198081, ENSG00000160973, ENSG00000101076, ENSG00000113648, ENSG00000130700, ENSG0000…	2318	238	18908	1.47375	1	0.886031	0.884984
GOTERM_MF_DIRECT	GO:0009055~electron carrier activity	17		0.397475	0.00942265	ENSG00000131203, ENSG00000073578, ENSG00000178445, ENSG00000198363, ENSG00000104687, ENSG00000178127, ENSG00000072682, ENSG00000134013, ENSG00000198610, ENSG00000151552, ENSG00000171503, ENSG00000085662, ENSG00000082212, ENSG00000278243, ENSG00000145494, ENSG00000166347, ENSG00000145545	2318	70	18908	1.98099	1	0.886031	0.884984
GOTERM_MF_DIRECT	GO:0042923~neuropeptide binding	10		0.233809	0.00994364	ENSG00000288611, ENSG00000277339, ENSG00000226306, ENSG00000082556, ENSG00000166573, ENSG00000164129, ENSG00000277044, ENSG00000124089, ENSG00000166603, ENSG00000164128	2318	31	18908	2.6313	1	0.886031	0.884984
GOTERM_CC_DIRECT	GO:0000940~condensed chromosome outer kinetochore	6		0.140285	0.0100489	ENSG00000262634, ENSG00000040275, ENSG00000080986, ENSG00000228075, ENSG00000145919, ENSG00000038219	2505	12	20580	4.10778	0.999947	1	1
GOTERM_BP_DIRECT	GO:0019731~antibacterial humoral response	20		0.467617	4.9369e-05	ENSG00000285176, ENSG00000285251, ENSG00000175121, ENSG00000180083, ENSG00000284983, ENSG00000168634, ENSG00000124107, ENSG00000101425, ENSG00000164822, ENSG00000164825, ENSG00000124116, ENSG00000101443, ENSG00000168703, ENSG00000180305, ENSG00000164821, ENSG00000124233, ENSG00000180205, ENSG00000124157, ENSG00000124102, ENSG00000182931	2377	59	19333	2.75707	0.252734	0.0485461	0.048505
GOTERM_BP_DIRECT	GO:0008584~male gonad development	20		0.467617	0.078007	ENSG00000104332, ENSG00000179059, ENSG00000171791, ENSG00000129295, ENSG00000285109, ENSG00000113721, ENSG00000171794, ENSG00000044115, ENSG00000196139, ENSG00000164342, ENSG00000167034, ENSG00000087510, ENSG00000187741, ENSG00000168594, ENSG00000141448, ENSG00000107485, ENSG00000164104, ENSG00000092758, ENSG00000145545, ENSG00000183117	2377	110	19333	1.47879	1	1	0.999322
GOTERM_BP_DIRECT	GO:0007416~synapse assembly	19		0.444237	0.00161187	ENSG00000081818, ENSG00000113209, ENSG00000179915, ENSG00000152767, ENSG00000113205, ENSG00000197479, ENSG00000112852, ENSG00000157168, ENSG00000113211, ENSG00000170558, ENSG00000187372, ENSG00000120324, ENSG00000177839, ENSG00000150625, ENSG00000120327, ENSG00000141668, ENSG00000164885, ENSG00000184845, ENSG00000272674	2377	70	19333	2.20763	0.999927	0.621133	0.620607
GOTERM_BP_DIRECT	GO:0000902~cell morphogenesis	19		0.444237	0.0157753	ENSG00000071991, ENSG00000154162, ENSG00000178209, ENSG00000081138, ENSG00000157168, ENSG00000151651, ENSG00000163132, ENSG00000280618, ENSG00000120885, ENSG00000055163, ENSG00000145526, ENSG00000101109, ENSG00000141380, ENSG00000149654, ENSG00000147596, ENSG00000061492, ENSG00000101542, ENSG00000137090, ENSG00000164403	2377	86	19333	1.79691	1	1	0.999322
GOTERM_BP_DIRECT	GO:0071333~cellular response to glucose stimulus	18		0.420856	0.0312566	ENSG00000130856, ENSG00000104635, ENSG00000285109, ENSG00000283733, ENSG00000208037, ENSG00000109819, ENSG00000158445, ENSG00000171885, ENSG00000155897, ENSG00000221493, ENSG00000082556, ENSG00000183087, ENSG00000276482, ENSG00000185950, ENSG00000141646, ENSG00000124253, ENSG00000204628, ENSG00000167910	2377	86	19333	1.70233	1	1	0.999322
GOTERM_BP_DIRECT	GO:0045727~positive regulation of translation	17		0.397475	0.0484573	ENSG00000184838, ENSG00000185728, ENSG00000155100, ENSG00000181163, ENSG00000155506, ENSG00000026025, ENSG00000107929, ENSG00000253729, ENSG00000104408, ENSG00000169062, ENSG00000136997, ENSG00000134030, ENSG00000120899, ENSG00000100982, ENSG00000149658, ENSG00000168228, ENSG00000197181	2377	84	19333	1.64604	1	1	0.999322
GOTERM_BP_DIRECT	GO:0030324~lung development	17		0.397475	0.0880055	ENSG00000105894, ENSG00000147571, ENSG00000175387, ENSG00000130702, ENSG00000170482, ENSG00000113578, ENSG00000205002, ENSG00000132541, ENSG00000156427, ENSG00000113140, ENSG00000283802, ENSG00000164690, ENSG00000113083, ENSG00000164867, ENSG00000183287, ENSG00000164924, ENSG00000169946	2377	91	19333	1.51942	1	1	0.999322
GOTERM_BP_DIRECT	GO:0009966~regulation of signal transduction	16		0.374094	0.00428962	ENSG00000015171, ENSG00000198055, ENSG00000196396, ENSG00000179399, ENSG00000124160, ENSG00000153714, ENSG00000155926, ENSG00000158985, ENSG00000132554, ENSG00000196526, ENSG00000170558, ENSG00000231989, ENSG00000281988, ENSG00000183098, ENSG00000125388, ENSG00000087460	2377	59	19333	2.20566	1	1	0.999322
GOTERM_MF_DIRECT	GO:0008134~transcription factor binding	38		0.888473	0.0133525	ENSG00000101096, ENSG00000288243, ENSG00000104689, ENSG00000175387, ENSG00000211445, ENSG00000178913, ENSG00000109819, ENSG00000171720, ENSG00000136997, ENSG00000078043, ENSG00000133740, ENSG00000083168, ENSG00000183072, ENSG00000113196, ENSG00000159692, ENSG00000082014, ENSG00000164736, ENSG00000034677, ENSG00000169946, ENSG00000134504, ENSG00000198176, ENSG00000198791, ENSG00000113108, ENSG0000…	2318	209	18908	1.4831	1	1	0.999409
GOTERM_BP_DIRECT	GO:0006302~double-strand break repair	16		0.374094	0.0303167	ENSG00000104313, ENSG00000130997, ENSG00000171320, ENSG00000112941, ENSG00000253729, ENSG00000165392, ENSG00000113522, ENSG00000174405, ENSG00000056050, ENSG00000087206, ENSG00000071539, ENSG00000101442, ENSG00000101596, ENSG00000109685, ENSG00000164754, ENSG00000104320	2377	73	19333	1.78265	1	1	0.999322
GOTERM_BP_DIRECT	GO:0002244~hematopoietic progenitor cell differentiation	16		0.374094	0.037682	ENSG00000104332, ENSG00000284980, ENSG00000154485, ENSG00000091157, ENSG00000171320, ENSG00000135253, ENSG00000181192, ENSG00000150760, ENSG00000037280, ENSG00000066827, ENSG00000102606, ENSG00000179041, ENSG00000254087, ENSG00000166634, ENSG00000221869, ENSG00000182578	2377	75	19333	1.73512	1	1	0.999322
GOTERM_BP_DIRECT	GO:0016485~protein processing	16		0.374094	0.0734402	ENSG00000109625, ENSG00000156103, ENSG00000107959, ENSG00000038295, ENSG00000131187, ENSG00000078142, ENSG00000141385, ENSG00000057593, ENSG00000204103, ENSG00000276615, ENSG00000283802, ENSG00000168487, ENSG00000135074, ENSG00000164305, ENSG00000109472, ENSG00000106144	2377	82	19333	1.587	1	1	0.999322
GOTERM_MF_DIRECT	GO:0004222~metalloendopeptidase activity	26		0.607903	0.0143938	ENSG00000154485, ENSG00000156103, ENSG00000136758, ENSG00000109756, ENSG00000145808, ENSG00000107959, ENSG00000038295, ENSG00000151651, ENSG00000158106, ENSG00000197912, ENSG00000145536, ENSG00000148848, ENSG00000170801, ENSG00000283802, ENSG00000168594, ENSG00000100985, ENSG00000121022, ENSG00000141434, ENSG00000042980, ENSG00000069206, ENSG00000134028, ENSG00000137575, ENSG00000141385, ENSG0000…	2318	130	18908	1.63141	1	1	0.999409
GOTERM_CC_DIRECT	GO:0032280~symmetric synapse	4		0.0935235	0.0148722	ENSG00000181195, ENSG00000181072, ENSG00000124198, ENSG00000101188	2505	5	20580	6.57246	1	1	1
GOTERM_CC_DIRECT	GO:1990742~microvesicle	4		0.0935235	0.0148722	ENSG00000164825, ENSG00000275794, ENSG00000132872	2505	5	20580	6.57246	1	1	1
GOTERM_MF_DIRECT	GO:0045569~TRAIL binding	4		0.0935235	0.0151706	ENSG00000104689, ENSG00000120889, ENSG00000173530, ENSG00000173535	2318	5	18908	6.52563	1	1	0.999409
GOTERM_MF_DIRECT	GO:0004977~melanocortin receptor activity	4		0.0935235	0.0151706	ENSG00000176136, ENSG00000185231, ENSG00000124089, ENSG00000166603	2318	5	18908	6.52563	1	1	0.999409
GOTERM_BP_DIRECT	GO:0030890~positive regulation of B cell proliferation	15		0.350713	0.000896089	ENSG00000101096, ENSG00000019582, ENSG00000104432, ENSG00000113525, ENSG00000171791, ENSG00000168283, ENSG00000169194, ENSG00000113520, ENSG00000004468, ENSG00000196839, ENSG00000102524, ENSG00000185950, ENSG00000101017, ENSG00000169508, ENSG00000109743	2377	46	19333	2.65218	0.994959	0.433514	0.433146
GOTERM_BP_DIRECT	GO:0022900~electron transport chain	15		0.350713	0.0107631	ENSG00000131203, ENSG00000073578, ENSG00000178445, ENSG00000198363, ENSG00000104687, ENSG00000072682, ENSG00000134013, ENSG00000198610, ENSG00000151552, ENSG00000171503, ENSG00000085662, ENSG00000082212, ENSG00000278243, ENSG00000166347, ENSG00000145545	2377	59	19333	2.0678	1	1	0.999322
GOTERM_BP_DIRECT	GO:0042531~positive regulation of tyrosine phosphorylation of STAT protein	15		0.350713	0.0391876	ENSG00000284375, ENSG00000068078, ENSG00000174697, ENSG00000113302, ENSG00000169194, ENSG00000113520, ENSG00000284204, ENSG00000284774, ENSG00000164399, ENSG00000101017, ENSG00000254087, ENSG00000096968, ENSG00000101213, ENSG00000164400, ENSG00000182578	2377	69	19333	1.76812	1	1	0.999322
GOTERM_BP_DIRECT	GO:0051402~neuron apoptotic process	15		0.350713	0.0713504	ENSG00000101152, ENSG00000074317, ENSG00000064393, ENSG00000091010, ENSG00000154188, ENSG00000171791, ENSG00000109819, ENSG00000174405, ENSG00000101126, ENSG00000164305, ENSG00000164830, ENSG00000070501, ENSG00000164885, ENSG00000124155, ENSG00000176171	2377	75	19333	1.62667	1	1	0.999322
GOTERM_BP_DIRECT	GO:0050877~neurological system process	14		0.327332	0.00739799	ENSG00000022355, ENSG00000094755, ENSG00000113327, ENSG00000109738, ENSG00000120903, ENSG00000235608, ENSG00000145888, ENSG00000145451, ENSG00000101204, ENSG00000147432, ENSG00000109501, ENSG00000145864, ENSG00000147434, ENSG00000145863	2377	51	19333	2.23269	1	1	0.999322
GOTERM_BP_DIRECT	GO:0060348~bone development	14		0.327332	0.0141586	ENSG00000285262, ENSG00000104415, ENSG00000196562, ENSG00000141627, ENSG00000113658, ENSG00000159167, ENSG00000198959, ENSG00000174705, ENSG00000137573, ENSG00000145431, ENSG00000167526, ENSG00000109685, ENSG00000145545, ENSG00000087460	2377	55	19333	2.07031	1	1	0.999322
GOTERM_BP_DIRECT	GO:0070936~protein K48-linked ubiquitination	14		0.327332	0.0454315	ENSG00000175063, ENSG00000176641, ENSG00000113558, ENSG00000146021, ENSG00000104517, ENSG00000119048, ENSG00000063978, ENSG00000049759, ENSG00000145868, ENSG00000009335, ENSG00000186591, ENSG00000055130, ENSG00000131508, ENSG00000145495	2377	64	19333	1.77917	1	1	0.999322
GOTERM_CC_DIRECT	GO:0032585~multivesicular body membrane	9		0.210428	0.015668	ENSG00000170091, ENSG00000164695, ENSG00000041353, ENSG00000168824, ENSG00000131165, ENSG00000104341, ENSG00000147457, ENSG00000196329, ENSG00000255112	2505	28	20580	2.64072	1	1	1
GOTERM_BP_DIRECT	GO:0060326~cell chemotaxis	14		0.327332	0.0905774	ENSG00000112902, ENSG00000233050, ENSG00000136999, ENSG00000113721, ENSG00000065675, ENSG00000232948, ENSG00000145824, ENSG00000062598, ENSG00000113070, ENSG00000113083, ENSG00000285181, ENSG00000164104, ENSG00000275444, ENSG00000273641	2377	71	19333	1.60376	1	1	0.999322
GOTERM_CC_DIRECT	GO:0005796~Golgi lumen	22		0.514379	0.0159748	ENSG00000285176, ENSG00000156103, ENSG00000126231, ENSG00000285251, ENSG00000179399, ENSG00000284983, ENSG00000002587, ENSG00000057593, ENSG00000183098, ENSG00000183087, ENSG00000285181, ENSG00000164822, ENSG00000164825, ENSG00000126218, ENSG00000163956, ENSG00000109610, ENSG00000164821, ENSG00000169439, ENSG00000124145, ENSG00000275444, ENSG00000104331, ENSG00000273641	2505	106	20580	1.70512	1	1	1
OMIM_DISEASE	187500~Tetralogy of Fallot	4		0.0935235	0.0161485	ENSG00000183072, ENSG00000285109, ENSG00000141448, ENSG00000169946	588	6	5823	6.60204	1	1	1
GOTERM_BP_DIRECT	GO:0050918~positive chemotaxis	13		0.303951	0.00556837	ENSG00000112902, ENSG00000154188, ENSG00000233050, ENSG00000285034, ENSG00000150630, ENSG00000232948, ENSG00000274287, ENSG00000184374, ENSG00000285181, ENSG00000164104, ENSG00000277006, ENSG00000275444, ENSG00000273641	2377	44	19333	2.40304	1	1	0.999322
GOTERM_BP_DIRECT	GO:0030218~erythrocyte differentiation	13		0.303951	0.0249314	ENSG00000064393, ENSG00000175354, ENSG00000113658, ENSG00000146918, ENSG00000113013, ENSG00000066926, ENSG00000164305, ENSG00000254087, ENSG00000096968, ENSG00000164466, ENSG00000164587, ENSG00000107485, ENSG00000147324	2377	53	19333	1.99498	1	1	0.999322
GOTERM_BP_DIRECT	GO:0045600~positive regulation of fat cell differentiation	13		0.303951	0.0370269	ENSG00000104332, ENSG00000180694, ENSG00000184828, ENSG00000106538, ENSG00000284536, ENSG00000151468, ENSG00000175445, ENSG00000172216, ENSG00000283797, ENSG00000101109, ENSG00000182035, ENSG00000019549, ENSG00000104375	2377	56	19333	1.8881	1	1	0.999322
GOTERM_CC_DIRECT	GO:0070971~endoplasmic reticulum exit site	10		0.233809	0.0177043	ENSG00000285123, ENSG00000113615, ENSG00000212710, ENSG00000249915, ENSG00000145817, ENSG00000285172, ENSG00000152700, ENSG00000154889, ENSG00000288370, ENSG00000288181	2505	34	20580	2.41634	1	1	1
GOTERM_BP_DIRECT	GO:0042472~inner ear morphogenesis	13		0.303951	0.0370269	ENSG00000091010, ENSG00000077943, ENSG00000171316, ENSG00000186480, ENSG00000168269, ENSG00000204103, ENSG00000255833, ENSG00000104290, ENSG00000251380, ENSG00000163982, ENSG00000107485, ENSG00000181965, ENSG00000164930	2377	56	19333	1.8881	1	1	0.999322
GOTERM_BP_DIRECT	GO:0045860~positive regulation of protein kinase activity	13		0.303951	0.072494	ENSG00000109756, ENSG00000043462, ENSG00000181163, ENSG00000106617, ENSG00000150630, ENSG00000283918, ENSG00000120899, ENSG00000169398, ENSG00000183087, ENSG00000164885, ENSG00000147852, ENSG00000124145, ENSG00000141433	2377	62	19333	1.70538	1	1	0.999322
GOTERM_CC_DIRECT	GO:0043005~neuron projection	61		1.42623	0.0197721	ENSG00000164929, ENSG00000109756, ENSG00000015592, ENSG00000197457, ENSG00000120903, ENSG00000169062, ENSG00000280618, ENSG00000145934, ENSG00000277339, ENSG00000102606, ENSG00000226306, ENSG00000284816, ENSG00000082556, ENSG00000101438, ENSG00000145451, ENSG00000147432, ENSG00000147434, ENSG00000040341, ENSG00000113327, ENSG00000064651, ENSG00000165392, ENSG00000105948, ENSG00000134443, ENSG0000…	2505	379	20580	1.32229	1	1	1
GOTERM_MF_DIRECT	GO:0001228~transcriptional activator activity, RNA polymerase II transcription regulatory region sequence-specific binding	75		1.75357	0.0198686	ENSG00000134438, ENSG00000151650, ENSG00000069011, ENSG00000125285, ENSG00000182759, ENSG00000173320, ENSG00000175387, ENSG00000179388, ENSG00000186918, ENSG00000180053, ENSG00000168214, ENSG00000165066, ENSG00000274382, ENSG00000164736, ENSG00000039600, ENSG00000124232, ENSG00000155090, ENSG00000160973, ENSG00000101076, ENSG00000221818, ENSG00000091010, ENSG00000198176, ENSG00000107249, ENSG0000…	2318	478	18908	1.27987	1	1	0.999409
GOTERM_BP_DIRECT	GO:0003180~aortic valve morphogenesis	12		0.28057	0.00102868	ENSG00000164683, ENSG00000183072, ENSG00000130700, ENSG00000285109, ENSG00000164867, ENSG00000067900, ENSG00000131196, ENSG00000124216, ENSG00000145147, ENSG00000107485, ENSG00000184347, ENSG00000019549	2377	32	19333	3.05001	0.997697	0.433514	0.433146
GOTERM_CC_DIRECT	GO:0016324~apical plasma membrane	61		1.42623	0.0208176	ENSG00000107611, ENSG00000155850, ENSG00000109756, ENSG00000106688, ENSG00000197375, ENSG00000158445, ENSG00000155897, ENSG00000061337, ENSG00000164893, ENSG00000277494, ENSG00000274348, ENSG00000147676, ENSG00000164930, ENSG00000109667, ENSG00000041353, ENSG00000064651, ENSG00000104537, ENSG00000134760, ENSG00000113721, ENSG00000159167, ENSG00000197208, ENSG00000081923, ENSG00000154556, ENSG0000…	2505	380	20580	1.31882	1	1	1
GOTERM_MF_DIRECT	GO:0030374~ligand-dependent nuclear receptor transcription coactivator activity	14		0.327332	0.0212819	ENSG00000124151, ENSG00000130589, ENSG00000213523, ENSG00000112983, ENSG00000109819, ENSG00000155846, ENSG00000113300, ENSG00000158941, ENSG00000063978, ENSG00000140396, ENSG00000120533, ENSG00000141380, ENSG00000082014, ENSG00000164758	2318	58	18908	1.96894	1	1	0.999409
GOTERM_BP_DIRECT	GO:0060412~ventricular septum morphogenesis	12		0.28057	0.0038158	ENSG00000164683, ENSG00000183072, ENSG00000168214, ENSG00000215417, ENSG00000127418, ENSG00000164867, ENSG00000101665, ENSG00000199017, ENSG00000141646, ENSG00000145147, ENSG00000169946, ENSG00000184347	2377	37	19333	2.63785	1	1	0.999322
GOTERM_BP_DIRECT	GO:2001240~negative regulation of extrinsic apoptotic signaling pathway in absence of ligand	12		0.28057	0.00478429	ENSG00000104432, ENSG00000104313, ENSG00000104205, ENSG00000171791, ENSG00000164362, ENSG00000091732, ENSG00000044115, ENSG00000064655, ENSG00000157168, ENSG00000164400, ENSG00000288602, ENSG00000019549	2377	38	19333	2.56843	1	1	0.999322
GOTERM_MF_DIRECT	GO:0046961~proton-transporting ATPase activity, rotational mechanism	8		0.187047	0.0215405	ENSG00000047249, ENSG00000147614, ENSG00000147416, ENSG00000155097, ENSG00000171130, ENSG00000113732, ENSG00000128524, ENSG00000105929	2318	24	18908	2.71901	1	1	0.999409
GOTERM_BP_DIRECT	GO:0098742~cell-cell adhesion via plasma-membrane adhesion molecules	12		0.28057	0.00593756	ENSG00000170558, ENSG00000156687, ENSG00000079112, ENSG00000145526, ENSG00000127418, ENSG00000071991, ENSG00000154162, ENSG00000280641, ENSG00000149654, ENSG00000124215, ENSG00000081138, ENSG00000101542	2377	39	19333	2.50257	1	1	0.999322
GOTERM_MF_DIRECT	GO:0030594~neurotransmitter receptor activity	18		0.420856	0.0221716	ENSG00000022355, ENSG00000157219, ENSG00000113749, ENSG00000101180, ENSG00000094755, ENSG00000113327, ENSG00000109738, ENSG00000120903, ENSG00000164270, ENSG00000181072, ENSG00000134489, ENSG00000145888, ENSG00000145451, ENSG00000101204, ENSG00000147432, ENSG00000145864, ENSG00000147434, ENSG00000145863	2318	83	18908	1.76899	1	1	0.999409
GOTERM_MF_DIRECT	GO:0051721~protein phosphatase 2A binding	10		0.233809	0.0222419	ENSG00000276996, ENSG00000120539, ENSG00000196396, ENSG00000171791, ENSG00000228075, ENSG00000145919, ENSG00000221914, ENSG00000147324, ENSG00000038219, ENSG00000155897	2318	35	18908	2.33058	1	1	0.999409
GOTERM_BP_DIRECT	GO:0030513~positive regulation of BMP signaling pathway	12		0.28057	0.0107379	ENSG00000120149, ENSG00000163132, ENSG00000168214, ENSG00000137573, ENSG00000128791, ENSG00000175387, ENSG00000285109, ENSG00000141448, ENSG00000141646, ENSG00000135253, ENSG00000283762, ENSG00000141622	2377	42	19333	2.32382	1	1	0.999322
GOTERM_BP_DIRECT	GO:0050885~neuromuscular process controlling balance	12		0.28057	0.0285606	ENSG00000148826, ENSG00000091010, ENSG00000186222, ENSG00000170260, ENSG00000255833, ENSG00000179915, ENSG00000278220, ENSG00000251380, ENSG00000196743, ENSG00000277586, ENSG00000181965, ENSG00000104320	2377	48	19333	2.03334	1	1	0.999322
GOTERM_MF_DIRECT	GO:0005231~excitatory extracellular ligand-gated ion channel activity	12		0.28057	0.0241894	ENSG00000145888, ENSG00000022355, ENSG00000094755, ENSG00000113327, ENSG00000109738, ENSG00000101204, ENSG00000145451, ENSG00000147432, ENSG00000120903, ENSG00000145864, ENSG00000147434, ENSG00000145863	2318	47	18908	2.08265	1	1	0.999409
GOTERM_BP_DIRECT	GO:0035019~somatic stem cell population maintenance	12		0.28057	0.0614052	ENSG00000104332, ENSG00000169744, ENSG00000178764, ENSG00000118579, ENSG00000168214, ENSG00000101115, ENSG00000164758, ENSG00000155868, ENSG00000157764, ENSG00000174405, ENSG00000155090, ENSG00000139842	2377	54	19333	1.80741	1	1	0.999322
GOTERM_CC_DIRECT	GO:0030061~mitochondrial crista	5		0.116904	0.0250506	ENSG00000175606, ENSG00000196396, ENSG00000188343, ENSG00000150756, ENSG00000254087	2505	10	20580	4.10778	1	1	1
GOTERM_BP_DIRECT	GO:0001656~metanephros development	11		0.25719	0.00168443	ENSG00000121039, ENSG00000156466, ENSG00000104313, ENSG00000077943, ENSG00000167034, ENSG00000164690, ENSG00000171791, ENSG00000141449, ENSG00000164736, ENSG00000101144, ENSG00000164920	2377	29	19333	3.08507	0.999952	0.621133	0.620607
GOTERM_CC_DIRECT	GO:0031225~anchored component of membrane	22		0.514379	0.0258536	ENSG00000101152, ENSG00000104499, ENSG00000282693, ENSG00000180155, ENSG00000197353, ENSG00000278032, ENSG00000136750, ENSG00000171772, ENSG00000283992, ENSG00000173535, ENSG00000168546, ENSG00000167653, ENSG00000203772, ENSG00000277494, ENSG00000146013, ENSG00000109743, ENSG00000160886, ENSG00000184647, ENSG00000164303, ENSG00000167656, ENSG00000015413, ENSG00000274488	2505	111	20580	1.62831	1	1	1
GOTERM_BP_DIRECT	GO:0010667~negative regulation of cardiac muscle cell apoptotic process	11		0.25719	0.00775481	ENSG00000283927, ENSG00000183072, ENSG00000284375, ENSG00000285109, ENSG00000164107, ENSG00000096968, ENSG00000157168, ENSG00000283762, ENSG00000276365, ENSG00000284204, ENSG00000284774	2377	35	19333	2.5562	1	1	0.999322
GOTERM_BP_DIRECT	GO:0071549~cellular response to dexamethasone stimulus	11		0.25719	0.0141894	ENSG00000066926, ENSG00000113580, ENSG00000104368, ENSG00000147571, ENSG00000139780, ENSG00000096968, ENSG00000156804, ENSG00000168283, ENSG00000124253, ENSG00000152234, ENSG00000145545	2377	38	19333	2.35439	1	1	0.999322
GOTERM_BP_DIRECT	GO:0007080~mitotic metaphase plate congression	11		0.25719	0.0280846	ENSG00000164695, ENSG00000085415, ENSG00000094880, ENSG00000040275, ENSG00000254093, ENSG00000179041, ENSG00000145919, ENSG00000119541, ENSG00000131165, ENSG00000147457, ENSG00000255112	2377	42	19333	2.13017	1	1	0.999322
GOTERM_BP_DIRECT	GO:0015914~phospholipid transport	11		0.25719	0.0326964	ENSG00000100979, ENSG00000274273, ENSG00000101558, ENSG00000141391, ENSG00000130703, ENSG00000054793, ENSG00000186314, ENSG00000169230, ENSG00000101166, ENSG00000118322, ENSG00000081923	2377	43	19333	2.08063	1	1	0.999322
GOTERM_BP_DIRECT	GO:0007281~germ cell development	11		0.25719	0.0326964	ENSG00000040341, ENSG00000113658, ENSG00000101489, ENSG00000124214, ENSG00000244234, ENSG00000147596, ENSG00000134874, ENSG00000091879, ENSG00000137090, ENSG00000256453, ENSG00000072803	2377	43	19333	2.08063	1	1	0.999322
GOTERM_BP_DIRECT	GO:0032722~positive regulation of chemokine production	11		0.25719	0.0434577	ENSG00000104432, ENSG00000164342, ENSG00000019582, ENSG00000104312, ENSG00000137033, ENSG00000186146, ENSG00000120738, ENSG00000175445, ENSG00000129988, ENSG00000135077, ENSG00000182578	2377	45	19333	1.98816	1	1	0.999322
GOTERM_MF_DIRECT	GO:0042056~chemoattractant activity	10		0.233809	0.0265266	ENSG00000232948, ENSG00000233050, ENSG00000285034, ENSG00000184374, ENSG00000285181, ENSG00000164104, ENSG00000277006, ENSG00000150630, ENSG00000273641, ENSG00000275444	2318	36	18908	2.26584	1	1	0.999409
GOTERM_BP_DIRECT	GO:0050673~epithelial cell proliferation	11		0.25719	0.0716344	ENSG00000122779, ENSG00000183072, ENSG00000104313, ENSG00000168214, ENSG00000101109, ENSG00000180053, ENSG00000172817, ENSG00000113578, ENSG00000128602, ENSG00000185129, ENSG00000104375	2377	49	19333	1.82586	1	1	0.999322
GOTERM_CC_DIRECT	GO:0032279~asymmetric synapse	4		0.0935235	0.0270695	ENSG00000106688, ENSG00000120251, ENSG00000181072, ENSG00000124198	2505	6	20580	5.47705	1	1	1
GOTERM_BP_DIRECT	GO:0048706~embryonic skeletal system development	10		0.233809	0.012593	ENSG00000137573, ENSG00000120549, ENSG00000173253, ENSG00000169762, ENSG00000164690, ENSG00000196562, ENSG00000260428, ENSG00000109705, ENSG00000164107, ENSG00000165623	2377	32	19333	2.54168	1	1	0.999322
GOTERM_BP_DIRECT	GO:0007628~adult walking behavior	10		0.233809	0.0154722	ENSG00000145888, ENSG00000171316, ENSG00000064393, ENSG00000109738, ENSG00000164900, ENSG00000278220, ENSG00000141458, ENSG00000164830, ENSG00000184845, ENSG00000064218	2377	33	19333	2.46465	1	1	0.999322
GOTERM_BP_DIRECT	GO:2000352~negative regulation of endothelial cell apoptotic process	10		0.233809	0.0269831	ENSG00000112902, ENSG00000168884, ENSG00000154188, ENSG00000183087, ENSG00000164362, ENSG00000169194, ENSG00000157764, ENSG00000107485, ENSG00000113520, ENSG00000207582	2377	36	19333	2.25927	1	1	0.999322
GOTERM_BP_DIRECT	GO:0007043~cell-cell junction assembly	10		0.233809	0.0434894	ENSG00000170558, ENSG00000145526, ENSG00000169862, ENSG00000071991, ENSG00000154162, ENSG00000124171, ENSG00000134760, ENSG00000149654, ENSG00000081138, ENSG00000101542	2377	39	19333	2.08548	1	1	0.999322
GOTERM_MF_DIRECT	GO:0033038~bitter taste receptor activity	7		0.163666	0.0284824	ENSG00000236398, ENSG00000169777, ENSG00000127362, ENSG00000127364, ENSG00000257138, ENSG00000127366, ENSG00000221937	2318	20	18908	2.85496	1	1	0.999409
GOTERM_BP_DIRECT	GO:0030177~positive regulation of Wnt signaling pathway	10		0.233809	0.0502275	ENSG00000104332, ENSG00000107104, ENSG00000137573, ENSG00000164690, ENSG00000196562, ENSG00000104415, ENSG00000164362, ENSG00000134046, ENSG00000019995, ENSG00000147655	2377	40	19333	2.03334	1	1	0.999322
GOTERM_MF_DIRECT	GO:0008270~zinc ion binding	127		2.96937	0.0285914	ENSG00000104267, ENSG00000154485, ENSG00000146063, ENSG00000180011, ENSG00000164609, ENSG00000151651, ENSG00000078043, ENSG00000122779, ENSG00000196839, ENSG00000145416, ENSG00000283802, ENSG00000164690, ENSG00000100985, ENSG00000145495, ENSG00000091656, ENSG00000164576, ENSG00000183654, ENSG00000128510, ENSG00000187735, ENSG00000109674, ENSG00000124157, ENSG00000134769, ENSG00000131931, ENSG0000…	2318	875	18908	1.18393	1	1	0.999409
GOTERM_MF_DIRECT	GO:0004033~aldo-keto reductase (NADP) activity	6		0.140285	0.0287055	ENSG00000198074, ENSG00000264006, ENSG00000122787, ENSG00000187134, ENSG00000198610, ENSG00000196139	2318	15	18908	3.26281	1	1	0.999409
GOTERM_BP_DIRECT	GO:0090148~membrane fission	10		0.233809	0.0576168	ENSG00000180104, ENSG00000136738, ENSG00000164695, ENSG00000131558, ENSG00000285339, ENSG00000119541, ENSG00000131165, ENSG00000155975, ENSG00000147457, ENSG00000255112	2377	41	19333	1.98375	1	1	0.999322
GOTERM_BP_DIRECT	GO:0001580~detection of chemical stimulus involved in sensory perception of bitter taste	10		0.233809	0.0656711	ENSG00000236398, ENSG00000169777, ENSG00000127362, ENSG00000285341, ENSG00000127364, ENSG00000257138, ENSG00000159763, ENSG00000127366, ENSG00000284982, ENSG00000221937	2377	42	19333	1.93651	1	1	0.999322
GOTERM_BP_DIRECT	GO:0048468~cell development	9		0.210428	0.0104122	ENSG00000170549, ENSG00000164690, ENSG00000080166, ENSG00000150051, ENSG00000170561, ENSG00000125533, ENSG00000106462, ENSG00000215474, ENSG00000113430	2377	26	19333	2.81539	1	1	0.999322
GOTERM_BP_DIRECT	GO:0015908~fatty acid transport	9		0.210428	0.0301937	ENSG00000241735, ENSG00000151726, ENSG00000170231, ENSG00000170323, ENSG00000164687, ENSG00000197416, ENSG00000113396, ENSG00000205186, ENSG00000147588	2377	31	19333	2.3613	1	1	0.999322
GOTERM_BP_DIRECT	GO:0050832~defense response to fungus	9		0.210428	0.0580896	ENSG00000285176, ENSG00000285251, ENSG00000159674, ENSG00000285181, ENSG00000164822, ENSG00000164406, ENSG00000164821, ENSG00000284983, ENSG00000124256, ENSG00000275444	2377	35	19333	2.09144	1	1	0.999322
GOTERM_BP_DIRECT	GO:0055074~calcium ion homeostasis	9		0.210428	0.0580896	ENSG00000122779, ENSG00000170624, ENSG00000198363, ENSG00000154122, ENSG00000149596, ENSG00000104327, ENSG00000274348, ENSG00000109501, ENSG00000276971	2377	35	19333	2.09144	1	1	0.999322
GOTERM_BP_DIRECT	GO:0019933~cAMP-mediated signaling	9		0.210428	0.0669772	ENSG00000198959, ENSG00000157219, ENSG00000109756, ENSG00000205268, ENSG00000164825, ENSG00000176406, ENSG00000141433, ENSG00000145214, ENSG00000078295	2377	36	19333	2.03334	1	1	0.999322
GOTERM_BP_DIRECT	GO:0030833~regulation of actin filament polymerization	9		0.210428	0.0766562	ENSG00000153310, ENSG00000197948, ENSG00000280618, ENSG00000196570, ENSG00000055163, ENSG00000113758, ENSG00000088756, ENSG00000124126, ENSG00000124143	2377	37	19333	1.97839	1	1	0.999322
GOTERM_BP_DIRECT	GO:0045880~positive regulation of smoothened signaling pathway	9		0.210428	0.0871286	ENSG00000104332, ENSG00000072840, ENSG00000164690, ENSG00000188343, ENSG00000128602, ENSG00000044115, ENSG00000113621, ENSG00000215474, ENSG00000070614	2377	38	19333	1.92632	1	1	0.999322
GOTERM_BP_DIRECT	GO:0031663~lipopolysaccharide-mediated signaling pathway	9		0.210428	0.0983904	ENSG00000147649, ENSG00000170458, ENSG00000104312, ENSG00000172175, ENSG00000101425, ENSG00000164867, ENSG00000254087, ENSG00000129988, ENSG00000154589	2377	39	19333	1.87693	1	1	0.999322
GOTERM_BP_DIRECT	GO:0051225~spindle assembly	9		0.210428	0.0983904	ENSG00000101162, ENSG00000214367, ENSG00000173273, ENSG00000152240, ENSG00000280807, ENSG00000171720, ENSG00000166974, ENSG00000282003, ENSG00000130640	2377	39	19333	1.87693	1	1	0.999322
GOTERM_CC_DIRECT	GO:0030057~desmosome	8		0.187047	0.0318471	ENSG00000175065, ENSG00000134757, ENSG00000170558, ENSG00000134755, ENSG00000134760, ENSG00000134765, ENSG00000134762, ENSG00000046604	2505	26	20580	2.52787	1	1	1
GOTERM_MF_DIRECT	GO:0015459~potassium channel regulator activity	11		0.25719	0.0321184	ENSG00000164794, ENSG00000130226, ENSG00000145936, ENSG00000104205, ENSG00000281758, ENSG00000182132, ENSG00000101049, ENSG00000169252, ENSG00000124134, ENSG00000288602, ENSG00000049759	2318	43	18908	2.08668	1	1	0.999409
GOTERM_BP_DIRECT	GO:0030073~insulin secretion	9		0.210428	0.0983904	ENSG00000182759, ENSG00000175387, ENSG00000168993, ENSG00000164756, ENSG00000174697, ENSG00000166603, ENSG00000176406, ENSG00000141433, ENSG00000101076	2377	39	19333	1.87693	1	1	0.999322
GOTERM_CC_DIRECT	GO:0030425~dendrite	71		1.66004	0.0324007	ENSG00000170091, ENSG00000106688, ENSG00000197451, ENSG00000169220, ENSG00000158445, ENSG00000155897, ENSG00000145934, ENSG00000169862, ENSG00000082556, ENSG00000101438, ENSG00000145451, ENSG00000147437, ENSG00000179632, ENSG00000101180, ENSG00000113328, ENSG00000181790, ENSG00000181195, ENSG00000181072, ENSG00000134489, ENSG00000123908, ENSG00000154556, ENSG00000171798, ENSG00000078295, ENSG0000…	2505	463	20580	1.25984	1	1	1
GOTERM_BP_DIRECT	GO:0071880~adenylate cyclase-activating adrenergic receptor signaling pathway	8		0.187047	0.00388943	ENSG00000184160, ENSG00000169676, ENSG00000109756, ENSG00000169252, ENSG00000120907, ENSG00000184845, ENSG00000170214, ENSG00000087460	2377	18	19333	3.61483	1	1	0.999322
GOTERM_BP_DIRECT	GO:0003161~cardiac conduction system development	8		0.187047	0.00551277	ENSG00000120149, ENSG00000164683, ENSG00000163132, ENSG00000183072, ENSG00000178860, ENSG00000113658, ENSG00000141646, ENSG00000157168	2377	19	19333	3.42457	1	1	0.999322
GOTERM_CC_DIRECT	GO:0098982~GABA-ergic synapse	18		0.420856	0.035096	ENSG00000022355, ENSG00000113327, ENSG00000104327, ENSG00000109738, ENSG00000179915, ENSG00000175029, ENSG00000136750, ENSG00000157168, ENSG00000120907, ENSG00000159692, ENSG00000101438, ENSG00000164129, ENSG00000109572, ENSG00000124198, ENSG00000054803, ENSG00000145864, ENSG00000184845, ENSG00000146006	2505	88	20580	1.68046	1	1	1
GOTERM_MF_DIRECT	GO:0016836~hydro-lyase activity	7		0.163666	0.0358579	ENSG00000104267, ENSG00000134463, ENSG00000185015, ENSG00000164879, ENSG00000132199, ENSG00000133742, ENSG00000178538	2318	21	18908	2.71901	1	1	0.999409
GOTERM_BP_DIRECT	GO:0008610~lipid biosynthetic process	8		0.187047	0.0102032	ENSG00000158669, ENSG00000052802, ENSG00000164398, ENSG00000152463, ENSG00000151726, ENSG00000278220, ENSG00000151468, ENSG00000284967	2377	21	19333	3.09842	1	1	0.999322
GOTERM_BP_DIRECT	GO:0007035~vacuolar acidification	8		0.187047	0.0172732	ENSG00000172869, ENSG00000047249, ENSG00000147614, ENSG00000147416, ENSG00000171130, ENSG00000113732, ENSG00000128524, ENSG00000105929	2377	23	19333	2.829	1	1	0.999322
GOTERM_CC_DIRECT	GO:0000151~ubiquitin ligase complex	22		0.514379	0.0366559	ENSG00000128585, ENSG00000101193, ENSG00000175063, ENSG00000150401, ENSG00000155868, ENSG00000244687, ENSG00000168283, ENSG00000179526, ENSG00000133398, ENSG00000118564, ENSG00000183580, ENSG00000013561, ENSG00000123124, ENSG00000131508, ENSG00000048140, ENSG00000147364, ENSG00000164758, ENSG00000090316, ENSG00000104691, ENSG00000034677, ENSG00000072803, ENSG00000164117	2505	115	20580	1.57167	1	1	1
GOTERM_BP_DIRECT	GO:0034332~adherens junction organization	8		0.187047	0.0404899	ENSG00000145526, ENSG00000071991, ENSG00000154162, ENSG00000178209, ENSG00000149654, ENSG00000081138, ENSG00000101542, ENSG00000125266	2377	27	19333	2.40988	1	1	0.999322
GOTERM_BP_DIRECT	GO:0001523~retinoid metabolic process	8		0.187047	0.0484598	ENSG00000198074, ENSG00000121039, ENSG00000085662, ENSG00000187134, ENSG00000106538, ENSG00000198610, ENSG00000196139, ENSG00000145476	2377	28	19333	2.32382	1	1	0.999322
GOTERM_BP_DIRECT	GO:0070979~protein K11-linked ubiquitination	8		0.187047	0.0672018	ENSG00000104343, ENSG00000094880, ENSG00000175063, ENSG00000186591, ENSG00000130177, ENSG00000119048, ENSG00000053900, ENSG00000063978	2377	30	19333	2.1689	1	1	0.999322
GOTERM_CC_DIRECT	GO:1903561~extracellular vesicle	28		0.654664	0.0369253	ENSG00000264732, ENSG00000284440, ENSG00000199153, ENSG00000284288, ENSG00000102580, ENSG00000131446, ENSG00000199035, ENSG00000148482, ENSG00000283699, ENSG00000284204, ENSG00000283797, ENSG00000207582, ENSG00000221493, ENSG00000283705, ENSG00000284032, ENSG00000284375, ENSG00000263831, ENSG00000284331, ENSG00000264901, ENSG00000198576, ENSG00000064651, ENSG00000264803, ENSG00000284536, ENSG0000…	2505	156	20580	1.47459	1	1	1
GOTERM_BP_DIRECT	GO:0036258~multivesicular body assembly	8		0.187047	0.0779959	ENSG00000136738, ENSG00000164695, ENSG00000285339, ENSG00000119541, ENSG00000131165, ENSG00000155975, ENSG00000147457, ENSG00000255112	2377	31	19333	2.09893	1	1	0.999322
GOTERM_BP_DIRECT	GO:0019082~viral protein processing	8		0.187047	0.0897377	ENSG00000178685, ENSG00000131446, ENSG00000113712, ENSG00000141429, ENSG00000283777, ENSG00000129128, ENSG00000284501, ENSG00000008513	2377	32	19333	2.03334	1	1	0.999322
GOTERM_BP_DIRECT	GO:0044597~daunorubicin metabolic process	7		0.163666	0.000206461	ENSG00000198074, ENSG00000145439, ENSG00000085662, ENSG00000187134, ENSG00000198610, ENSG00000196139, ENSG00000151632	2377	9	19333	6.32595	0.704312	0.152265	0.152136
GOTERM_BP_DIRECT	GO:0044598~doxorubicin metabolic process	7		0.163666	0.000462299	ENSG00000198074, ENSG00000145439, ENSG00000085662, ENSG00000187134, ENSG00000198610, ENSG00000196139, ENSG00000151632	2377	10	19333	5.69335	0.934693	0.272757	0.272525
GOTERM_BP_DIRECT	GO:0070262~peptidyl-serine dephosphorylation	7		0.163666	0.00638049	ENSG00000104695, ENSG00000175470, ENSG00000156475, ENSG00000074211, ENSG00000120129, ENSG00000113575, ENSG00000221914	2377	15	19333	3.79557	1	1	0.999322
GOTERM_BP_DIRECT	GO:0043652~engulfment of apoptotic cell	7		0.163666	0.00916107	ENSG00000206579, ENSG00000181790, ENSG00000275591, ENSG00000171044, ENSG00000145794, ENSG00000008853, ENSG00000221947	2377	16	19333	3.55835	1	1	0.999322
GOTERM_BP_DIRECT	GO:0006940~regulation of smooth muscle contraction	7		0.163666	0.0171193	ENSG00000184160, ENSG00000284182, ENSG00000132911, ENSG00000169252, ENSG00000182674, ENSG00000181072, ENSG00000276365	2377	18	19333	3.16297	1	1	0.999322
GOTERM_BP_DIRECT	GO:0035050~embryonic heart tube development	7		0.163666	0.0224761	ENSG00000183072, ENSG00000113196, ENSG00000203883, ENSG00000180053, ENSG00000248329, ENSG00000221866, ENSG00000164736	2377	19	19333	2.9965	1	1	0.999322
GOTERM_CC_DIRECT	GO:0099544~perisynaptic space	3		0.0701426	0.0407977	ENSG00000155511, ENSG00000106688, ENSG00000104368	2505	3	20580	8.21557	1	1	1
GOTERM_CC_DIRECT	GO:0032444~activin responsive factor complex	3		0.0701426	0.0407977	ENSG00000175387, ENSG00000141646, ENSG00000160973	2505	3	20580	8.21557	1	1	1
GOTERM_MF_DIRECT	GO:0042625~ATPase coupled ion transmembrane transporter activity	3		0.0701426	0.0413556	ENSG00000171130, ENSG00000113732, ENSG00000128524	2318	3	18908	8.15703	1	1	0.999409
GOTERM_MF_DIRECT	GO:0018636~phenanthrene 9,10-monooxygenase activity	3		0.0701426	0.0413556	ENSG00000187134, ENSG00000196139, ENSG00000151632	2318	3	18908	8.15703	1	1	0.999409
GOTERM_MF_DIRECT	GO:0047718~indanol dehydrogenase activity	3		0.0701426	0.0413556	ENSG00000198074, ENSG00000187134, ENSG00000151632	2318	3	18908	8.15703	1	1	0.999409
GOTERM_BP_DIRECT	GO:0048514~blood vessel morphogenesis	7		0.163666	0.0224761	ENSG00000170558, ENSG00000101680, ENSG00000106688, ENSG00000187498, ENSG00000113083, ENSG00000125266, ENSG00000037280	2377	19	19333	2.9965	1	1	0.999322
GOTERM_BP_DIRECT	GO:0048663~neuron fate commitment	7		0.163666	0.0288541	ENSG00000148826, ENSG00000164690, ENSG00000168267, ENSG00000198795, ENSG00000164900, ENSG00000141646, ENSG00000157168	2377	20	19333	2.84668	1	1	0.999322
GOTERM_BP_DIRECT	GO:2000114~regulation of establishment of cell polarity	7		0.163666	0.0288541	ENSG00000153310, ENSG00000107104, ENSG00000120899, ENSG00000067900, ENSG00000066777, ENSG00000204628, ENSG00000107485	2377	20	19333	2.84668	1	1	0.999322
GOTERM_BP_DIRECT	GO:0044849~estrous cycle	7		0.163666	0.0288541	ENSG00000105894, ENSG00000082556, ENSG00000101126, ENSG00000277044, ENSG00000120738, ENSG00000170961, ENSG00000147437	2377	20	19333	2.84668	1	1	0.999322
GOTERM_BP_DIRECT	GO:0035265~organ growth	7		0.163666	0.0363144	ENSG00000104432, ENSG00000101109, ENSG00000175387, ENSG00000171791, ENSG00000278032, ENSG00000134049, ENSG00000104375	2377	21	19333	2.71112	1	1	0.999322
GOTERM_BP_DIRECT	GO:0006693~prostaglandin metabolic process	7		0.163666	0.0363144	ENSG00000085662, ENSG00000180011, ENSG00000164120, ENSG00000187134, ENSG00000198610, ENSG00000196139, ENSG00000151632	2377	21	19333	2.71112	1	1	0.999322
GOTERM_BP_DIRECT	GO:0045780~positive regulation of bone resorption	7		0.163666	0.0449045	ENSG00000104267, ENSG00000180694, ENSG00000164935, ENSG00000155846, ENSG00000141655, ENSG00000151651, ENSG00000166603	2377	22	19333	2.58789	1	1	0.999322
GOTERM_MF_DIRECT	GO:0015078~hydrogen ion transmembrane transporter activity	9		0.210428	0.0420153	ENSG00000151729, ENSG00000147614, ENSG00000147416, ENSG00000155097, ENSG00000171130, ENSG00000113732, ENSG00000169020, ENSG00000128524, ENSG00000105929	2318	33	18908	2.22465	1	1	0.999409
GOTERM_BP_DIRECT	GO:0039702~viral budding via host ESCRT complex	7		0.163666	0.0449045	ENSG00000164695, ENSG00000285339, ENSG00000119541, ENSG00000131165, ENSG00000155975, ENSG00000147457, ENSG00000255112	2377	22	19333	2.58789	1	1	0.999322
GOTERM_BP_DIRECT	GO:0014032~neural crest cell development	7		0.163666	0.0449045	ENSG00000170558, ENSG00000121039, ENSG00000169762, ENSG00000249915, ENSG00000070814, ENSG00000157168, ENSG00000019549	2377	22	19333	2.58789	1	1	0.999322
GOTERM_MF_DIRECT	GO:0015193~L-proline transmembrane transporter activity	4		0.0935235	0.0439468	ENSG00000011083, ENSG00000123643, ENSG00000186334, ENSG00000186335	2318	7	18908	4.66116	1	1	0.999409
GOTERM_MF_DIRECT	GO:0030550~acetylcholine receptor inhibitor activity	4		0.0935235	0.0439468	ENSG00000180155, ENSG00000278032, ENSG00000283992, ENSG00000274488	2318	7	18908	4.66116	1	1	0.999409
GOTERM_BP_DIRECT	GO:0006268~DNA unwinding involved in DNA replication	7		0.163666	0.0546567	ENSG00000160957, ENSG00000104738, ENSG00000165392, ENSG00000178460, ENSG00000185129, ENSG00000147536, ENSG00000262771	2377	23	19333	2.47537	1	1	0.999322
GOTERM_BP_DIRECT	GO:0051276~chromosome organization	7		0.163666	0.0777021	ENSG00000083168, ENSG00000213005, ENSG00000164949, ENSG00000101596, ENSG00000136997, ENSG00000174405, ENSG00000164611	2377	25	19333	2.27734	1	1	0.999322
GOTERM_BP_DIRECT	GO:0006400~tRNA modification	7		0.163666	0.0777021	ENSG00000113272, ENSG00000107614, ENSG00000250305, ENSG00000037474, ENSG00000169570, ENSG00000134461, ENSG00000241058	2377	25	19333	2.27734	1	1	0.999322
GOTERM_BP_DIRECT	GO:0032502~developmental process	7		0.163666	0.0909855	ENSG00000137561, ENSG00000113196, ENSG00000261787, ENSG00000168267, ENSG00000260428, ENSG00000178860, ENSG00000164107	2377	26	19333	2.18975	1	1	0.999322
GOTERM_BP_DIRECT	GO:0048240~sperm capacitation	7		0.163666	0.0909855	ENSG00000164266, ENSG00000152705, ENSG00000145491, ENSG00000214360, ENSG00000154040, ENSG00000124233, ENSG00000124157	2377	26	19333	2.18975	1	1	0.999322
GOTERM_BP_DIRECT	GO:0051673~membrane disruption in other organism	6		0.140285	0.00679558	ENSG00000285176, ENSG00000285251, ENSG00000285181, ENSG00000164822, ENSG00000164821, ENSG00000284983, ENSG00000275444	2377	11	19333	4.43638	1	1	0.999322
GOTERM_BP_DIRECT	GO:0036302~atrioventricular canal development	6		0.140285	0.00679558	ENSG00000171316, ENSG00000168214, ENSG00000285109, ENSG00000141448, ENSG00000141646, ENSG00000170961	2377	11	19333	4.43638	1	1	0.999322
GOTERM_BP_DIRECT	GO:0003198~epithelial to mesenchymal transition involved in endocardial cushion formation	6		0.140285	0.0104829	ENSG00000120149, ENSG00000163132, ENSG00000168214, ENSG00000141646, ENSG00000124216, ENSG00000019549	2377	12	19333	4.06668	1	1	0.999322
GOTERM_BP_DIRECT	GO:0021794~thalamus development	6		0.140285	0.0153352	ENSG00000105894, ENSG00000278728, ENSG00000164690, ENSG00000164405, ENSG00000128602, ENSG00000145545	2377	13	19333	3.75386	1	1	0.999322
GOTERM_MF_DIRECT	GO:1904315~transmitter-gated ion channel activity involved in regulation of postsynaptic membrane potential	13		0.303951	0.046203	ENSG00000155511, ENSG00000022355, ENSG00000094755, ENSG00000113327, ENSG00000109738, ENSG00000120903, ENSG00000145888, ENSG00000145451, ENSG00000101204, ENSG00000147432, ENSG00000145864, ENSG00000147434, ENSG00000145863	2318	58	18908	1.8283	1	1	0.999409
GOTERM_CC_DIRECT	GO:0000159~protein phosphatase type 2A complex	6		0.140285	0.0468671	ENSG00000104695, ENSG00000175470, ENSG00000156475, ENSG00000074211, ENSG00000113575, ENSG00000221914	2505	17	20580	2.89961	1	1	1
GOTERM_BP_DIRECT	GO:0045947~negative regulation of translational initiation	6		0.140285	0.0214839	ENSG00000155506, ENSG00000104408, ENSG00000120727, ENSG00000253250, ENSG00000123908, ENSG00000243056	2377	14	19333	3.48573	1	1	0.999322
GOTERM_MF_DIRECT	GO:0000900~translation repressor activity, nucleic acid binding	6		0.140285	0.0481128	ENSG00000176890, ENSG00000101489, ENSG00000120727, ENSG00000137449, ENSG00000113742, ENSG00000185129	2318	17	18908	2.87895	1	1	0.999409
GOTERM_BP_DIRECT	GO:0010466~negative regulation of peptidase activity	6		0.140285	0.0214839	ENSG00000101074, ENSG00000206073, ENSG00000057149, ENSG00000101448, ENSG00000170085, ENSG00000137558	2377	14	19333	3.48573	1	1	0.999322
GOTERM_BP_DIRECT	GO:0071498~cellular response to fluid shear stress	6		0.140285	0.0290356	ENSG00000104267, ENSG00000120899, ENSG00000178209, ENSG00000171720, ENSG00000170873, ENSG00000170961	2377	15	19333	3.25334	1	1	0.999322
GOTERM_CC_DIRECT	GO:0005634~nucleus	768		17.9565	0.0485994	ENSG00000241735, ENSG00000178177, ENSG00000181220, ENSG00000186918, ENSG00000179388, ENSG00000113658, ENSG00000169220, ENSG00000139800, ENSG00000168491, ENSG00000198900, ENSG00000170214, ENSG00000227551, ENSG00000172748, ENSG00000270181, ENSG00000101557, ENSG00000265817, ENSG00000091656, ENSG00000250571, ENSG00000147799, ENSG00000215440, ENSG00000125520, ENSG00000285442, ENSG00000285443, ENSG0000…	2505	6007	20580	1.05037	1	1	1
GOTERM_BP_DIRECT	GO:0097401~synaptic vesicle lumen acidification	6		0.140285	0.0380695	ENSG00000047249, ENSG00000147416, ENSG00000155097, ENSG00000109572, ENSG00000128524, ENSG00000105929	2377	16	19333	3.05001	1	1	0.999322
GOTERM_BP_DIRECT	GO:0010818~T cell chemotaxis	6		0.140285	0.0380695	ENSG00000285176, ENSG00000064651, ENSG00000178209, ENSG00000169508, ENSG00000164821, ENSG00000284983	2377	16	19333	3.05001	1	1	0.999322
GOTERM_MF_DIRECT	GO:0004715~non-membrane spanning protein tyrosine kinase activity	11		0.25719	0.0488175	ENSG00000125508, ENSG00000113263, ENSG00000104312, ENSG00000169398, ENSG00000120899, ENSG00000155926, ENSG00000254087, ENSG00000096968, ENSG00000176105, ENSG00000101213, ENSG00000263042	2318	46	18908	1.95059	1	1	0.999409
GOTERM_MF_DIRECT	GO:0000340~RNA 7-methylguanosine cap binding	5		0.116904	0.0495463	ENSG00000280618, ENSG00000175766, ENSG00000082516, ENSG00000155506, ENSG00000123908	2318	12	18908	3.39876	1	1	0.999409
GOTERM_MF_DIRECT	GO:0061630~ubiquitin protein ligase activity	52		1.21581	0.0496931	ENSG00000214357, ENSG00000134758, ENSG00000175063, ENSG00000146063, ENSG00000156463, ENSG00000104228, ENSG00000154447, ENSG00000122779, ENSG00000145416, ENSG00000145495, ENSG00000168936, ENSG00000034677, ENSG00000184108, ENSG00000101197, ENSG00000250374, ENSG00000183439, ENSG00000176641, ENSG00000183718, ENSG00000146054, ENSG00000154359, ENSG00000133874, ENSG00000133398, ENSG00000049759, ENSG0000…	2318	331	18908	1.28147	1	1	0.999409
GOTERM_BP_DIRECT	GO:0021854~hypothalamus development	6		0.140285	0.0380695	ENSG00000134438, ENSG00000147571, ENSG00000180053, ENSG00000164405, ENSG00000136997, ENSG00000145545	2377	16	19333	3.05001	1	1	0.999322
GOTERM_BP_DIRECT	GO:0050872~white fat cell differentiation	6		0.140285	0.0486362	ENSG00000159692, ENSG00000154153, ENSG00000175029, ENSG00000182035, ENSG00000170323, ENSG00000019549	2377	17	19333	2.8706	1	1	0.999322
GOTERM_BP_DIRECT	GO:0010614~negative regulation of cardiac muscle hypertrophy	6		0.140285	0.0486362	ENSG00000283927, ENSG00000130700, ENSG00000199017, ENSG00000141646, ENSG00000108010, ENSG00000276365	2377	17	19333	2.8706	1	1	0.999322
GOTERM_BP_DIRECT	GO:0031468~nuclear envelope reassembly	6		0.140285	0.0607581	ENSG00000164695, ENSG00000215114, ENSG00000119541, ENSG00000131165, ENSG00000147457, ENSG00000255112	2377	18	19333	2.71112	1	1	0.999322
GOTERM_CC_DIRECT	GO:0060076~excitatory synapse	9		0.210428	0.0553109	ENSG00000155511, ENSG00000128594, ENSG00000280618, ENSG00000166342, ENSG00000157680, ENSG00000120251, ENSG00000155897, ENSG00000146006, ENSG00000129116	2505	35	20580	2.11257	1	1	1
GOTERM_BP_DIRECT	GO:0016126~sterol biosynthetic process	6		0.140285	0.0607581	ENSG00000052802, ENSG00000186480, ENSG00000170271, ENSG00000104549, ENSG00000284967, ENSG00000106617	2377	18	19333	2.71112	1	1	0.999322
GOTERM_BP_DIRECT	GO:0019432~triglyceride biosynthetic process	6		0.140285	0.0744303	ENSG00000158669, ENSG00000151726, ENSG00000285482, ENSG00000101577, ENSG00000175445, ENSG00000132793	2377	19	19333	2.56843	1	1	0.999322
GOTERM_MF_DIRECT	GO:0046872~metal ion binding	354		8.27683	0.0579224	ENSG00000214357, ENSG00000106688, ENSG00000186918, ENSG00000179388, ENSG00000181220, ENSG00000113658, ENSG00000145808, ENSG00000139800, ENSG00000153317, ENSG00000198108, ENSG00000172748, ENSG00000164330, ENSG00000164574, ENSG00000061455, ENSG00000270181, ENSG00000169223, ENSG00000164690, ENSG00000059378, ENSG00000168936, ENSG00000164334, ENSG00000250571, ENSG00000101670, ENSG00000125520, ENSG0000…	2318	2675	18908	1.07947	1	1	0.999409
GOTERM_BP_DIRECT	GO:0044030~regulation of DNA methylation	6		0.140285	0.0744303	ENSG00000284032, ENSG00000134046, ENSG00000083307, ENSG00000147596, ENSG00000141644, ENSG00000283797	2377	19	19333	2.56843	1	1	0.999322
GOTERM_BP_DIRECT	GO:0060037~pharyngeal system development	6		0.140285	0.0744303	ENSG00000183072, ENSG00000104313, ENSG00000167034, ENSG00000180053, ENSG00000101144, ENSG00000107485	2377	19	19333	2.56843	1	1	0.999322
GOTERM_MF_DIRECT	GO:0003730~mRNA 3'-UTR binding	39		0.911854	0.0582128	ENSG00000199153, ENSG00000284040, ENSG00000284182, ENSG00000199035, ENSG00000283172, ENSG00000199158, ENSG00000283733, ENSG00000199017, ENSG00000137449, ENSG00000284204, ENSG00000266751, ENSG00000283797, ENSG00000207705, ENSG00000283927, ENSG00000145912, ENSG00000283705, ENSG00000276365, ENSG00000147679, ENSG00000256453, ENSG00000070756, ENSG00000216031, ENSG00000199043, ENSG00000284032, ENSG0000…	2318	240	18908	1.32552	1	1	0.999409
GOTERM_CC_DIRECT	GO:0060077~inhibitory synapse	6		0.140285	0.0586074	ENSG00000145888, ENSG00000179632, ENSG00000101438, ENSG00000113327, ENSG00000136750, ENSG00000109572	2505	18	20580	2.73852	1	1	1
GOTERM_CC_DIRECT	GO:0015934~large ribosomal subunit	6		0.140285	0.0586074	ENSG00000181163, ENSG00000037241, ENSG00000082515, ENSG00000137547, ENSG00000265681, ENSG00000215472	2505	18	20580	2.73852	1	1	1
GOTERM_BP_DIRECT	GO:0098656~anion transmembrane transport	6		0.140285	0.0896223	ENSG00000113073, ENSG00000213585, ENSG00000158296, ENSG00000164707, ENSG00000164889, ENSG00000078668	2377	20	19333	2.44001	1	1	0.999322
GOTERM_BP_DIRECT	GO:0043032~positive regulation of macrophage activation	6		0.140285	0.0896223	ENSG00000168884, ENSG00000137033, ENSG00000129988, ENSG00000135077, ENSG00000169194, ENSG00000276365	2377	20	19333	2.44001	1	1	0.999322
GOTERM_BP_DIRECT	GO:0032012~regulation of ARF protein signal transduction	6		0.140285	0.0896223	ENSG00000156011, ENSG00000066777, ENSG00000124198, ENSG00000146005, ENSG00000101199, ENSG00000164117	2377	20	19333	2.44001	1	1	0.999322
GOTERM_BP_DIRECT	GO:0003351~epithelial cilium movement	6		0.140285	0.0896223	ENSG00000077327, ENSG00000145491, ENSG00000129295, ENSG00000154040, ENSG00000039139, ENSG00000112981	2377	20	19333	2.44001	1	1	0.999322
GOTERM_CC_DIRECT	GO:0098685~Schaffer collateral - CA1 synapse	20		0.467617	0.0621137	ENSG00000105894, ENSG00000128594, ENSG00000050748, ENSG00000106688, ENSG00000104368, ENSG00000124181, ENSG00000179915, ENSG00000067900, ENSG00000282932, ENSG00000155897, ENSG00000187323, ENSG00000168993, ENSG00000120899, ENSG00000166342, ENSG00000157680, ENSG00000125249, ENSG00000164885, ENSG00000125266, ENSG00000277586, ENSG00000146006	2505	108	20580	1.5214	1	1	1
GOTERM_CC_DIRECT	GO:0071144~SMAD2-SMAD3 protein complex	4		0.0935235	0.0629065	ENSG00000175387, ENSG00000113658, ENSG00000101665, ENSG00000141646	2505	8	20580	4.10778	1	1	1
GOTERM_MF_DIRECT	GO:0016849~phosphorus-oxygen lyase activity	4		0.0935235	0.0640384	ENSG00000109743, ENSG00000004468, ENSG00000155897, ENSG00000078295	2318	8	18908	4.07852	1	1	0.999409
GOTERM_MF_DIRECT	GO:0015187~glycine transmembrane transporter activity	4		0.0935235	0.0640384	ENSG00000101438, ENSG00000123643, ENSG00000186334, ENSG00000186335	2318	8	18908	4.07852	1	1	0.999409
GOTERM_MF_DIRECT	GO:0000405~bubble DNA binding	4		0.0935235	0.0640384	ENSG00000160957, ENSG00000134899, ENSG00000165392, ENSG00000109674	2318	8	18908	4.07852	1	1	0.999409
GOTERM_MF_DIRECT	GO:0047023~androsterone dehydrogenase activity	4		0.0935235	0.0640384	ENSG00000187134, ENSG00000198610, ENSG00000196139, ENSG00000151632	2318	8	18908	4.07852	1	1	0.999409
GOTERM_MF_DIRECT	GO:0001758~retinal dehydrogenase activity	4		0.0935235	0.0640384	ENSG00000198074, ENSG00000085662, ENSG00000198610, ENSG00000196139	2318	8	18908	4.07852	1	1	0.999409
GOTERM_BP_DIRECT	GO:0007212~dopamine receptor signaling pathway	6		0.140285	0.0896223	ENSG00000170091, ENSG00000130643, ENSG00000169676, ENSG00000106688, ENSG00000168824, ENSG00000184845	2377	20	19333	2.44001	1	1	0.999322
GOTERM_BP_DIRECT	GO:0042474~middle ear morphogenesis	6		0.140285	0.0896223	ENSG00000163132, ENSG00000186480, ENSG00000104313, ENSG00000179981, ENSG00000109705, ENSG00000164920	2377	20	19333	2.44001	1	1	0.999322
GOTERM_BP_DIRECT	GO:0060536~cartilage morphogenesis	5		0.116904	0.00102641	ENSG00000163132, ENSG00000113196, ENSG00000164107, ENSG00000124216, ENSG00000019549	2377	5	19333	8.13336	0.997665	0.433514	0.433146
GOTERM_BP_DIRECT	GO:0071420~cellular response to histamine	5		0.116904	0.0105708	ENSG00000022355, ENSG00000131504, ENSG00000113327, ENSG00000002726, ENSG00000145864	2377	8	19333	5.08335	1	1	0.999322
GOTERM_BP_DIRECT	GO:0038003~opioid receptor signaling pathway	5		0.116904	0.0105708	ENSG00000288611, ENSG00000277339, ENSG00000082556, ENSG00000277044, ENSG00000155897	2377	8	19333	5.08335	1	1	0.999322
GOTERM_BP_DIRECT	GO:0003416~endochondral bone growth	5		0.116904	0.0171942	ENSG00000120149, ENSG00000072840, ENSG00000068078, ENSG00000182197, ENSG00000173068	2377	9	19333	4.51853	1	1	0.999322
GOTERM_BP_DIRECT	GO:0051873~killing by host of symbiont cells	5		0.116904	0.0259098	ENSG00000285176, ENSG00000285251, ENSG00000284983, ENSG00000273641	2377	10	19333	4.06668	1	1	0.999322
GOTERM_BP_DIRECT	GO:0042448~progesterone metabolic process	5		0.116904	0.0259098	ENSG00000187134, ENSG00000198610, ENSG00000196139, ENSG00000145545, ENSG00000151632	2377	10	19333	4.06668	1	1	0.999322
GOTERM_MF_DIRECT	GO:0072582~17-beta-hydroxysteroid dehydrogenase (NADP+) activity	5		0.116904	0.0648329	ENSG00000187134, ENSG00000227471, ENSG00000198610, ENSG00000196139, ENSG00000151632	2318	13	18908	3.13732	1	1	0.999409
UP_KW_DISEASE	KW-0976~Atrial septal defect	4		0.0935235	0.0650883	ENSG00000183072, ENSG00000285109, ENSG00000141448, ENSG00000038295	553	8	4472	4.0434	0.999348	1	1
GOTERM_BP_DIRECT	GO:0070233~negative regulation of T cell apoptotic process	5		0.116904	0.0259098	ENSG00000131203, ENSG00000171791, ENSG00000065675, ENSG00000107099, ENSG00000159763	2377	10	19333	4.06668	1	1	0.999322
GOTERM_BP_DIRECT	GO:0033033~negative regulation of myeloid cell apoptotic process	5		0.116904	0.0259098	ENSG00000171791, ENSG00000183087, ENSG00000258227, ENSG00000090316, ENSG00000019549	2377	10	19333	4.06668	1	1	0.999322
GOTERM_BP_DIRECT	GO:0060445~branching involved in salivary gland morphogenesis	5		0.116904	0.0259098	ENSG00000101680, ENSG00000198959, ENSG00000164690, ENSG00000130702, ENSG00000101144	2377	10	19333	4.06668	1	1	0.999322
GOTERM_BP_DIRECT	GO:0097094~craniofacial suture morphogenesis	5		0.116904	0.0259098	ENSG00000156103, ENSG00000255833, ENSG00000251380, ENSG00000164946, ENSG00000181965	2377	10	19333	4.06668	1	1	0.999322
GOTERM_BP_DIRECT	GO:0061314~Notch signaling involved in heart development	5		0.116904	0.0368322	ENSG00000178234, ENSG00000164683, ENSG00000168214, ENSG00000124216, ENSG00000019549	2377	11	19333	3.69698	1	1	0.999322
GOTERM_BP_DIRECT	GO:1902742~apoptotic process involved in development	5		0.116904	0.0368322	ENSG00000206579, ENSG00000275591, ENSG00000171044, ENSG00000145794, ENSG00000221947	2377	11	19333	3.69698	1	1	0.999322
GOTERM_BP_DIRECT	GO:0061061~muscle structure development	5		0.116904	0.0368322	ENSG00000154553, ENSG00000131435, ENSG00000120913, ENSG00000141622, ENSG00000196923	2377	11	19333	3.69698	1	1	0.999322
GOTERM_BP_DIRECT	GO:0007600~sensory perception	5		0.116904	0.0500069	ENSG00000213199, ENSG00000082556, ENSG00000277044, ENSG00000181195, ENSG00000168081	2377	12	19333	3.3889	1	1	0.999322
GOTERM_MF_DIRECT	GO:0005230~extracellular ligand-gated ion channel activity	8		0.187047	0.0663414	ENSG00000022355, ENSG00000094755, ENSG00000113327, ENSG00000101204, ENSG00000145451, ENSG00000120903, ENSG00000145864, ENSG00000145863	2318	30	18908	2.17521	1	1	0.999409
GOTERM_MF_DIRECT	GO:0000993~RNA polymerase II core binding	8		0.187047	0.0663414	ENSG00000124151, ENSG00000134899, ENSG00000134759, ENSG00000095787, ENSG00000163945, ENSG00000141425, ENSG00000158941, ENSG00000123908	2318	30	18908	2.17521	1	1	0.999409
GOTERM_BP_DIRECT	GO:0007512~adult heart development	5		0.116904	0.0654165	ENSG00000171316, ENSG00000183072, ENSG00000248329, ENSG00000164107, ENSG00000120907	2377	13	19333	3.12822	1	1	0.999322
GOTERM_CC_DIRECT	GO:0045211~postsynaptic membrane	33		0.771569	0.0671992	ENSG00000155511, ENSG00000113758, ENSG00000094755, ENSG00000109738, ENSG00000029534, ENSG00000283777, ENSG00000120903, ENSG00000158445, ENSG00000120907, ENSG00000061337, ENSG00000274287, ENSG00000145934, ENSG00000187372, ENSG00000082556, ENSG00000145451, ENSG00000120251, ENSG00000147432, ENSG00000109572, ENSG00000183775, ENSG00000147434, ENSG00000184845, ENSG00000164897, ENSG00000022355, ENSG0000…	2505	201	20580	1.34882	1	1	1
GOTERM_BP_DIRECT	GO:0071168~protein localization to chromatin	5		0.116904	0.0654165	ENSG00000283918, ENSG00000171320, ENSG00000106462, ENSG00000164754, ENSG00000147457	2377	13	19333	3.12822	1	1	0.999322
GOTERM_CC_DIRECT	GO:0008076~voltage-gated potassium channel complex	16		0.374094	0.0685607	ENSG00000026559, ENSG00000281151, ENSG00000130226, ENSG00000156486, ENSG00000178342, ENSG00000168263, ENSG00000158445, ENSG00000164794, ENSG00000145936, ENSG00000278728, ENSG00000281758, ENSG00000182132, ENSG00000184156, ENSG00000055118, ENSG00000182674, ENSG00000124134	2505	82	20580	1.60304	1	1	1
GOTERM_BP_DIRECT	GO:0046902~regulation of mitochondrial membrane permeability	5		0.116904	0.0654165	ENSG00000151729, ENSG00000141682, ENSG00000171791, ENSG00000176171, ENSG00000197912	2377	13	19333	3.12822	1	1	0.999322
GOTERM_CC_DIRECT	GO:0014069~postsynaptic density	43		1.00538	0.0709412	ENSG00000155511, ENSG00000164929, ENSG00000188916, ENSG00000113758, ENSG00000197177, ENSG00000169220, ENSG00000104408, ENSG00000064787, ENSG00000179526, ENSG00000136754, ENSG00000155897, ENSG00000061337, ENSG00000274287, ENSG00000169862, ENSG00000120899, ENSG00000120251, ENSG00000156482, ENSG00000087586, ENSG00000101752, ENSG00000176171, ENSG00000158856, ENSG00000077943, ENSG00000156011, ENSG0000…	2505	275	20580	1.28462	1	1	1
GOTERM_BP_DIRECT	GO:0015693~magnesium ion transport	5		0.116904	0.0654165	ENSG00000288478, ENSG00000172548, ENSG00000104723, ENSG00000104361, ENSG00000140157	2377	13	19333	3.12822	1	1	0.999322
GOTERM_BP_DIRECT	GO:0010917~negative regulation of mitochondrial membrane potential	5		0.116904	0.0654165	ENSG00000141682, ENSG00000104765, ENSG00000169230, ENSG00000133874, ENSG00000176171	2377	13	19333	3.12822	1	1	0.999322
GOTERM_CC_DIRECT	GO:0016528~sarcoplasm	6		0.140285	0.0718677	ENSG00000164929, ENSG00000128591, ENSG00000178209, ENSG00000164932, ENSG00000152377, ENSG00000206075	2505	19	20580	2.59439	1	1	1
GOTERM_BP_DIRECT	GO:0010458~exit from mitosis	5		0.116904	0.0654165	ENSG00000175470, ENSG00000175063, ENSG00000181965, ENSG00000282752, ENSG00000147457	2377	13	19333	3.12822	1	1	0.999322
GOTERM_MF_DIRECT	GO:0008307~structural constituent of muscle	10		0.233809	0.0733059	ENSG00000198363, ENSG00000101605, ENSG00000104369, ENSG00000120729, ENSG00000178209, ENSG00000078114, ENSG00000282932, ENSG00000215375, ENSG00000274137, ENSG00000154556	2318	43	18908	1.89698	1	1	0.999409
GOTERM_BP_DIRECT	GO:0001706~endoderm formation	5		0.116904	0.0654165	ENSG00000120875, ENSG00000175387, ENSG00000120129, ENSG00000171056, ENSG00000164736	2377	13	19333	3.12822	1	1	0.999322
GOTERM_BP_DIRECT	GO:0035459~cargo loading into vesicle	5		0.116904	0.0829896	ENSG00000285123, ENSG00000212710, ENSG00000285172, ENSG00000288370, ENSG00000288181	2377	14	19333	2.90477	1	1	0.999322
GOTERM_BP_DIRECT	GO:1900271~regulation of long-term synaptic potentiation	5		0.116904	0.0829896	ENSG00000198576, ENSG00000104327, ENSG00000120727, ENSG00000168824, ENSG00000149658	2377	14	19333	2.90477	1	1	0.999322
GOTERM_BP_DIRECT	GO:0003222~ventricular trabecula myocardium morphogenesis	5		0.116904	0.0829896	ENSG00000171316, ENSG00000183072, ENSG00000168214, ENSG00000157168, ENSG00000160973	2377	14	19333	2.90477	1	1	0.999322
GOTERM_MF_DIRECT	GO:0016934~extracellular-glycine-gated chloride channel activity	3		0.0701426	0.0760341	ENSG00000145888, ENSG00000109738, ENSG00000145451	2318	4	18908	6.11777	1	1	0.999409
GOTERM_MF_DIRECT	GO:0016428~tRNA (cytosine-5-)-methyltransferase activity	3		0.0701426	0.0760341	ENSG00000107614, ENSG00000037474, ENSG00000241058	2318	4	18908	6.11777	1	1	0.999409
GOTERM_MF_DIRECT	GO:0035410~dihydrotestosterone 17-beta-dehydrogenase activity	3		0.0701426	0.0760341	ENSG00000187134, ENSG00000198610, ENSG00000196139	2318	4	18908	6.11777	1	1	0.999409
GOTERM_MF_DIRECT	GO:0047655~allyl-alcohol dehydrogenase activity	3		0.0701426	0.0760341	ENSG00000198074, ENSG00000085662, ENSG00000227471	2318	4	18908	6.11777	1	1	0.999409
GOTERM_BP_DIRECT	GO:0046761~viral budding from plasma membrane	5		0.116904	0.0829896	ENSG00000164695, ENSG00000119541, ENSG00000131165, ENSG00000147457, ENSG00000255112	2377	14	19333	2.90477	1	1	0.999322
GOTERM_BP_DIRECT	GO:0071395~cellular response to jasmonic acid stimulus	4		0.0935235	0.00673398	ENSG00000187134, ENSG00000198610, ENSG00000196139, ENSG00000151632	2377	4	19333	8.13336	1	1	0.999322
GOTERM_BP_DIRECT	GO:1990708~conditioned place preference	4		0.0935235	0.00673398	ENSG00000106688, ENSG00000082556, ENSG00000277044, ENSG00000183117	2377	4	19333	8.13336	1	1	0.999322
GOTERM_BP_DIRECT	GO:0071504~cellular response to heparin	4		0.0935235	0.0152953	ENSG00000104332, ENSG00000002726, ENSG00000120738, ENSG00000145147	2377	5	19333	6.50669	1	1	0.999322
GOTERM_BP_DIRECT	GO:0060956~endocardial cell differentiation	4		0.0935235	0.0152953	ENSG00000203883, ENSG00000164736, ENSG00000141646, ENSG00000157168	2377	5	19333	6.50669	1	1	0.999322
GOTERM_BP_DIRECT	GO:0030242~pexophagy	4		0.0935235	0.0152953	ENSG00000107897, ENSG00000023287, ENSG00000153339, ENSG00000078142	2377	5	19333	6.50669	1	1	0.999322
GOTERM_BP_DIRECT	GO:0007356~thorax and anterior abdomen determination	4		0.0935235	0.0152953	ENSG00000255833, ENSG00000176788, ENSG00000251380, ENSG00000181965	2377	5	19333	6.50669	1	1	0.999322
GOTERM_BP_DIRECT	GO:0021650~vestibulocochlear nerve formation	4		0.0935235	0.0152953	ENSG00000255833, ENSG00000251380, ENSG00000081923, ENSG00000181965	2377	5	19333	6.50669	1	1	0.999322
GOTERM_BP_DIRECT	GO:0003162~atrioventricular node development	4		0.0935235	0.0278124	ENSG00000283780, ENSG00000183072, ENSG00000285109, ENSG00000141448	2377	6	19333	5.42224	1	1	0.999322
GOTERM_BP_DIRECT	GO:0035791~platelet-derived growth factor receptor-beta signaling pathway	4		0.0935235	0.0278124	ENSG00000104213, ENSG00000196396, ENSG00000113083, ENSG00000113721	2377	6	19333	5.42224	1	1	0.999322
GOTERM_BP_DIRECT	GO:0035524~proline transmembrane transport	4		0.0935235	0.0278124	ENSG00000011083, ENSG00000123643, ENSG00000186334, ENSG00000186335	2377	6	19333	5.42224	1	1	0.999322
GOTERM_BP_DIRECT	GO:0001841~neural tube formation	4		0.0935235	0.0442827	ENSG00000101052, ENSG00000101109, ENSG00000101752, ENSG00000104375	2377	7	19333	4.64764	1	1	0.999322
GOTERM_BP_DIRECT	GO:1904685~positive regulation of metalloendopeptidase activity	4		0.0935235	0.0442827	ENSG00000197971, ENSG00000283705, ENSG00000284536, ENSG00000283797	2377	7	19333	4.64764	1	1	0.999322
GOTERM_BP_DIRECT	GO:0048733~sebaceous gland development	4		0.0935235	0.0442827	ENSG00000168214, ENSG00000175893, ENSG00000182197, ENSG00000141646	2377	7	19333	4.64764	1	1	0.999322
GOTERM_BP_DIRECT	GO:0071947~protein deubiquitination involved in ubiquitin-dependent protein catabolic process	4		0.0935235	0.0442827	ENSG00000205946, ENSG00000169918, ENSG00000019995, ENSG00000232264	2377	7	19333	4.64764	1	1	0.999322
GOTERM_MF_DIRECT	GO:0051082~unfolded protein binding	23		0.53776	0.0769268	ENSG00000105993, ENSG00000109519, ENSG00000074695, ENSG00000181163, ENSG00000283777, ENSG00000150753, ENSG00000113312, ENSG00000020219, ENSG00000170584, ENSG00000228224, ENSG00000197912, ENSG00000113013, ENSG00000113068, ENSG00000141385, ENSG00000120885, ENSG00000120725, ENSG00000164284, ENSG00000187522, ENSG00000164953, ENSG00000102595, ENSG00000106993, ENSG00000101132, ENSG00000181359	2318	131	18908	1.43215	1	1	0.999409
GOTERM_MF_DIRECT	GO:0004181~metallocarboxypeptidase activity	8		0.187047	0.0770208	ENSG00000109625, ENSG00000146856, ENSG00000165078, ENSG00000158516, ENSG00000109472, ENSG00000128510, ENSG00000158525, ENSG00000091704	2318	31	18908	2.10504	1	1	0.999409
UP_KW_DISEASE	KW-0122~Cardiomyopathy	18		0.420856	0.0770927	ENSG00000073578, ENSG00000134769, ENSG00000134755, ENSG00000149596, ENSG00000262327, ENSG00000217128, ENSG00000128591, ENSG00000285109, ENSG00000106617, ENSG00000112984, ENSG00000134775, ENSG00000157764, ENSG00000046604, ENSG00000170558, ENSG00000170624, ENSG00000151729, ENSG00000101752, ENSG00000169946	553	96	4472	1.51627	0.999841	1	1
GOTERM_BP_DIRECT	GO:0010941~regulation of cell death	4		0.0935235	0.0442827	ENSG00000153487, ENSG00000273594, ENSG00000109684, ENSG00000164924	2377	7	19333	4.64764	1	1	0.999322
GOTERM_BP_DIRECT	GO:1900004~negative regulation of serine-type endopeptidase activity	4		0.0935235	0.0645098	ENSG00000164266, ENSG00000133710, ENSG00000284375, ENSG00000178172	2377	8	19333	4.06668	1	1	0.999322
GOTERM_BP_DIRECT	GO:1900223~positive regulation of beta-amyloid clearance	4		0.0935235	0.0645098	ENSG00000137561, ENSG00000067900, ENSG00000163956, ENSG00000113520	2377	8	19333	4.06668	1	1	0.999322
GOTERM_BP_DIRECT	GO:0050920~regulation of chemotaxis	4		0.0935235	0.0645098	ENSG00000153310, ENSG00000101557, ENSG00000020181, ENSG00000125266	2377	8	19333	4.06668	1	1	0.999322
GOTERM_CC_DIRECT	GO:0043197~dendritic spine	28		0.654664	0.0792935	ENSG00000155511, ENSG00000128594, ENSG00000106688, ENSG00000104327, ENSG00000169220, ENSG00000152767, ENSG00000283777, ENSG00000153317, ENSG00000061337, ENSG00000280618, ENSG00000145934, ENSG00000120899, ENSG00000120251, ENSG00000124198, ENSG00000184985, ENSG00000184845, ENSG00000131435, ENSG00000101040, ENSG00000198576, ENSG00000155926, ENSG00000181790, ENSG00000171992, ENSG00000113742, ENSG0000…	2505	168	20580	1.36926	1	1	1
GOTERM_MF_DIRECT	GO:0044594~17-beta-hydroxysteroid dehydrogenase (NAD+) activity	5		0.116904	0.0822728	ENSG00000133835, ENSG00000187134, ENSG00000198610, ENSG00000196139, ENSG00000151632	2318	14	18908	2.91323	1	1	0.999409
GOTERM_MF_DIRECT	GO:0052650~NADP-retinol dehydrogenase activity	5		0.116904	0.0822728	ENSG00000198074, ENSG00000121039, ENSG00000085662, ENSG00000227471, ENSG00000196139	2318	14	18908	2.91323	1	1	0.999409
GOTERM_MF_DIRECT	GO:0045295~gamma-catenin binding	5		0.116904	0.0822728	ENSG00000170558, ENSG00000134760, ENSG00000044115, ENSG00000196090, ENSG00000134762	2318	14	18908	2.91323	1	1	0.999409
GOTERM_CC_DIRECT	GO:0005912~adherens junction	29		0.678045	0.0829288	ENSG00000151474, ENSG00000134755, ENSG00000071991, ENSG00000173482, ENSG00000154162, ENSG00000081138, ENSG00000044115, ENSG00000196923, ENSG00000274287, ENSG00000169862, ENSG00000120913, ENSG00000149654, ENSG00000125266, ENSG00000086570, ENSG00000154553, ENSG00000285443, ENSG00000150054, ENSG00000131435, ENSG00000104419, ENSG00000137575, ENSG00000158457, ENSG00000170558, ENSG00000145526, ENSG0000…	2505	176	20580	1.3537	1	1	1
GOTERM_CC_DIRECT	GO:0030176~integral component of endoplasmic reticulum membrane	22		0.514379	0.0829397	ENSG00000157800, ENSG00000113719, ENSG00000198363, ENSG00000197296, ENSG00000205060, ENSG00000154153, ENSG00000067167, ENSG00000288243, ENSG00000113734, ENSG00000136986, ENSG00000177669, ENSG00000133872, ENSG00000174227, ENSG00000169762, ENSG00000182197, ENSG00000145495, ENSG00000164615, ENSG00000164935, ENSG00000165996, ENSG00000104691, ENSG00000109501, ENSG00000124155	2505	126	20580	1.43446	1	1	1
GOTERM_BP_DIRECT	GO:1903817~negative regulation of voltage-gated potassium channel activity	4		0.0935235	0.0645098	ENSG00000199153, ENSG00000199035, ENSG00000283797, ENSG00000134443	2377	8	19333	4.06668	1	1	0.999322
GOTERM_BP_DIRECT	GO:1904465~negative regulation of matrix metallopeptidase secretion	4		0.0935235	0.0645098	ENSG00000284375, ENSG00000283733, ENSG00000284204, ENSG00000283797	2377	8	19333	4.06668	1	1	0.999322
GOTERM_BP_DIRECT	GO:0070782~phosphatidylserine exposure on apoptotic cell surface	4		0.0935235	0.0645098	ENSG00000206579, ENSG00000275591, ENSG00000171044, ENSG00000221947	2377	8	19333	4.06668	1	1	0.999322
GOTERM_BP_DIRECT	GO:0015808~L-alanine transport	4		0.0935235	0.0645098	ENSG00000123643, ENSG00000186334, ENSG00000186335, ENSG00000164466	2377	8	19333	4.06668	1	1	0.999322
GOTERM_CC_DIRECT	GO:0097431~mitotic spindle pole	9		0.210428	0.0832207	ENSG00000102606, ENSG00000113141, ENSG00000173273, ENSG00000101447, ENSG00000107949, ENSG00000176623, ENSG00000101146, ENSG00000087586, ENSG00000284774	2505	38	20580	1.94579	1	1	1
OMIM_DISEASE	114500~Colorectal cancer, somatic	5		0.116904	0.0843137	ENSG00000104213, ENSG00000068078, ENSG00000187323, ENSG00000164741, ENSG00000157764	588	17	5823	2.91267	1	1	1
GOTERM_BP_DIRECT	GO:0060346~bone trabecula formation	4		0.0935235	0.0645098	ENSG00000104332, ENSG00000120149, ENSG00000138829, ENSG00000155846	2377	8	19333	4.06668	1	1	0.999322
GOTERM_MF_DIRECT	GO:0001530~lipopolysaccharide binding	9		0.210428	0.085969	ENSG00000170458, ENSG00000285087, ENSG00000101425, ENSG00000159674, ENSG00000181790, ENSG00000129988, ENSG00000275794, ENSG00000154589	2318	38	18908	1.93193	1	1	0.999409
GOTERM_MF_DIRECT	GO:0005504~fatty acid binding	9		0.210428	0.085969	ENSG00000241735, ENSG00000087008, ENSG00000170231, ENSG00000170323, ENSG00000164687, ENSG00000197416, ENSG00000101076, ENSG00000205186, ENSG00000147588	2318	38	18908	1.93193	1	1	0.999409
GOTERM_BP_DIRECT	GO:0048617~embryonic foregut morphogenesis	4		0.0935235	0.0881676	ENSG00000164690, ENSG00000175387, ENSG00000285109, ENSG00000164736	2377	9	19333	3.61483	1	1	0.999322
GOTERM_BP_DIRECT	GO:0035860~glial cell-derived neurotrophic factor receptor signaling pathway	4		0.0935235	0.0881676	ENSG00000168546, ENSG00000137573, ENSG00000196562, ENSG00000146013	2377	9	19333	3.61483	1	1	0.999322
GOTERM_BP_DIRECT	GO:0060013~righting reflex	4		0.0935235	0.0881676	ENSG00000145888, ENSG00000141385, ENSG00000106688, ENSG00000109738	2377	9	19333	3.61483	1	1	0.999322
GOTERM_MF_DIRECT	GO:0097001~ceramide binding	4		0.0935235	0.0875474	ENSG00000100979, ENSG00000213585, ENSG00000278220, ENSG00000104341	2318	9	18908	3.62535	1	1	0.999409
GOTERM_MF_DIRECT	GO:0031406~carboxylic acid binding	4		0.0935235	0.0875474	ENSG00000107537, ENSG00000187134, ENSG00000124253, ENSG00000151632	2318	9	18908	3.62535	1	1	0.999409
GOTERM_MF_DIRECT	GO:0003691~double-stranded telomeric DNA binding	4		0.0935235	0.0875474	ENSG00000147421, ENSG00000113522, ENSG00000185129, ENSG00000147601	2318	9	18908	3.62535	1	1	0.999409
GOTERM_MF_DIRECT	GO:0070573~metallodipeptidase activity	4		0.0935235	0.0875474	ENSG00000104324, ENSG00000150656, ENSG00000133313, ENSG00000015413	2318	9	18908	3.62535	1	1	0.999409
GOTERM_MF_DIRECT	GO:0016655~oxidoreductase activity, acting on NAD(P)H, quinone or similar compound as acceptor	4		0.0935235	0.0875474	ENSG00000187134, ENSG00000198610, ENSG00000196139, ENSG00000151632	2318	9	18908	3.62535	1	1	0.999409
GOTERM_MF_DIRECT	GO:1901363~heterocyclic compound binding	4		0.0935235	0.0875474	ENSG00000276996, ENSG00000147432, ENSG00000120903, ENSG00000288359	2318	9	18908	3.62535	1	1	0.999409
GOTERM_MF_DIRECT	GO:0047045~testosterone 17-beta-dehydrogenase (NADP+) activity	4		0.0935235	0.0875474	ENSG00000187134, ENSG00000227471, ENSG00000198610, ENSG00000196139	2318	9	18908	3.62535	1	1	0.999409
GOTERM_MF_DIRECT	GO:0047044~androstan-3-alpha,17-beta-diol dehydrogenase activity	4		0.0935235	0.0875474	ENSG00000187134, ENSG00000198610, ENSG00000196139, ENSG00000151632	2318	9	18908	3.62535	1	1	0.999409
GOTERM_CC_DIRECT	GO:0030018~Z disc	23		0.53776	0.0879474	ENSG00000105993, ENSG00000154553, ENSG00000131435, ENSG00000104369, ENSG00000149596, ENSG00000128591, ENSG00000120729, ENSG00000178209, ENSG00000029534, ENSG00000078114, ENSG00000118680, ENSG00000156804, ENSG00000171992, ENSG00000134775, ENSG00000120907, ENSG00000196923, ENSG00000154556, ENSG00000101608, ENSG00000164591, ENSG00000120913, ENSG00000108010, ENSG00000275145, ENSG00000129116	2505	134	20580	1.41013	1	1	1
GOTERM_BP_DIRECT	GO:0034138~toll-like receptor 3 signaling pathway	4		0.0935235	0.0881676	ENSG00000164342, ENSG00000168884, ENSG00000158270, ENSG00000135077	2377	9	19333	3.61483	1	1	0.999322
GOTERM_BP_DIRECT	GO:0070168~negative regulation of biomineral tissue development	4		0.0935235	0.0881676	ENSG00000164683, ENSG00000183087, ENSG00000164867, ENSG00000067900	2377	9	19333	3.61483	1	1	0.999322
GOTERM_BP_DIRECT	GO:0046621~negative regulation of organ growth	4		0.0935235	0.0881676	ENSG00000151718, ENSG00000101109, ENSG00000113645, ENSG00000104375	2377	9	19333	3.61483	1	1	0.999322
GOTERM_BP_DIRECT	GO:0051451~myoblast migration	4		0.0935235	0.0881676	ENSG00000173848, ENSG00000128602, ENSG00000145794, ENSG00000067900	2377	9	19333	3.61483	1	1	0.999322
GOTERM_BP_DIRECT	GO:0045617~negative regulation of keratinocyte differentiation	4		0.0935235	0.0881676	ENSG00000120149, ENSG00000124193, ENSG00000083307, ENSG00000106462	2377	9	19333	3.61483	1	1	0.999322
GOTERM_BP_DIRECT	GO:1905748~hard palate morphogenesis	3		0.0701426	0.0415871	ENSG00000255833, ENSG00000251380, ENSG00000181965	2377	3	19333	8.13336	1	1	0.999322
GOTERM_BP_DIRECT	GO:0035880~embryonic nail plate morphogenesis	3		0.0701426	0.0415871	ENSG00000120149, ENSG00000163132, ENSG00000164930	2377	3	19333	8.13336	1	1	0.999322
GOTERM_BP_DIRECT	GO:0034421~post-translational protein acetylation	3		0.0701426	0.0415871	ENSG00000171320, ENSG00000136982, ENSG00000141446	2377	3	19333	8.13336	1	1	0.999322
GOTERM_BP_DIRECT	GO:0098583~learned vocalization behavior	3		0.0701426	0.0415871	ENSG00000255833, ENSG00000251380, ENSG00000181965	2377	3	19333	8.13336	1	1	0.999322
GOTERM_CC_DIRECT	GO:0005581~collagen trimer	17		0.397475	0.0887365	ENSG00000050767, ENSG00000132205, ENSG00000134871, ENSG00000169436, ENSG00000158270, ENSG00000163145, ENSG00000187498, ENSG00000168077, ENSG00000113083, ENSG00000184374, ENSG00000183287, ENSG00000164932, ENSG00000101203, ENSG00000165985, ENSG00000145861, ENSG00000187955, ENSG00000038945	2505	92	20580	1.51809	1	1	1
GOTERM_CC_DIRECT	GO:0016604~nuclear body	51		1.19242	0.0892869	ENSG00000146063, ENSG00000133706, ENSG00000169220, ENSG00000155858, ENSG00000171421, ENSG00000087206, ENSG00000188981, ENSG00000251380, ENSG00000164975, ENSG00000105982, ENSG00000104413, ENSG00000154153, ENSG00000183718, ENSG00000269897, ENSG00000152217, ENSG00000081923, ENSG00000140396, ENSG00000164463, ENSG00000081059, ENSG00000101109, ENSG00000147421, ENSG00000164944, ENSG00000087274, ENSG0000…	2505	340	20580	1.23234	1	1	1
GOTERM_BP_DIRECT	GO:1905747~negative regulation of saliva secretion	3		0.0701426	0.0415871	ENSG00000255833, ENSG00000251380, ENSG00000181965	2377	3	19333	8.13336	1	1	0.999322
GOTERM_BP_DIRECT	GO:0048634~regulation of muscle organ development	3		0.0701426	0.0415871	ENSG00000255833, ENSG00000251380, ENSG00000181965	2377	3	19333	8.13336	1	1	0.999322
GOTERM_BP_DIRECT	GO:0071626~mastication	3		0.0701426	0.0415871	ENSG00000255833, ENSG00000251380, ENSG00000181965	2377	3	19333	8.13336	1	1	0.999322
GOTERM_BP_DIRECT	GO:1905111~positive regulation of pulmonary blood vessel remodeling	3		0.0701426	0.0764402	ENSG00000284182, ENSG00000284536, ENSG00000283762	2377	4	19333	6.10002	1	1	0.999322
GOTERM_BP_DIRECT	GO:0060486~Clara cell differentiation	3		0.0701426	0.0764402	ENSG00000168214, ENSG00000147862, ENSG00000141448	2377	4	19333	6.10002	1	1	0.999322
GOTERM_BP_DIRECT	GO:0010638~positive regulation of organelle organization	3		0.0701426	0.0764402	ENSG00000074695, ENSG00000029534, ENSG00000184840	2377	4	19333	6.10002	1	1	0.999322
GOTERM_BP_DIRECT	GO:0001821~histamine secretion	3		0.0701426	0.0764402	ENSG00000196839, ENSG00000164400, ENSG00000141433	2377	4	19333	6.10002	1	1	0.999322
GOTERM_MF_DIRECT	GO:0008188~neuropeptide receptor activity	7		0.163666	0.0899792	ENSG00000288611, ENSG00000277339, ENSG00000226306, ENSG00000132911, ENSG00000164129, ENSG00000184985, ENSG00000164128	2318	26	18908	2.19612	1	1	0.999409
GOTERM_BP_DIRECT	GO:1901078~negative regulation of relaxation of muscle	3		0.0701426	0.0764402	ENSG00000255833, ENSG00000251380, ENSG00000181965	2377	4	19333	6.10002	1	1	0.999322
GOTERM_BP_DIRECT	GO:0035112~genitalia morphogenesis	3		0.0701426	0.0764402	ENSG00000255833, ENSG00000251380, ENSG00000181965	2377	4	19333	6.10002	1	1	0.999322
GOTERM_BP_DIRECT	GO:0003190~atrioventricular valve formation	3		0.0701426	0.0764402	ENSG00000164683, ENSG00000285109, ENSG00000141646	2377	4	19333	6.10002	1	1	0.999322
GOTERM_BP_DIRECT	GO:0051919~positive regulation of fibrinolysis	3		0.0701426	0.0764402	ENSG00000164344, ENSG00000131187, ENSG00000088926	2377	4	19333	6.10002	1	1	0.999322
GOTERM_BP_DIRECT	GO:0090427~activation of meiosis	3		0.0701426	0.0764402	ENSG00000120149, ENSG00000163132, ENSG00000146857	2377	4	19333	6.10002	1	1	0.999322
GOTERM_CC_DIRECT	GO:0098978~glutamatergic synapse	66		1.54314	0.0921847	ENSG00000128594, ENSG00000197177, ENSG00000169220, ENSG00000283777, ENSG00000175029, ENSG00000153317, ENSG00000120907, ENSG00000155897, ENSG00000061337, ENSG00000159692, ENSG00000120910, ENSG00000183098, ENSG00000165985, ENSG00000124198, ENSG00000147799, ENSG00000034677, ENSG00000147676, ENSG00000145214, ENSG00000130643, ENSG00000173210, ENSG00000113327, ENSG00000198576, ENSG00000179915, ENSG0000…	2505	454	20580	1.19433	1	1	1
GOTERM_MF_DIRECT	GO:1990837~sequence-specific double-stranded DNA binding	80		1.87047	0.0926547	ENSG00000134438, ENSG00000130675, ENSG00000151650, ENSG00000069011, ENSG00000182759, ENSG00000158805, ENSG00000197451, ENSG00000179388, ENSG00000101190, ENSG00000113658, ENSG00000139800, ENSG00000165066, ENSG00000080298, ENSG00000274382, ENSG00000164778, ENSG00000039600, ENSG00000155090, ENSG00000101076, ENSG00000196150, ENSG00000091010, ENSG00000178187, ENSG00000178860, ENSG00000109705, ENSG0000…	2318	557	18908	1.17157	1	1	0.999409
GOTERM_CC_DIRECT	GO:0043204~perikaryon	28		0.654664	0.0936576	ENSG00000157219, ENSG00000106688, ENSG00000147571, ENSG00000145907, ENSG00000158445, ENSG00000198900, ENSG00000197948, ENSG00000169862, ENSG00000082556, ENSG00000278728, ENSG00000168993, ENSG00000145451, ENSG00000184985, ENSG00000147437, ENSG00000141433, ENSG00000124140, ENSG00000072832, ENSG00000077943, ENSG00000181195, ENSG00000171992, ENSG00000171798, ENSG00000145888, ENSG00000145920, ENSG0000…	2505	171	20580	1.34524	1	1	1
GOTERM_MF_DIRECT	GO:0004713~protein tyrosine kinase activity	20		0.467617	0.0940285	ENSG00000064393, ENSG00000160867, ENSG00000068078, ENSG00000113721, ENSG00000155926, ENSG00000137601, ENSG00000176105, ENSG00000263042, ENSG00000157764, ENSG00000037280, ENSG00000113240, ENSG00000125508, ENSG00000113263, ENSG00000120899, ENSG00000169398, ENSG00000168078, ENSG00000254087, ENSG00000096968, ENSG00000101213, ENSG00000182578	2318	113	18908	1.44372	1	1	0.999409
GOTERM_BP_DIRECT	GO:0060485~mesenchyme development	3		0.0701426	0.0764402	ENSG00000113196, ENSG00000173068, ENSG00000101144	2377	4	19333	6.10002	1	1	0.999322
GOTERM_BP_DIRECT	GO:0003219~cardiac right ventricle formation	3		0.0701426	0.0764402	ENSG00000113196, ENSG00000082014, ENSG00000164107	2377	4	19333	6.10002	1	1	0.999322
GOTERM_BP_DIRECT	GO:0060437~lung growth	3		0.0701426	0.0764402	ENSG00000215417, ENSG00000113721, ENSG00000147655	2377	4	19333	6.10002	1	1	0.999322
GOTERM_BP_DIRECT	GO:1901318~negative regulation of flagellated sperm motility	3		0.0701426	0.0764402	ENSG00000101448, ENSG00000124233, ENSG00000124157	2377	4	19333	6.10002	1	1	0.999322
UP_KW_DISEASE	KW-1063~Hypotrichosis	9		0.210428	0.0995959	ENSG00000175065, ENSG00000133710, ENSG00000168453, ENSG00000203883, ENSG00000134760, ENSG00000080503, ENSG00000154856, ENSG00000134762, ENSG00000106344	553	39	4472	1.86618	0.999989	1	1
GOTERM_CC_DIRECT	GO:0005654~nucleoplasm	507		11.8541	0.0996692	ENSG00000181220, ENSG00000186918, ENSG00000179388, ENSG00000113658, ENSG00000157110, ENSG00000168491, ENSG00000198900, ENSG00000168495, ENSG00000265817, ENSG00000113648, ENSG00000113649, ENSG00000171791, ENSG00000169230, ENSG00000113643, ENSG00000113522, ENSG00000113761, ENSG00000133398, ENSG00000147669, ENSG00000276615, ENSG00000124207, ENSG00000124208, ENSG00000123119, ENSG00000147421, ENSG0000…	2505	3960	20580	1.05184	1	1	1
GOTERM_CC_DIRECT	GO:0099059~integral component of presynaptic active zone membrane	5		0.116904	0.0996961	ENSG00000170558, ENSG00000150625, ENSG00000179915, ENSG00000283777, ENSG00000157168	2505	15	20580	2.73852	1	1	1
GOTERM_BP_DIRECT	GO:1904528~positive regulation of microtubule binding	3		0.0701426	0.0764402	ENSG00000104695, ENSG00000113575, ENSG00000284774	2377	4	19333	6.10002	1	1	0.999322

## Sheet: MF
Category	Term	Count	%	PValue	Genes	List Total	Pop Hits	Pop Total	Fold Enrichment	Bonferroni	Benjamini	FDR
GOTERM_BP_DIRECT	GO:0007156~homophilic cell adhesion via plasma membrane adhesion molecules	82	1.91723	1.35898e-29	ENSG00000134757, ENSG00000175065, ENSG00000240764, ENSG00000134755, ENSG00000081818, ENSG00000173482, ENSG00000154162, ENSG00000081853, ENSG00000081138, ENSG00000113211, ENSG00000113212, ENSG00000243232, ENSG00000253767, ENSG00000204956, ENSG00000187372, ENSG00000251664, ENSG00000177839, ENSG00000171815, ENSG00000253846, ENSG00000261934, ENSG00000149654, ENSG00000253485, ENSG00000156453, ENSG0000…	2377	172	19333	3.87753	8.01934e-26	8.01798e-26	8.01119e-26
GOTERM_BP_DIRECT	GO:0016339~calcium-dependent cell-cell adhesion via plasma membrane cell adhesion molecules	25	0.584522	9.63024e-12	ENSG00000081818, ENSG00000071991, ENSG00000154162, ENSG00000240184, ENSG00000081138, ENSG00000197479, ENSG00000113555, ENSG00000113211, ENSG00000187372, ENSG00000177839, ENSG00000082212, ENSG00000149654, ENSG00000113209, ENSG00000179915, ENSG00000134760, ENSG00000113205, ENSG00000112852, ENSG00000170558, ENSG00000253953, ENSG00000079112, ENSG00000145526, ENSG00000120324, ENSG00000120327, ENSG0000…	2377	43	19333	4.7287	5.68277e-08	2.84092e-08	2.83851e-08
GOTERM_MF_DIRECT	GO:0046872~metal ion binding	354	8.27683	0.0579224	ENSG00000214357, ENSG00000106688, ENSG00000186918, ENSG00000179388, ENSG00000181220, ENSG00000113658, ENSG00000145808, ENSG00000139800, ENSG00000153317, ENSG00000198108, ENSG00000172748, ENSG00000164330, ENSG00000164574, ENSG00000061455, ENSG00000270181, ENSG00000169223, ENSG00000164690, ENSG00000059378, ENSG00000168936, ENSG00000164334, ENSG00000250571, ENSG00000101670, ENSG00000125520, ENSG0000…	2318	2675	18908	1.07947	1	1	0.999409
GOTERM_MF_DIRECT	GO:0005509~calcium ion binding	150	3.50713	1.00229e-09	ENSG00000134757, ENSG00000175065, ENSG00000240764, ENSG00000134755, ENSG00000128595, ENSG00000155970, ENSG00000196562, ENSG00000283777, ENSG00000081853, ENSG00000151651, ENSG00000243232, ENSG00000204956, ENSG00000145934, ENSG00000251664, ENSG00000057593, ENSG00000164690, ENSG00000171815, ENSG00000253846, ENSG00000124159, ENSG00000126218, ENSG00000275079, ENSG00000184347, ENSG00000034239, ENSG0000…	2318	751	18908	1.62923	1.69687e-06	8.48438e-07	8.47435e-07
GOTERM_BP_DIRECT	GO:0007399~nervous system development	93	2.17442	9.43564e-09	ENSG00000240764, ENSG00000281151, ENSG00000081818, ENSG00000197457, ENSG00000081853, ENSG00000113211, ENSG00000113212, ENSG00000243232, ENSG00000253767, ENSG00000169744, ENSG00000204956, ENSG00000102606, ENSG00000251664, ENSG00000171815, ENSG00000253846, ENSG00000261934, ENSG00000278220, ENSG00000184347, ENSG00000253485, ENSG00000072832, ENSG00000156453, ENSG00000132549, ENSG00000113248, ENSG0000…	2377	415	19333	1.82266	5.56782e-05	1.85568e-05	1.8541e-05
GOTERM_CC_DIRECT	GO:0042101~T cell receptor complex	43	1.00538	4.47299e-08	ENSG00000282064, ENSG00000282240, ENSG00000282285, ENSG00000282380, ENSG00000282820, ENSG00000282204, ENSG00000282148, ENSG00000282203, ENSG00000282225, ENSG00000282624, ENSG00000282568, ENSG00000282007, ENSG00000282466, ENSG00000282488, ENSG00000281970, ENSG00000282618, ENSG00000282812, ENSG00000276849, ENSG00000277110, ENSG00000282371, ENSG00000282272, ENSG00000282470, ENSG00000282297, ENSG0000…	2505	145	20580	2.43634	4.36107e-05	4.36117e-05	4.35669e-05
GOTERM_BP_DIRECT	GO:0007268~chemical synaptic transmission	59	1.37947	1.60236e-06	ENSG00000281151, ENSG00000081818, ENSG00000106688, ENSG00000197971, ENSG00000120903, ENSG00000113211, ENSG00000187372, ENSG00000177839, ENSG00000145936, ENSG00000082556, ENSG00000101557, ENSG00000145451, ENSG00000276482, ENSG00000147432, ENSG00000147434, ENSG00000134769, ENSG00000101180, ENSG00000113209, ENSG00000113327, ENSG00000179915, ENSG00000181195, ENSG00000113205, ENSG00000181072, ENSG0000…	2377	253	19333	1.89671	0.00941095	0.00236348	0.00236147
GOTERM_MF_DIRECT	GO:0008270~zinc ion binding	127	2.96937	0.0285914	ENSG00000104267, ENSG00000154485, ENSG00000146063, ENSG00000180011, ENSG00000164609, ENSG00000151651, ENSG00000078043, ENSG00000122779, ENSG00000196839, ENSG00000145416, ENSG00000283802, ENSG00000164690, ENSG00000100985, ENSG00000145495, ENSG00000091656, ENSG00000164576, ENSG00000183654, ENSG00000128510, ENSG00000187735, ENSG00000109674, ENSG00000124157, ENSG00000134769, ENSG00000131931, ENSG0000…	2318	875	18908	1.18393	1	1	0.999409
GOTERM_BP_DIRECT	GO:0010951~negative regulation of endopeptidase activity	37	0.865092	2.82478e-05	ENSG00000206072, ENSG00000214510, ENSG00000158901, ENSG00000206073, ENSG00000149651, ENSG00000175121, ENSG00000151655, ENSG00000197632, ENSG00000196104, ENSG00000196800, ENSG00000206075, ENSG00000168634, ENSG00000145879, ENSG00000166396, ENSG00000101557, ENSG00000124116, ENSG00000166634, ENSG00000180305, ENSG00000164611, ENSG00000180205, ENSG00000123243, ENSG00000197641, ENSG00000067900, ENSG0000…	2377	146	19333	2.06119	0.15354	0.0333324	0.0333042
GOTERM_BP_DIRECT	GO:0019731~antibacterial humoral response	20	0.467617	4.9369e-05	ENSG00000285176, ENSG00000285251, ENSG00000175121, ENSG00000180083, ENSG00000284983, ENSG00000168634, ENSG00000124107, ENSG00000101425, ENSG00000164822, ENSG00000164825, ENSG00000124116, ENSG00000101443, ENSG00000168703, ENSG00000180305, ENSG00000164821, ENSG00000124233, ENSG00000180205, ENSG00000124157, ENSG00000124102, ENSG00000182931	2377	59	19333	2.75707	0.252734	0.0485461	0.048505
GOTERM_BP_DIRECT	GO:0007155~cell adhesion	100	2.33809	7.88816e-05	ENSG00000240764, ENSG00000134755, ENSG00000081853, ENSG00000064205, ENSG00000243232, ENSG00000134873, ENSG00000204956, ENSG00000251664, ENSG00000196839, ENSG00000169862, ENSG00000171815, ENSG00000253846, ENSG00000104415, ENSG00000113248, ENSG00000081842, ENSG00000134762, ENSG00000046604, ENSG00000253953, ENSG00000253159, ENSG00000253958, ENSG00000254122, ENSG00000090316, ENSG00000254245, ENSG0000…	2377	555	19333	1.46547	0.372178	0.0664859	0.0664295
GOTERM_MF_DIRECT	GO:1990837~sequence-specific double-stranded DNA binding	80	1.87047	0.0926547	ENSG00000134438, ENSG00000130675, ENSG00000151650, ENSG00000069011, ENSG00000182759, ENSG00000158805, ENSG00000197451, ENSG00000179388, ENSG00000101190, ENSG00000113658, ENSG00000139800, ENSG00000165066, ENSG00000080298, ENSG00000274382, ENSG00000164778, ENSG00000039600, ENSG00000155090, ENSG00000101076, ENSG00000196150, ENSG00000091010, ENSG00000178187, ENSG00000178860, ENSG00000109705, ENSG0000…	2318	557	18908	1.17157	1	1	0.999409
GOTERM_BP_DIRECT	GO:0044597~daunorubicin metabolic process	7	0.163666	0.000206461	ENSG00000198074, ENSG00000145439, ENSG00000085662, ENSG00000187134, ENSG00000198610, ENSG00000196139, ENSG00000151632	2377	9	19333	6.32595	0.704312	0.152265	0.152136
GOTERM_CC_DIRECT	GO:0045202~synapse	93	2.17442	0.00021553	ENSG00000281151, ENSG00000081818, ENSG00000109756, ENSG00000213585, ENSG00000113657, ENSG00000179388, ENSG00000197971, ENSG00000120903, ENSG00000113211, ENSG00000113575, ENSG00000280618, ENSG00000171858, ENSG00000145934, ENSG00000187372, ENSG00000177839, ENSG00000145936, ENSG00000183098, ENSG00000101557, ENSG00000145451, ENSG00000276482, ENSG00000147432, ENSG00000101199, ENSG00000167526, ENSG0000…	2505	527	20580	1.44981	0.189549	0.105071	0.104963
GOTERM_BP_DIRECT	GO:0060548~negative regulation of cell death	22	0.514379	0.000352818	ENSG00000154059, ENSG00000136999, ENSG00000147571, ENSG00000104765, ENSG00000104415, ENSG00000124193, ENSG00000064205, ENSG00000119541, ENSG00000136997, ENSG00000131165, ENSG00000164695, ENSG00000137561, ENSG00000120885, ENSG00000101544, ENSG00000141646, ENSG00000141458, ENSG00000163956, ENSG00000101144, ENSG00000169946, ENSG00000176171, ENSG00000147457, ENSG00000255112	2377	78	19333	2.29403	0.875362	0.231292	0.231096
GOTERM_BP_DIRECT	GO:0044598~doxorubicin metabolic process	7	0.163666	0.000462299	ENSG00000198074, ENSG00000145439, ENSG00000085662, ENSG00000187134, ENSG00000198610, ENSG00000196139, ENSG00000151632	2377	10	19333	5.69335	0.934693	0.272757	0.272525
GOTERM_CC_DIRECT	GO:0005783~endoplasmic reticulum	176	4.11503	0.000684464	ENSG00000188818, ENSG00000128595, ENSG00000106688, ENSG00000179144, ENSG00000133706, ENSG00000285032, ENSG00000196562, ENSG00000283777, ENSG00000104549, ENSG00000248920, ENSG00000064601, ENSG00000158445, ENSG00000284501, ENSG00000227551, ENSG00000186480, ENSG00000145934, ENSG00000145416, ENSG00000136770, ENSG00000164690, ENSG00000101558, ENSG00000059377, ENSG00000145817, ENSG00000145495, ENSG0000…	2505	1144	20580	1.26393	0.487052	0.222451	0.222222
GOTERM_BP_DIRECT	GO:0050829~defense response to Gram-negative bacterium	24	0.561141	0.000830805	ENSG00000285176, ENSG00000285034, ENSG00000123240, ENSG00000285251, ENSG00000285087, ENSG00000106538, ENSG00000181790, ENSG00000113302, ENSG00000284983, ENSG00000278718, ENSG00000101425, ENSG00000285181, ENSG00000156482, ENSG00000164822, ENSG00000164825, ENSG00000129988, ENSG00000275794, ENSG00000164104, ENSG00000237693, ENSG00000164821, ENSG00000277006, ENSG00000275444, ENSG00000273641	2377	94	19333	2.0766	0.992588	0.433514	0.433146
GOTERM_BP_DIRECT	GO:0030890~positive regulation of B cell proliferation	15	0.350713	0.000896089	ENSG00000101096, ENSG00000019582, ENSG00000104432, ENSG00000113525, ENSG00000171791, ENSG00000168283, ENSG00000169194, ENSG00000113520, ENSG00000004468, ENSG00000196839, ENSG00000102524, ENSG00000185950, ENSG00000101017, ENSG00000169508, ENSG00000109743	2377	46	19333	2.65218	0.994959	0.433514	0.433146
GOTERM_MF_DIRECT	GO:0001228~transcriptional activator activity, RNA polymerase II transcription regulatory region sequence-specific binding	75	1.75357	0.0198686	ENSG00000134438, ENSG00000151650, ENSG00000069011, ENSG00000125285, ENSG00000182759, ENSG00000173320, ENSG00000175387, ENSG00000179388, ENSG00000186918, ENSG00000180053, ENSG00000168214, ENSG00000165066, ENSG00000274382, ENSG00000164736, ENSG00000039600, ENSG00000124232, ENSG00000155090, ENSG00000160973, ENSG00000101076, ENSG00000221818, ENSG00000091010, ENSG00000198176, ENSG00000107249, ENSG0000…	2318	478	18908	1.27987	1	1	0.999409
GOTERM_BP_DIRECT	GO:0060536~cartilage morphogenesis	5	0.116904	0.00102641	ENSG00000163132, ENSG00000113196, ENSG00000164107, ENSG00000124216, ENSG00000019549	2377	5	19333	8.13336	0.997665	0.433514	0.433146
GOTERM_BP_DIRECT	GO:0003180~aortic valve morphogenesis	12	0.28057	0.00102868	ENSG00000164683, ENSG00000183072, ENSG00000130700, ENSG00000285109, ENSG00000164867, ENSG00000067900, ENSG00000131196, ENSG00000124216, ENSG00000145147, ENSG00000107485, ENSG00000184347, ENSG00000019549	2377	32	19333	3.05001	0.997697	0.433514	0.433146
GOTERM_MF_DIRECT	GO:0061630~ubiquitin protein ligase activity	52	1.21581	0.0496931	ENSG00000214357, ENSG00000134758, ENSG00000175063, ENSG00000146063, ENSG00000156463, ENSG00000104228, ENSG00000154447, ENSG00000122779, ENSG00000145416, ENSG00000145495, ENSG00000168936, ENSG00000034677, ENSG00000184108, ENSG00000101197, ENSG00000250374, ENSG00000183439, ENSG00000176641, ENSG00000183718, ENSG00000146054, ENSG00000154359, ENSG00000133874, ENSG00000133398, ENSG00000049759, ENSG0000…	2318	331	18908	1.28147	1	1	0.999409
GOTERM_BP_DIRECT	GO:0007416~synapse assembly	19	0.444237	0.00161187	ENSG00000081818, ENSG00000113209, ENSG00000179915, ENSG00000152767, ENSG00000113205, ENSG00000197479, ENSG00000112852, ENSG00000157168, ENSG00000113211, ENSG00000170558, ENSG00000187372, ENSG00000120324, ENSG00000177839, ENSG00000150625, ENSG00000120327, ENSG00000141668, ENSG00000164885, ENSG00000184845, ENSG00000272674	2377	70	19333	2.20763	0.999927	0.621133	0.620607
GOTERM_BP_DIRECT	GO:0001656~metanephros development	11	0.25719	0.00168443	ENSG00000121039, ENSG00000156466, ENSG00000104313, ENSG00000077943, ENSG00000167034, ENSG00000164690, ENSG00000171791, ENSG00000141449, ENSG00000164736, ENSG00000101144, ENSG00000164920	2377	29	19333	3.08507	0.999952	0.621133	0.620607
GOTERM_CC_DIRECT	GO:0005887~integral component of plasma membrane	210	4.90998	0.0019673	ENSG00000240764, ENSG00000155850, ENSG00000106688, ENSG00000081853, ENSG00000243232, ENSG00000170214, ENSG00000145934, ENSG00000251664, ENSG00000169223, ENSG00000253846, ENSG00000147432, ENSG00000141458, ENSG00000184985, ENSG00000147434, ENSG00000068650, ENSG00000011083, ENSG00000081842, ENSG00000134489, ENSG00000164342, ENSG00000253953, ENSG00000253159, ENSG00000254122, ENSG00000090316, ENSG0000…	2505	1426	20580	1.20987	0.853394	0.479529	0.479037
GOTERM_BP_DIRECT	GO:0007166~cell surface receptor signaling pathway	56	1.30933	0.00218455	ENSG00000282240, ENSG00000282285, ENSG00000197177, ENSG00000282204, ENSG00000282203, ENSG00000282007, ENSG00000282568, ENSG00000284816, ENSG00000020181, ENSG00000282297, ENSG00000282098, ENSG00000278032, ENSG00000181790, ENSG00000282577, ENSG00000281963, ENSG00000282459, ENSG00000282134, ENSG00000197646, ENSG00000282730, ENSG00000282179, ENSG00000282014, ENSG00000170458, ENSG00000282449, ENSG0000…	2377	305	19333	1.49334	0.999998	0.722149	0.721537
GOTERM_BP_DIRECT	GO:0030336~negative regulation of cell migration	38	0.888473	0.00220317	ENSG00000105894, ENSG00000198420, ENSG00000113657, ENSG00000107937, ENSG00000199017, ENSG00000208037, ENSG00000283797, ENSG00000168556, ENSG00000283927, ENSG00000168675, ENSG00000284816, ENSG00000164690, ENSG00000125249, ENSG00000164576, ENSG00000274205, ENSG00000276365, ENSG00000126233, ENSG00000015413, ENSG00000104332, ENSG00000199043, ENSG00000019582, ENSG00000107104, ENSG00000153487, ENSG0000…	2377	187	19333	1.65277	0.999998	0.722149	0.721537
GOTERM_MF_DIRECT	GO:0000976~transcription regulatory region sequence-specific DNA binding	43	1.00538	0.00934277	ENSG00000124092, ENSG00000181220, ENSG00000198026, ENSG00000178913, ENSG00000080503, ENSG00000173068, ENSG00000171940, ENSG00000172216, ENSG00000156469, ENSG00000063438, ENSG00000183072, ENSG00000113196, ENSG00000168310, ENSG00000203883, ENSG00000080298, ENSG00000125347, ENSG00000055118, ENSG00000164736, ENSG00000198081, ENSG00000160973, ENSG00000101076, ENSG00000113648, ENSG00000130700, ENSG0000…	2318	238	18908	1.47375	1	0.886031	0.884984
GOTERM_CC_DIRECT	GO:0012505~endomembrane system	30	0.701426	0.00337977	ENSG00000284980, ENSG00000003987, ENSG00000133706, ENSG00000197496, ENSG00000171045, ENSG00000099246, ENSG00000131165, ENSG00000169228, ENSG00000147419, ENSG00000136770, ENSG00000096968, ENSG00000126217, ENSG00000147676, ENSG00000158856, ENSG00000134901, ENSG00000157869, ENSG00000168461, ENSG00000170881, ENSG00000197646, ENSG00000133874, ENSG00000139832, ENSG00000146955, ENSG00000185189, ENSG0000…	2505	142	20580	1.73568	0.963148	0.580226	0.579631
GOTERM_BP_DIRECT	GO:0016567~protein ubiquitination	83	1.94061	0.00346271	ENSG00000154124, ENSG00000214357, ENSG00000134758, ENSG00000175063, ENSG00000146063, ENSG00000156463, ENSG00000146021, ENSG00000104228, ENSG00000043143, ENSG00000156509, ENSG00000154447, ENSG00000119048, ENSG00000139842, ENSG00000080802, ENSG00000122779, ENSG00000055130, ENSG00000145495, ENSG00000091732, ENSG00000013374, ENSG00000168936, ENSG00000101752, ENSG00000164934, ENSG00000183654, ENSG0000…	2377	498	19333	1.35556	1	1	0.999322
GOTERM_CC_DIRECT	GO:0016342~catenin complex	11	0.25719	0.00357062	ENSG00000170558, ENSG00000079112, ENSG00000145526, ENSG00000071991, ENSG00000154162, ENSG00000280641, ENSG00000149654, ENSG00000124215, ENSG00000081138, ENSG00000044115, ENSG00000101542	2505	32	20580	2.8241	0.969425	0.580226	0.579631
GOTERM_BP_DIRECT	GO:0060412~ventricular septum morphogenesis	12	0.28057	0.0038158	ENSG00000164683, ENSG00000183072, ENSG00000168214, ENSG00000215417, ENSG00000127418, ENSG00000164867, ENSG00000101665, ENSG00000199017, ENSG00000141646, ENSG00000145147, ENSG00000169946, ENSG00000184347	2377	37	19333	2.63785	1	1	0.999322
GOTERM_MF_DIRECT	GO:0003730~mRNA 3'-UTR binding	39	0.911854	0.0582128	ENSG00000199153, ENSG00000284040, ENSG00000284182, ENSG00000199035, ENSG00000283172, ENSG00000199158, ENSG00000283733, ENSG00000199017, ENSG00000137449, ENSG00000284204, ENSG00000266751, ENSG00000283797, ENSG00000207705, ENSG00000283927, ENSG00000145912, ENSG00000283705, ENSG00000276365, ENSG00000147679, ENSG00000256453, ENSG00000070756, ENSG00000216031, ENSG00000199043, ENSG00000284032, ENSG0000…	2318	240	18908	1.32552	1	1	0.999409
GOTERM_BP_DIRECT	GO:0071880~adenylate cyclase-activating adrenergic receptor signaling pathway	8	0.187047	0.00388943	ENSG00000184160, ENSG00000169676, ENSG00000109756, ENSG00000169252, ENSG00000120907, ENSG00000184845, ENSG00000170214, ENSG00000087460	2377	18	19333	3.61483	1	1	0.999322
GOTERM_BP_DIRECT	GO:0009966~regulation of signal transduction	16	0.374094	0.00428962	ENSG00000015171, ENSG00000198055, ENSG00000196396, ENSG00000179399, ENSG00000124160, ENSG00000153714, ENSG00000155926, ENSG00000158985, ENSG00000132554, ENSG00000196526, ENSG00000170558, ENSG00000231989, ENSG00000281988, ENSG00000183098, ENSG00000125388, ENSG00000087460	2377	59	19333	2.20566	1	1	0.999322
GOTERM_MF_DIRECT	GO:0004867~serine-type endopeptidase inhibitor activity	38	0.888473	4.97685e-10	ENSG00000206072, ENSG00000214510, ENSG00000158901, ENSG00000206073, ENSG00000149651, ENSG00000175121, ENSG00000151655, ENSG00000197632, ENSG00000249139, ENSG00000196800, ENSG00000206075, ENSG00000168634, ENSG00000145879, ENSG00000166396, ENSG00000178172, ENSG00000124116, ENSG00000166634, ENSG00000180305, ENSG00000180205, ENSG00000123243, ENSG00000133710, ENSG00000197641, ENSG00000180083, ENSG0000…	2318	103	18908	3.00939	8.4258e-07	8.4258e-07	8.41585e-07
GOTERM_CC_DIRECT	GO:0000785~chromatin	158	3.69418	0.00453608	ENSG00000124151, ENSG00000130675, ENSG00000151650, ENSG00000179388, ENSG00000113658, ENSG00000164330, ENSG00000274382, ENSG00000186766, ENSG00000164736, ENSG00000091656, ENSG00000180543, ENSG00000091010, ENSG00000131931, ENSG00000198176, ENSG00000113648, ENSG00000178860, ENSG00000109705, ENSG00000285328, ENSG00000152455, ENSG00000174306, ENSG00000133398, ENSG00000064218, ENSG00000165156, ENSG0000…	2505	1059	20580	1.22574	0.988118	0.631811	0.631163
GOTERM_BP_DIRECT	GO:2001240~negative regulation of extrinsic apoptotic signaling pathway in absence of ligand	12	0.28057	0.00478429	ENSG00000104432, ENSG00000104313, ENSG00000104205, ENSG00000171791, ENSG00000164362, ENSG00000091732, ENSG00000044115, ENSG00000064655, ENSG00000157168, ENSG00000164400, ENSG00000288602, ENSG00000019549	2377	38	19333	2.56843	1	1	0.999322
GOTERM_BP_DIRECT	GO:1902600~hydrogen ion transmembrane transport	29	0.678045	0.00495909	ENSG00000124172, ENSG00000047249, ENSG00000197496, ENSG00000155097, ENSG00000113732, ENSG00000169020, ENSG00000150403, ENSG00000151729, ENSG00000147416, ENSG00000147614, ENSG00000123643, ENSG00000163982, ENSG00000167700, ENSG00000109667, ENSG00000165629, ENSG00000171130, ENSG00000152234, ENSG00000105929, ENSG00000281861, ENSG00000288359, ENSG00000197818, ENSG00000127419, ENSG00000164405, ENSG0000…	2377	138	19333	1.70918	1	1	0.999322
GOTERM_MF_DIRECT	GO:0008134~transcription factor binding	38	0.888473	0.0133525	ENSG00000101096, ENSG00000288243, ENSG00000104689, ENSG00000175387, ENSG00000211445, ENSG00000178913, ENSG00000109819, ENSG00000171720, ENSG00000136997, ENSG00000078043, ENSG00000133740, ENSG00000083168, ENSG00000183072, ENSG00000113196, ENSG00000159692, ENSG00000082014, ENSG00000164736, ENSG00000034677, ENSG00000169946, ENSG00000134504, ENSG00000198176, ENSG00000198791, ENSG00000113108, ENSG0000…	2318	209	18908	1.4831	1	1	0.999409
GOTERM_BP_DIRECT	GO:0003161~cardiac conduction system development	8	0.187047	0.00551277	ENSG00000120149, ENSG00000164683, ENSG00000163132, ENSG00000183072, ENSG00000178860, ENSG00000113658, ENSG00000141646, ENSG00000157168	2377	19	19333	3.42457	1	1	0.999322
GOTERM_BP_DIRECT	GO:0050918~positive chemotaxis	13	0.303951	0.00556837	ENSG00000112902, ENSG00000154188, ENSG00000233050, ENSG00000285034, ENSG00000150630, ENSG00000232948, ENSG00000274287, ENSG00000184374, ENSG00000285181, ENSG00000164104, ENSG00000277006, ENSG00000275444, ENSG00000273641	2377	44	19333	2.40304	1	1	0.999322
GOTERM_BP_DIRECT	GO:0007169~transmembrane receptor protein tyrosine kinase signaling pathway	28	0.654664	0.00568068	ENSG00000160867, ENSG00000043462, ENSG00000130590, ENSG00000170873, ENSG00000206052, ENSG00000037280, ENSG00000136754, ENSG00000125508, ENSG00000284816, ENSG00000120899, ENSG00000087589, ENSG00000101213, ENSG00000101134, ENSG00000146094, ENSG00000068078, ENSG00000177570, ENSG00000113721, ENSG00000155926, ENSG00000176105, ENSG00000157168, ENSG00000168546, ENSG00000169398, ENSG00000147443, ENSG0000…	2377	133	19333	1.71229	1	1	0.999322
GOTERM_MF_DIRECT	GO:0004222~metalloendopeptidase activity	26	0.607903	0.0143938	ENSG00000154485, ENSG00000156103, ENSG00000136758, ENSG00000109756, ENSG00000145808, ENSG00000107959, ENSG00000038295, ENSG00000151651, ENSG00000158106, ENSG00000197912, ENSG00000145536, ENSG00000148848, ENSG00000170801, ENSG00000283802, ENSG00000168594, ENSG00000100985, ENSG00000121022, ENSG00000141434, ENSG00000042980, ENSG00000069206, ENSG00000134028, ENSG00000137575, ENSG00000141385, ENSG0000…	2318	130	18908	1.63141	1	1	0.999409
GOTERM_MF_DIRECT	GO:0004843~thiol-dependent ubiquitin-specific protease activity	25	0.584522	0.00917815	ENSG00000154124, ENSG00000148481, ENSG00000237038, ENSG00000249811, ENSG00000248920, ENSG00000227551, ENSG00000205946, ENSG00000230549, ENSG00000101557, ENSG00000121022, ENSG00000233136, ENSG00000019995, ENSG00000232264, ENSG00000231396, ENSG00000175073, ENSG00000155100, ENSG00000248933, ENSG00000227140, ENSG00000249104, ENSG00000165312, ENSG00000250745, ENSG00000250844, ENSG00000223569, ENSG0000…	2318	119	18908	1.71366	1	0.886031	0.884984
GOTERM_BP_DIRECT	GO:0098742~cell-cell adhesion via plasma-membrane adhesion molecules	12	0.28057	0.00593756	ENSG00000170558, ENSG00000156687, ENSG00000079112, ENSG00000145526, ENSG00000127418, ENSG00000071991, ENSG00000154162, ENSG00000280641, ENSG00000149654, ENSG00000124215, ENSG00000081138, ENSG00000101542	2377	39	19333	2.50257	1	1	0.999322
GOTERM_BP_DIRECT	GO:0008283~cell proliferation	36	0.841711	0.00599525	ENSG00000136758, ENSG00000198363, ENSG00000120708, ENSG00000136997, ENSG00000158402, ENSG00000156427, ENSG00000139842, ENSG00000013810, ENSG00000274287, ENSG00000055130, ENSG00000168310, ENSG00000278728, ENSG00000183258, ENSG00000104320, ENSG00000070614, ENSG00000101670, ENSG00000019582, ENSG00000107104, ENSG00000064393, ENSG00000155100, ENSG00000171791, ENSG00000083307, ENSG00000155506, ENSG0000…	2377	185	19333	1.58271	1	1	0.999322
GOTERM_MF_DIRECT	GO:0051082~unfolded protein binding	23	0.53776	0.0769268	ENSG00000105993, ENSG00000109519, ENSG00000074695, ENSG00000181163, ENSG00000283777, ENSG00000150753, ENSG00000113312, ENSG00000020219, ENSG00000170584, ENSG00000228224, ENSG00000197912, ENSG00000113013, ENSG00000113068, ENSG00000141385, ENSG00000120885, ENSG00000120725, ENSG00000164284, ENSG00000187522, ENSG00000164953, ENSG00000102595, ENSG00000106993, ENSG00000101132, ENSG00000181359	2318	131	18908	1.43215	1	1	0.999409
GOTERM_MF_DIRECT	GO:0004197~cysteine-type endopeptidase activity	22	0.514379	0.00629382	ENSG00000104332, ENSG00000101160, ENSG00000237038, ENSG00000172175, ENSG00000248933, ENSG00000227140, ENSG00000249811, ENSG00000248920, ENSG00000249104, ENSG00000227551, ENSG00000205946, ENSG00000230549, ENSG00000101557, ENSG00000250745, ENSG00000250844, ENSG00000164305, ENSG00000223569, ENSG00000233136, ENSG00000232399, ENSG00000106144, ENSG00000232264, ENSG00000231396	2318	97	18908	1.85005	0.999977	0.761103	0.760204
GOTERM_BP_DIRECT	GO:0070262~peptidyl-serine dephosphorylation	7	0.163666	0.00638049	ENSG00000104695, ENSG00000175470, ENSG00000156475, ENSG00000074211, ENSG00000120129, ENSG00000113575, ENSG00000221914	2377	15	19333	3.79557	1	1	0.999322
GOTERM_BP_DIRECT	GO:0071395~cellular response to jasmonic acid stimulus	4	0.0935235	0.00673398	ENSG00000187134, ENSG00000198610, ENSG00000196139, ENSG00000151632	2377	4	19333	8.13336	1	1	0.999322
GOTERM_BP_DIRECT	GO:1990708~conditioned place preference	4	0.0935235	0.00673398	ENSG00000106688, ENSG00000082556, ENSG00000277044, ENSG00000183117	2377	4	19333	8.13336	1	1	0.999322
GOTERM_BP_DIRECT	GO:0051673~membrane disruption in other organism	6	0.140285	0.00679558	ENSG00000285176, ENSG00000285251, ENSG00000285181, ENSG00000164822, ENSG00000164821, ENSG00000284983, ENSG00000275444	2377	11	19333	4.43638	1	1	0.999322
GOTERM_BP_DIRECT	GO:0036302~atrioventricular canal development	6	0.140285	0.00679558	ENSG00000171316, ENSG00000168214, ENSG00000285109, ENSG00000141448, ENSG00000141646, ENSG00000170961	2377	11	19333	4.43638	1	1	0.999322
GOTERM_BP_DIRECT	GO:0050877~neurological system process	14	0.327332	0.00739799	ENSG00000022355, ENSG00000094755, ENSG00000113327, ENSG00000109738, ENSG00000120903, ENSG00000235608, ENSG00000145888, ENSG00000145451, ENSG00000101204, ENSG00000147432, ENSG00000109501, ENSG00000145864, ENSG00000147434, ENSG00000145863	2377	51	19333	2.23269	1	1	0.999322
GOTERM_BP_DIRECT	GO:0010667~negative regulation of cardiac muscle cell apoptotic process	11	0.25719	0.00775481	ENSG00000283927, ENSG00000183072, ENSG00000284375, ENSG00000285109, ENSG00000164107, ENSG00000096968, ENSG00000157168, ENSG00000283762, ENSG00000276365, ENSG00000284204, ENSG00000284774	2377	35	19333	2.5562	1	1	0.999322
GOTERM_CC_DIRECT	GO:0000922~spindle pole	27	0.631284	0.00780582	ENSG00000126870, ENSG00000132912, ENSG00000040275, ENSG00000152240, ENSG00000177143, ENSG00000169220, ENSG00000119541, ENSG00000113575, ENSG00000282003, ENSG00000013810, ENSG00000165660, ENSG00000164118, ENSG00000017797, ENSG00000164754, ENSG00000038219, ENSG00000104695, ENSG00000104218, ENSG00000228075, ENSG00000145919, ENSG00000170584, ENSG00000282752, ENSG00000130640, ENSG00000168502, ENSG0000…	2505	131	20580	1.69329	0.999519	0.951334	0.950358
GOTERM_MF_DIRECT	GO:0004713~protein tyrosine kinase activity	20	0.467617	0.0940285	ENSG00000064393, ENSG00000160867, ENSG00000068078, ENSG00000113721, ENSG00000155926, ENSG00000137601, ENSG00000176105, ENSG00000263042, ENSG00000157764, ENSG00000037280, ENSG00000113240, ENSG00000125508, ENSG00000113263, ENSG00000120899, ENSG00000169398, ENSG00000168078, ENSG00000254087, ENSG00000096968, ENSG00000101213, ENSG00000182578	2318	113	18908	1.44372	1	1	0.999409
GOTERM_BP_DIRECT	GO:0043652~engulfment of apoptotic cell	7	0.163666	0.00916107	ENSG00000206579, ENSG00000181790, ENSG00000275591, ENSG00000171044, ENSG00000145794, ENSG00000008853, ENSG00000221947	2377	16	19333	3.55835	1	1	0.999322
GOTERM_MF_DIRECT	GO:0030594~neurotransmitter receptor activity	18	0.420856	0.0221716	ENSG00000022355, ENSG00000157219, ENSG00000113749, ENSG00000101180, ENSG00000094755, ENSG00000113327, ENSG00000109738, ENSG00000120903, ENSG00000164270, ENSG00000181072, ENSG00000134489, ENSG00000145888, ENSG00000145451, ENSG00000101204, ENSG00000147432, ENSG00000145864, ENSG00000147434, ENSG00000145863	2318	83	18908	1.76899	1	1	0.999409
GOTERM_MF_DIRECT	GO:0009055~electron carrier activity	17	0.397475	0.00942265	ENSG00000131203, ENSG00000073578, ENSG00000178445, ENSG00000198363, ENSG00000104687, ENSG00000178127, ENSG00000072682, ENSG00000134013, ENSG00000198610, ENSG00000151552, ENSG00000171503, ENSG00000085662, ENSG00000082212, ENSG00000278243, ENSG00000145494, ENSG00000166347, ENSG00000145545	2318	70	18908	1.98099	1	0.886031	0.884984
GOTERM_MF_DIRECT	GO:0030374~ligand-dependent nuclear receptor transcription coactivator activity	14	0.327332	0.0212819	ENSG00000124151, ENSG00000130589, ENSG00000213523, ENSG00000112983, ENSG00000109819, ENSG00000155846, ENSG00000113300, ENSG00000158941, ENSG00000063978, ENSG00000140396, ENSG00000120533, ENSG00000141380, ENSG00000082014, ENSG00000164758	2318	58	18908	1.96894	1	1	0.999409
GOTERM_MF_DIRECT	GO:1904315~transmitter-gated ion channel activity involved in regulation of postsynaptic membrane potential	13	0.303951	0.046203	ENSG00000155511, ENSG00000022355, ENSG00000094755, ENSG00000113327, ENSG00000109738, ENSG00000120903, ENSG00000145888, ENSG00000145451, ENSG00000101204, ENSG00000147432, ENSG00000145864, ENSG00000147434, ENSG00000145863	2318	58	18908	1.8283	1	1	0.999409
GOTERM_CC_DIRECT	GO:0000940~condensed chromosome outer kinetochore	6	0.140285	0.0100489	ENSG00000262634, ENSG00000040275, ENSG00000080986, ENSG00000228075, ENSG00000145919, ENSG00000038219	2505	12	20580	4.10778	0.999947	1	1
GOTERM_BP_DIRECT	GO:0008610~lipid biosynthetic process	8	0.187047	0.0102032	ENSG00000158669, ENSG00000052802, ENSG00000164398, ENSG00000152463, ENSG00000151726, ENSG00000278220, ENSG00000151468, ENSG00000284967	2377	21	19333	3.09842	1	1	0.999322
GOTERM_BP_DIRECT	GO:0048468~cell development	9	0.210428	0.0104122	ENSG00000170549, ENSG00000164690, ENSG00000080166, ENSG00000150051, ENSG00000170561, ENSG00000125533, ENSG00000106462, ENSG00000215474, ENSG00000113430	2377	26	19333	2.81539	1	1	0.999322
GOTERM_BP_DIRECT	GO:0003198~epithelial to mesenchymal transition involved in endocardial cushion formation	6	0.140285	0.0104829	ENSG00000120149, ENSG00000163132, ENSG00000168214, ENSG00000141646, ENSG00000124216, ENSG00000019549	2377	12	19333	4.06668	1	1	0.999322
GOTERM_BP_DIRECT	GO:0071420~cellular response to histamine	5	0.116904	0.0105708	ENSG00000022355, ENSG00000131504, ENSG00000113327, ENSG00000002726, ENSG00000145864	2377	8	19333	5.08335	1	1	0.999322
GOTERM_BP_DIRECT	GO:0038003~opioid receptor signaling pathway	5	0.116904	0.0105708	ENSG00000288611, ENSG00000277339, ENSG00000082556, ENSG00000277044, ENSG00000155897	2377	8	19333	5.08335	1	1	0.999322
GOTERM_BP_DIRECT	GO:0030513~positive regulation of BMP signaling pathway	12	0.28057	0.0107379	ENSG00000120149, ENSG00000163132, ENSG00000168214, ENSG00000137573, ENSG00000128791, ENSG00000175387, ENSG00000285109, ENSG00000141448, ENSG00000141646, ENSG00000135253, ENSG00000283762, ENSG00000141622	2377	42	19333	2.32382	1	1	0.999322
GOTERM_BP_DIRECT	GO:0022900~electron transport chain	15	0.350713	0.0107631	ENSG00000131203, ENSG00000073578, ENSG00000178445, ENSG00000198363, ENSG00000104687, ENSG00000072682, ENSG00000134013, ENSG00000198610, ENSG00000151552, ENSG00000171503, ENSG00000085662, ENSG00000082212, ENSG00000278243, ENSG00000166347, ENSG00000145545	2377	59	19333	2.0678	1	1	0.999322
GOTERM_BP_DIRECT	GO:0048706~embryonic skeletal system development	10	0.233809	0.012593	ENSG00000137573, ENSG00000120549, ENSG00000173253, ENSG00000169762, ENSG00000164690, ENSG00000196562, ENSG00000260428, ENSG00000109705, ENSG00000164107, ENSG00000165623	2377	32	19333	2.54168	1	1	0.999322
GOTERM_MF_DIRECT	GO:0005231~excitatory extracellular ligand-gated ion channel activity	12	0.28057	0.0241894	ENSG00000145888, ENSG00000022355, ENSG00000094755, ENSG00000113327, ENSG00000109738, ENSG00000101204, ENSG00000145451, ENSG00000147432, ENSG00000120903, ENSG00000145864, ENSG00000147434, ENSG00000145863	2318	47	18908	2.08265	1	1	0.999409
GOTERM_BP_DIRECT	GO:0060348~bone development	14	0.327332	0.0141586	ENSG00000285262, ENSG00000104415, ENSG00000196562, ENSG00000141627, ENSG00000113658, ENSG00000159167, ENSG00000198959, ENSG00000174705, ENSG00000137573, ENSG00000145431, ENSG00000167526, ENSG00000109685, ENSG00000145545, ENSG00000087460	2377	55	19333	2.07031	1	1	0.999322
GOTERM_BP_DIRECT	GO:0071549~cellular response to dexamethasone stimulus	11	0.25719	0.0141894	ENSG00000066926, ENSG00000113580, ENSG00000104368, ENSG00000147571, ENSG00000139780, ENSG00000096968, ENSG00000156804, ENSG00000168283, ENSG00000124253, ENSG00000152234, ENSG00000145545	2377	38	19333	2.35439	1	1	0.999322
GOTERM_BP_DIRECT	GO:0045471~response to ethanol	27	0.631284	0.0142244	ENSG00000147571, ENSG00000176890, ENSG00000174697, ENSG00000170430, ENSG00000137563, ENSG00000136997, ENSG00000171700, ENSG00000082556, ENSG00000059377, ENSG00000120899, ENSG00000130649, ENSG00000164879, ENSG00000141655, ENSG00000147437, ENSG00000141433, ENSG00000181195, ENSG00000169194, ENSG00000152234, ENSG00000276996, ENSG00000113140, ENSG00000170458, ENSG00000066926, ENSG00000164266, ENSG0000…	2377	136	19333	1.61471	1	1	0.999322
GOTERM_MF_DIRECT	GO:0015459~potassium channel regulator activity	11	0.25719	0.0321184	ENSG00000164794, ENSG00000130226, ENSG00000145936, ENSG00000104205, ENSG00000281758, ENSG00000182132, ENSG00000101049, ENSG00000169252, ENSG00000124134, ENSG00000288602, ENSG00000049759	2318	43	18908	2.08668	1	1	0.999409
GOTERM_CC_DIRECT	GO:0032280~symmetric synapse	4	0.0935235	0.0148722	ENSG00000181195, ENSG00000181072, ENSG00000124198, ENSG00000101188	2505	5	20580	6.57246	1	1	1
GOTERM_CC_DIRECT	GO:1990742~microvesicle	4	0.0935235	0.0148722	ENSG00000164825, ENSG00000275794, ENSG00000132872	2505	5	20580	6.57246	1	1	1
GOTERM_MF_DIRECT	GO:0004715~non-membrane spanning protein tyrosine kinase activity	11	0.25719	0.0488175	ENSG00000125508, ENSG00000113263, ENSG00000104312, ENSG00000169398, ENSG00000120899, ENSG00000155926, ENSG00000254087, ENSG00000096968, ENSG00000176105, ENSG00000101213, ENSG00000263042	2318	46	18908	1.95059	1	1	0.999409
GOTERM_MF_DIRECT	GO:0047834~D-threo-aldose 1-dehydrogenase activity	10	0.233809	0.000105374	ENSG00000198074, ENSG00000264006, ENSG00000122787, ENSG00000085662, ENSG00000187134, ENSG00000227471, ENSG00000198610, ENSG00000196139, ENSG00000151632, ENSG00000165568	2318	18	18908	4.53168	0.163399	0.0445996	0.0445469
GOTERM_BP_DIRECT	GO:0071504~cellular response to heparin	4	0.0935235	0.0152953	ENSG00000104332, ENSG00000002726, ENSG00000120738, ENSG00000145147	2377	5	19333	6.50669	1	1	0.999322
GOTERM_BP_DIRECT	GO:0060956~endocardial cell differentiation	4	0.0935235	0.0152953	ENSG00000203883, ENSG00000164736, ENSG00000141646, ENSG00000157168	2377	5	19333	6.50669	1	1	0.999322
GOTERM_BP_DIRECT	GO:0030242~pexophagy	4	0.0935235	0.0152953	ENSG00000107897, ENSG00000023287, ENSG00000153339, ENSG00000078142	2377	5	19333	6.50669	1	1	0.999322
GOTERM_BP_DIRECT	GO:0007356~thorax and anterior abdomen determination	4	0.0935235	0.0152953	ENSG00000255833, ENSG00000176788, ENSG00000251380, ENSG00000181965	2377	5	19333	6.50669	1	1	0.999322
GOTERM_BP_DIRECT	GO:0021650~vestibulocochlear nerve formation	4	0.0935235	0.0152953	ENSG00000255833, ENSG00000251380, ENSG00000081923, ENSG00000181965	2377	5	19333	6.50669	1	1	0.999322
GOTERM_BP_DIRECT	GO:0021794~thalamus development	6	0.140285	0.0153352	ENSG00000105894, ENSG00000278728, ENSG00000164690, ENSG00000164405, ENSG00000128602, ENSG00000145545	2377	13	19333	3.75386	1	1	0.999322
GOTERM_BP_DIRECT	GO:0007628~adult walking behavior	10	0.233809	0.0154722	ENSG00000145888, ENSG00000171316, ENSG00000064393, ENSG00000109738, ENSG00000164900, ENSG00000278220, ENSG00000141458, ENSG00000164830, ENSG00000184845, ENSG00000064218	2377	33	19333	2.46465	1	1	0.999322
GOTERM_CC_DIRECT	GO:0032585~multivesicular body membrane	9	0.210428	0.015668	ENSG00000170091, ENSG00000164695, ENSG00000041353, ENSG00000168824, ENSG00000131165, ENSG00000104341, ENSG00000147457, ENSG00000196329, ENSG00000255112	2505	28	20580	2.64072	1	1	1
GOTERM_BP_DIRECT	GO:0000902~cell morphogenesis	19	0.444237	0.0157753	ENSG00000071991, ENSG00000154162, ENSG00000178209, ENSG00000081138, ENSG00000157168, ENSG00000151651, ENSG00000163132, ENSG00000280618, ENSG00000120885, ENSG00000055163, ENSG00000145526, ENSG00000101109, ENSG00000141380, ENSG00000149654, ENSG00000147596, ENSG00000061492, ENSG00000101542, ENSG00000137090, ENSG00000164403	2377	86	19333	1.79691	1	1	0.999322
GOTERM_CC_DIRECT	GO:0005796~Golgi lumen	22	0.514379	0.0159748	ENSG00000285176, ENSG00000156103, ENSG00000126231, ENSG00000285251, ENSG00000179399, ENSG00000284983, ENSG00000002587, ENSG00000057593, ENSG00000183098, ENSG00000183087, ENSG00000285181, ENSG00000164822, ENSG00000164825, ENSG00000126218, ENSG00000163956, ENSG00000109610, ENSG00000164821, ENSG00000169439, ENSG00000124145, ENSG00000275444, ENSG00000104331, ENSG00000273641	2505	106	20580	1.70512	1	1	1
OMIM_DISEASE	187500~Tetralogy of Fallot	4	0.0935235	0.0161485	ENSG00000183072, ENSG00000285109, ENSG00000141448, ENSG00000169946	588	6	5823	6.60204	1	1	1
GOTERM_BP_DIRECT	GO:0006940~regulation of smooth muscle contraction	7	0.163666	0.0171193	ENSG00000184160, ENSG00000284182, ENSG00000132911, ENSG00000169252, ENSG00000182674, ENSG00000181072, ENSG00000276365	2377	18	19333	3.16297	1	1	0.999322
GOTERM_BP_DIRECT	GO:0003416~endochondral bone growth	5	0.116904	0.0171942	ENSG00000120149, ENSG00000072840, ENSG00000068078, ENSG00000182197, ENSG00000173068	2377	9	19333	4.51853	1	1	0.999322
GOTERM_BP_DIRECT	GO:0007035~vacuolar acidification	8	0.187047	0.0172732	ENSG00000172869, ENSG00000047249, ENSG00000147614, ENSG00000147416, ENSG00000171130, ENSG00000113732, ENSG00000128524, ENSG00000105929	2377	23	19333	2.829	1	1	0.999322
GOTERM_CC_DIRECT	GO:0070971~endoplasmic reticulum exit site	10	0.233809	0.0177043	ENSG00000285123, ENSG00000113615, ENSG00000212710, ENSG00000249915, ENSG00000145817, ENSG00000285172, ENSG00000152700, ENSG00000154889, ENSG00000288370, ENSG00000288181	2505	34	20580	2.41634	1	1	1
GOTERM_BP_DIRECT	GO:0043524~negative regulation of neuron apoptotic process	30	0.701426	0.0186795	ENSG00000101152, ENSG00000240764, ENSG00000154188, ENSG00000106688, ENSG00000196584, ENSG00000240184, ENSG00000109819, ENSG00000172216, ENSG00000151651, ENSG00000120899, ENSG00000164778, ENSG00000278220, ENSG00000078579, ENSG00000096968, ENSG00000164830, ENSG00000074317, ENSG00000064393, ENSG00000242419, ENSG00000154153, ENSG00000171791, ENSG00000113742, ENSG00000174405, ENSG00000157764, ENSG0000…	2377	159	19333	1.5346	1	1	0.999322
GOTERM_BP_DIRECT	GO:0071805~potassium ion transmembrane transport	26	0.607903	0.0195022	ENSG00000197150, ENSG00000281151, ENSG00000156486, ENSG00000150403, ENSG00000158445, ENSG00000164794, ENSG00000145936, ENSG00000215262, ENSG00000276482, ENSG00000055118, ENSG00000124134, ENSG00000169427, ENSG00000026559, ENSG00000178342, ENSG00000168263, ENSG00000281861, ENSG00000197818, ENSG00000276615, ENSG00000127419, ENSG00000281758, ENSG00000182132, ENSG00000184156, ENSG00000182674, ENSG0000…	2377	133	19333	1.58998	1	1	0.999322
GOTERM_CC_DIRECT	GO:0043005~neuron projection	61	1.42623	0.0197721	ENSG00000164929, ENSG00000109756, ENSG00000015592, ENSG00000197457, ENSG00000120903, ENSG00000169062, ENSG00000280618, ENSG00000145934, ENSG00000277339, ENSG00000102606, ENSG00000226306, ENSG00000284816, ENSG00000082556, ENSG00000101438, ENSG00000145451, ENSG00000147432, ENSG00000147434, ENSG00000040341, ENSG00000113327, ENSG00000064651, ENSG00000165392, ENSG00000105948, ENSG00000134443, ENSG0000…	2505	379	20580	1.32229	1	1	1
GOTERM_MF_DIRECT	GO:0042923~neuropeptide binding	10	0.233809	0.00994364	ENSG00000288611, ENSG00000277339, ENSG00000226306, ENSG00000082556, ENSG00000166573, ENSG00000164129, ENSG00000277044, ENSG00000124089, ENSG00000166603, ENSG00000164128	2318	31	18908	2.6313	1	0.886031	0.884984
GOTERM_BP_DIRECT	GO:0051301~cell division	62	1.44961	0.0203276	ENSG00000175063, ENSG00000262634, ENSG00000040275, ENSG00000169220, ENSG00000158402, ENSG00000131165, ENSG00000175305, ENSG00000013810, ENSG00000184661, ENSG00000165660, ENSG00000091732, ENSG00000164611, ENSG00000196074, ENSG00000175470, ENSG00000094880, ENSG00000113328, ENSG00000141759, ENSG00000145919, ENSG00000085415, ENSG00000101146, ENSG00000178184, ENSG00000090316, ENSG00000152240, ENSG0000…	2377	383	19333	1.31663	1	1	0.999322
GOTERM_CC_DIRECT	GO:0016324~apical plasma membrane	61	1.42623	0.0208176	ENSG00000107611, ENSG00000155850, ENSG00000109756, ENSG00000106688, ENSG00000197375, ENSG00000158445, ENSG00000155897, ENSG00000061337, ENSG00000164893, ENSG00000277494, ENSG00000274348, ENSG00000147676, ENSG00000164930, ENSG00000109667, ENSG00000041353, ENSG00000064651, ENSG00000104537, ENSG00000134760, ENSG00000113721, ENSG00000159167, ENSG00000197208, ENSG00000081923, ENSG00000154556, ENSG0000…	2505	380	20580	1.31882	1	1	1
GOTERM_MF_DIRECT	GO:0051721~protein phosphatase 2A binding	10	0.233809	0.0222419	ENSG00000276996, ENSG00000120539, ENSG00000196396, ENSG00000171791, ENSG00000228075, ENSG00000145919, ENSG00000221914, ENSG00000147324, ENSG00000038219, ENSG00000155897	2318	35	18908	2.33058	1	1	0.999409
GOTERM_BP_DIRECT	GO:0045947~negative regulation of translational initiation	6	0.140285	0.0214839	ENSG00000155506, ENSG00000104408, ENSG00000120727, ENSG00000253250, ENSG00000123908, ENSG00000243056	2377	14	19333	3.48573	1	1	0.999322
GOTERM_BP_DIRECT	GO:0010466~negative regulation of peptidase activity	6	0.140285	0.0214839	ENSG00000101074, ENSG00000206073, ENSG00000057149, ENSG00000101448, ENSG00000170085, ENSG00000137558	2377	14	19333	3.48573	1	1	0.999322
GOTERM_MF_DIRECT	GO:0042056~chemoattractant activity	10	0.233809	0.0265266	ENSG00000232948, ENSG00000233050, ENSG00000285034, ENSG00000184374, ENSG00000285181, ENSG00000164104, ENSG00000277006, ENSG00000150630, ENSG00000273641, ENSG00000275444	2318	36	18908	2.26584	1	1	0.999409
GOTERM_BP_DIRECT	GO:0016579~protein deubiquitination	22	0.514379	0.0215448	ENSG00000237038, ENSG00000175073, ENSG00000155100, ENSG00000248933, ENSG00000227140, ENSG00000249811, ENSG00000248920, ENSG00000249104, ENSG00000227551, ENSG00000205946, ENSG00000165312, ENSG00000230549, ENSG00000101557, ENSG00000250745, ENSG00000250844, ENSG00000121022, ENSG00000223569, ENSG00000169918, ENSG00000233136, ENSG00000232399, ENSG00000232264, ENSG00000231396	2377	108	19333	1.6568	1	1	0.999322
GOTERM_MF_DIRECT	GO:0008307~structural constituent of muscle	10	0.233809	0.0733059	ENSG00000198363, ENSG00000101605, ENSG00000104369, ENSG00000120729, ENSG00000178209, ENSG00000078114, ENSG00000282932, ENSG00000215375, ENSG00000274137, ENSG00000154556	2318	43	18908	1.89698	1	1	0.999409
GOTERM_MF_DIRECT	GO:0004032~alditol:NADP+ 1-oxidoreductase activity	9	0.210428	1.57403e-05	ENSG00000198074, ENSG00000122787, ENSG00000085662, ENSG00000187134, ENSG00000227471, ENSG00000198610, ENSG00000196139, ENSG00000151632, ENSG00000165568	2318	12	18908	6.11777	0.0262966	0.00888278	0.00887228
GOTERM_BP_DIRECT	GO:0035050~embryonic heart tube development	7	0.163666	0.0224761	ENSG00000183072, ENSG00000113196, ENSG00000203883, ENSG00000180053, ENSG00000248329, ENSG00000221866, ENSG00000164736	2377	19	19333	2.9965	1	1	0.999322
GOTERM_BP_DIRECT	GO:0048514~blood vessel morphogenesis	7	0.163666	0.0224761	ENSG00000170558, ENSG00000101680, ENSG00000106688, ENSG00000187498, ENSG00000113083, ENSG00000125266, ENSG00000037280	2377	19	19333	2.9965	1	1	0.999322
GOTERM_MF_DIRECT	GO:0004180~carboxypeptidase activity	9	0.210428	0.00448927	ENSG00000002549, ENSG00000158516, ENSG00000101160, ENSG00000104324, ENSG00000109472, ENSG00000150656, ENSG00000064601, ENSG00000133313, ENSG00000091704	2318	23	18908	3.19188	0.999508	0.761103	0.760204
GOTERM_BP_DIRECT	GO:0030218~erythrocyte differentiation	13	0.303951	0.0249314	ENSG00000064393, ENSG00000175354, ENSG00000113658, ENSG00000146918, ENSG00000113013, ENSG00000066926, ENSG00000164305, ENSG00000254087, ENSG00000096968, ENSG00000164466, ENSG00000164587, ENSG00000107485, ENSG00000147324	2377	53	19333	1.99498	1	1	0.999322
GOTERM_CC_DIRECT	GO:0030061~mitochondrial crista	5	0.116904	0.0250506	ENSG00000175606, ENSG00000196396, ENSG00000188343, ENSG00000150756, ENSG00000254087	2505	10	20580	4.10778	1	1	1
GOTERM_BP_DIRECT	GO:0071456~cellular response to hypoxia	27	0.631284	0.0258269	ENSG00000105894, ENSG00000113739, ENSG00000104765, ENSG00000178473, ENSG00000283733, ENSG00000135245, ENSG00000137449, ENSG00000109819, ENSG00000136997, ENSG00000151651, ENSG00000145936, ENSG00000124253, ENSG00000176171, ENSG00000124212, ENSG00000104332, ENSG00000064393, ENSG00000171791, ENSG00000284536, ENSG00000159167, ENSG00000104419, ENSG00000152455, ENSG00000141682, ENSG00000167034, ENSG0000…	2377	143	19333	1.53567	1	1	0.999322
GOTERM_CC_DIRECT	GO:0031225~anchored component of membrane	22	0.514379	0.0258536	ENSG00000101152, ENSG00000104499, ENSG00000282693, ENSG00000180155, ENSG00000197353, ENSG00000278032, ENSG00000136750, ENSG00000171772, ENSG00000283992, ENSG00000173535, ENSG00000168546, ENSG00000167653, ENSG00000203772, ENSG00000277494, ENSG00000146013, ENSG00000109743, ENSG00000160886, ENSG00000184647, ENSG00000164303, ENSG00000167656, ENSG00000015413, ENSG00000274488	2505	111	20580	1.62831	1	1	1
GOTERM_BP_DIRECT	GO:0051873~killing by host of symbiont cells	5	0.116904	0.0259098	ENSG00000285176, ENSG00000285251, ENSG00000284983, ENSG00000273641	2377	10	19333	4.06668	1	1	0.999322
GOTERM_BP_DIRECT	GO:0042448~progesterone metabolic process	5	0.116904	0.0259098	ENSG00000187134, ENSG00000198610, ENSG00000196139, ENSG00000145545, ENSG00000151632	2377	10	19333	4.06668	1	1	0.999322
GOTERM_BP_DIRECT	GO:0070233~negative regulation of T cell apoptotic process	5	0.116904	0.0259098	ENSG00000131203, ENSG00000171791, ENSG00000065675, ENSG00000107099, ENSG00000159763	2377	10	19333	4.06668	1	1	0.999322
GOTERM_BP_DIRECT	GO:0033033~negative regulation of myeloid cell apoptotic process	5	0.116904	0.0259098	ENSG00000171791, ENSG00000183087, ENSG00000258227, ENSG00000090316, ENSG00000019549	2377	10	19333	4.06668	1	1	0.999322
GOTERM_BP_DIRECT	GO:0060445~branching involved in salivary gland morphogenesis	5	0.116904	0.0259098	ENSG00000101680, ENSG00000198959, ENSG00000164690, ENSG00000130702, ENSG00000101144	2377	10	19333	4.06668	1	1	0.999322
GOTERM_BP_DIRECT	GO:0097094~craniofacial suture morphogenesis	5	0.116904	0.0259098	ENSG00000156103, ENSG00000255833, ENSG00000251380, ENSG00000164946, ENSG00000181965	2377	10	19333	4.06668	1	1	0.999322
GOTERM_MF_DIRECT	GO:0015078~hydrogen ion transmembrane transporter activity	9	0.210428	0.0420153	ENSG00000151729, ENSG00000147614, ENSG00000147416, ENSG00000155097, ENSG00000171130, ENSG00000113732, ENSG00000169020, ENSG00000128524, ENSG00000105929	2318	33	18908	2.22465	1	1	0.999409
GOTERM_BP_DIRECT	GO:2000352~negative regulation of endothelial cell apoptotic process	10	0.233809	0.0269831	ENSG00000112902, ENSG00000168884, ENSG00000154188, ENSG00000183087, ENSG00000164362, ENSG00000169194, ENSG00000157764, ENSG00000107485, ENSG00000113520, ENSG00000207582	2377	36	19333	2.25927	1	1	0.999322
GOTERM_CC_DIRECT	GO:0032279~asymmetric synapse	4	0.0935235	0.0270695	ENSG00000106688, ENSG00000120251, ENSG00000181072, ENSG00000124198	2505	6	20580	5.47705	1	1	1
GOTERM_BP_DIRECT	GO:0003162~atrioventricular node development	4	0.0935235	0.0278124	ENSG00000283780, ENSG00000183072, ENSG00000285109, ENSG00000141448	2377	6	19333	5.42224	1	1	0.999322
GOTERM_BP_DIRECT	GO:0035791~platelet-derived growth factor receptor-beta signaling pathway	4	0.0935235	0.0278124	ENSG00000104213, ENSG00000196396, ENSG00000113083, ENSG00000113721	2377	6	19333	5.42224	1	1	0.999322
GOTERM_BP_DIRECT	GO:0035524~proline transmembrane transport	4	0.0935235	0.0278124	ENSG00000011083, ENSG00000123643, ENSG00000186334, ENSG00000186335	2377	6	19333	5.42224	1	1	0.999322
GOTERM_BP_DIRECT	GO:0007080~mitotic metaphase plate congression	11	0.25719	0.0280846	ENSG00000164695, ENSG00000085415, ENSG00000094880, ENSG00000040275, ENSG00000254093, ENSG00000179041, ENSG00000145919, ENSG00000119541, ENSG00000131165, ENSG00000147457, ENSG00000255112	2377	42	19333	2.13017	1	1	0.999322
GOTERM_MF_DIRECT	GO:0001530~lipopolysaccharide binding	9	0.210428	0.085969	ENSG00000170458, ENSG00000285087, ENSG00000101425, ENSG00000159674, ENSG00000181790, ENSG00000129988, ENSG00000275794, ENSG00000154589	2318	38	18908	1.93193	1	1	0.999409
GOTERM_BP_DIRECT	GO:0050885~neuromuscular process controlling balance	12	0.28057	0.0285606	ENSG00000148826, ENSG00000091010, ENSG00000186222, ENSG00000170260, ENSG00000255833, ENSG00000179915, ENSG00000278220, ENSG00000251380, ENSG00000196743, ENSG00000277586, ENSG00000181965, ENSG00000104320	2377	48	19333	2.03334	1	1	0.999322
GOTERM_MF_DIRECT	GO:0005504~fatty acid binding	9	0.210428	0.085969	ENSG00000241735, ENSG00000087008, ENSG00000170231, ENSG00000170323, ENSG00000164687, ENSG00000197416, ENSG00000101076, ENSG00000205186, ENSG00000147588	2318	38	18908	1.93193	1	1	0.999409
GOTERM_MF_DIRECT	GO:0001046~core promoter sequence-specific DNA binding	8	0.187047	0.00382471	ENSG00000280529, ENSG00000113580, ENSG00000149596, ENSG00000181163, ENSG00000136997, ENSG00000123908, ENSG00000164975, ENSG00000155090	2318	18	18908	3.62535	0.998478	0.761103	0.760204
GOTERM_BP_DIRECT	GO:0006888~ER to Golgi vesicle-mediated transport	25	0.584522	0.0288436	ENSG00000113719, ENSG00000104388, ENSG00000113615, ENSG00000212710, ENSG00000285172, ENSG00000249915, ENSG00000029534, ENSG00000152700, ENSG00000154889, ENSG00000153339, ENSG00000158623, ENSG00000169223, ENSG00000101558, ENSG00000145817, ENSG00000184840, ENSG00000168538, ENSG00000288181, ENSG00000285123, ENSG00000124164, ENSG00000074695, ENSG00000134049, ENSG00000167632, ENSG00000185189, ENSG0000…	2377	131	19333	1.55217	1	1	0.999322
GOTERM_BP_DIRECT	GO:0048663~neuron fate commitment	7	0.163666	0.0288541	ENSG00000148826, ENSG00000164690, ENSG00000168267, ENSG00000198795, ENSG00000164900, ENSG00000141646, ENSG00000157168	2377	20	19333	2.84668	1	1	0.999322
GOTERM_BP_DIRECT	GO:2000114~regulation of establishment of cell polarity	7	0.163666	0.0288541	ENSG00000153310, ENSG00000107104, ENSG00000120899, ENSG00000067900, ENSG00000066777, ENSG00000204628, ENSG00000107485	2377	20	19333	2.84668	1	1	0.999322
GOTERM_BP_DIRECT	GO:0044849~estrous cycle	7	0.163666	0.0288541	ENSG00000105894, ENSG00000082556, ENSG00000101126, ENSG00000277044, ENSG00000120738, ENSG00000170961, ENSG00000147437	2377	20	19333	2.84668	1	1	0.999322
GOTERM_BP_DIRECT	GO:0071498~cellular response to fluid shear stress	6	0.140285	0.0290356	ENSG00000104267, ENSG00000120899, ENSG00000178209, ENSG00000171720, ENSG00000170873, ENSG00000170961	2377	15	19333	3.25334	1	1	0.999322
GOTERM_BP_DIRECT	GO:0043066~negative regulation of apoptotic process	81	1.89385	0.0299093	ENSG00000213585, ENSG00000156463, ENSG00000113734, ENSG00000179388, ENSG00000180053, ENSG00000113658, ENSG00000203780, ENSG00000174697, ENSG00000154447, ENSG00000119048, ENSG00000113013, ENSG00000189233, ENSG00000145779, ENSG00000085662, ENSG00000164690, ENSG00000100985, ENSG00000274382, ENSG00000176907, ENSG00000278220, ENSG00000146066, ENSG00000243509, ENSG00000147437, ENSG00000101197, ENSG0000…	2377	530	19333	1.24302	1	1	0.999322
GOTERM_BP_DIRECT	GO:0015908~fatty acid transport	9	0.210428	0.0301937	ENSG00000241735, ENSG00000151726, ENSG00000170231, ENSG00000170323, ENSG00000164687, ENSG00000197416, ENSG00000113396, ENSG00000205186, ENSG00000147588	2377	31	19333	2.3613	1	1	0.999322
GOTERM_BP_DIRECT	GO:0006302~double-strand break repair	16	0.374094	0.0303167	ENSG00000104313, ENSG00000130997, ENSG00000171320, ENSG00000112941, ENSG00000253729, ENSG00000165392, ENSG00000113522, ENSG00000174405, ENSG00000056050, ENSG00000087206, ENSG00000071539, ENSG00000101442, ENSG00000101596, ENSG00000109685, ENSG00000164754, ENSG00000104320	2377	73	19333	1.78265	1	1	0.999322
GOTERM_BP_DIRECT	GO:0071222~cellular response to lipopolysaccharide	34	0.79495	0.0305898	ENSG00000285176, ENSG00000285251, ENSG00000146063, ENSG00000283733, ENSG00000159674, ENSG00000026025, ENSG00000260314, ENSG00000109819, ENSG00000172216, ENSG00000284983, ENSG00000154589, ENSG00000189233, ENSG00000082556, ENSG00000120217, ENSG00000101017, ENSG00000096968, ENSG00000129988, ENSG00000125266, ENSG00000237693, ENSG00000284536, ENSG00000207797, ENSG00000135077, ENSG00000113302, ENSG0000…	2377	193	19333	1.43282	1	1	0.999322
GOTERM_BP_DIRECT	GO:0007218~neuropeptide signaling pathway	22	0.514379	0.0311329	ENSG00000288611, ENSG00000109756, ENSG00000132911, ENSG00000109738, ENSG00000181195, ENSG00000134443, ENSG00000168081, ENSG00000145888, ENSG00000277339, ENSG00000226306, ENSG00000082556, ENSG00000185231, ENSG00000166573, ENSG00000145451, ENSG00000164129, ENSG00000277044, ENSG00000109472, ENSG00000101188, ENSG00000184985, ENSG00000214285, ENSG00000141433, ENSG00000164128	2377	112	19333	1.59762	1	1	0.999322
GOTERM_BP_DIRECT	GO:0071333~cellular response to glucose stimulus	18	0.420856	0.0312566	ENSG00000130856, ENSG00000104635, ENSG00000285109, ENSG00000283733, ENSG00000208037, ENSG00000109819, ENSG00000158445, ENSG00000171885, ENSG00000155897, ENSG00000221493, ENSG00000082556, ENSG00000183087, ENSG00000276482, ENSG00000185950, ENSG00000141646, ENSG00000124253, ENSG00000204628, ENSG00000167910	2377	86	19333	1.70233	1	1	0.999322
GOTERM_CC_DIRECT	GO:0030057~desmosome	8	0.187047	0.0318471	ENSG00000175065, ENSG00000134757, ENSG00000170558, ENSG00000134755, ENSG00000134760, ENSG00000134765, ENSG00000134762, ENSG00000046604	2505	26	20580	2.52787	1	1	1
GOTERM_MF_DIRECT	GO:0030414~peptidase inhibitor activity	8	0.187047	0.00542287	ENSG00000101074, ENSG00000101448, ENSG00000170085, ENSG00000137558, ENSG00000124116, ENSG00000243543, ENSG00000101443, ENSG00000197558	2318	19	18908	3.43454	0.9999	0.761103	0.760204
GOTERM_BP_DIRECT	GO:0045892~negative regulation of transcription, DNA-templated	89	2.0809	0.0321613	ENSG00000105993, ENSG00000069011, ENSG00000175387, ENSG00000181220, ENSG00000175029, ENSG00000171940, ENSG00000131165, ENSG00000156469, ENSG00000226742, ENSG00000083168, ENSG00000122779, ENSG00000087206, ENSG00000168214, ENSG00000159692, ENSG00000079102, ENSG00000080298, ENSG00000166913, ENSG00000101158, ENSG00000185513, ENSG00000169946, ENSG00000155090, ENSG00000101076, ENSG00000104332, ENSG0000…	2377	591	19333	1.22482	1	1	0.999322
GOTERM_CC_DIRECT	GO:0030425~dendrite	71	1.66004	0.0324007	ENSG00000170091, ENSG00000106688, ENSG00000197451, ENSG00000169220, ENSG00000158445, ENSG00000155897, ENSG00000145934, ENSG00000169862, ENSG00000082556, ENSG00000101438, ENSG00000145451, ENSG00000147437, ENSG00000179632, ENSG00000101180, ENSG00000113328, ENSG00000181790, ENSG00000181195, ENSG00000181072, ENSG00000134489, ENSG00000123908, ENSG00000154556, ENSG00000171798, ENSG00000078295, ENSG0000…	2505	463	20580	1.25984	1	1	1
GOTERM_BP_DIRECT	GO:0015914~phospholipid transport	11	0.25719	0.0326964	ENSG00000100979, ENSG00000274273, ENSG00000101558, ENSG00000141391, ENSG00000130703, ENSG00000054793, ENSG00000186314, ENSG00000169230, ENSG00000101166, ENSG00000118322, ENSG00000081923	2377	43	19333	2.08063	1	1	0.999322
GOTERM_BP_DIRECT	GO:0007281~germ cell development	11	0.25719	0.0326964	ENSG00000040341, ENSG00000113658, ENSG00000101489, ENSG00000124214, ENSG00000244234, ENSG00000147596, ENSG00000134874, ENSG00000091879, ENSG00000137090, ENSG00000256453, ENSG00000072803	2377	43	19333	2.08063	1	1	0.999322
GOTERM_CC_DIRECT	GO:0098982~GABA-ergic synapse	18	0.420856	0.035096	ENSG00000022355, ENSG00000113327, ENSG00000104327, ENSG00000109738, ENSG00000179915, ENSG00000175029, ENSG00000136750, ENSG00000157168, ENSG00000120907, ENSG00000159692, ENSG00000101438, ENSG00000164129, ENSG00000109572, ENSG00000124198, ENSG00000054803, ENSG00000145864, ENSG00000184845, ENSG00000146006	2505	88	20580	1.68046	1	1	1
GOTERM_MF_DIRECT	GO:0046961~proton-transporting ATPase activity, rotational mechanism	8	0.187047	0.0215405	ENSG00000047249, ENSG00000147614, ENSG00000147416, ENSG00000155097, ENSG00000171130, ENSG00000113732, ENSG00000128524, ENSG00000105929	2318	24	18908	2.71901	1	1	0.999409
GOTERM_BP_DIRECT	GO:0035265~organ growth	7	0.163666	0.0363144	ENSG00000104432, ENSG00000101109, ENSG00000175387, ENSG00000171791, ENSG00000278032, ENSG00000134049, ENSG00000104375	2377	21	19333	2.71112	1	1	0.999322
GOTERM_BP_DIRECT	GO:0006693~prostaglandin metabolic process	7	0.163666	0.0363144	ENSG00000085662, ENSG00000180011, ENSG00000164120, ENSG00000187134, ENSG00000198610, ENSG00000196139, ENSG00000151632	2377	21	19333	2.71112	1	1	0.999322
GOTERM_CC_DIRECT	GO:0000151~ubiquitin ligase complex	22	0.514379	0.0366559	ENSG00000128585, ENSG00000101193, ENSG00000175063, ENSG00000150401, ENSG00000155868, ENSG00000244687, ENSG00000168283, ENSG00000179526, ENSG00000133398, ENSG00000118564, ENSG00000183580, ENSG00000013561, ENSG00000123124, ENSG00000131508, ENSG00000048140, ENSG00000147364, ENSG00000164758, ENSG00000090316, ENSG00000104691, ENSG00000034677, ENSG00000072803, ENSG00000164117	2505	115	20580	1.57167	1	1	1
GOTERM_BP_DIRECT	GO:0061314~Notch signaling involved in heart development	5	0.116904	0.0368322	ENSG00000178234, ENSG00000164683, ENSG00000168214, ENSG00000124216, ENSG00000019549	2377	11	19333	3.69698	1	1	0.999322
GOTERM_BP_DIRECT	GO:1902742~apoptotic process involved in development	5	0.116904	0.0368322	ENSG00000206579, ENSG00000275591, ENSG00000171044, ENSG00000145794, ENSG00000221947	2377	11	19333	3.69698	1	1	0.999322
GOTERM_BP_DIRECT	GO:0061061~muscle structure development	5	0.116904	0.0368322	ENSG00000154553, ENSG00000131435, ENSG00000120913, ENSG00000141622, ENSG00000196923	2377	11	19333	3.69698	1	1	0.999322
GOTERM_CC_DIRECT	GO:1903561~extracellular vesicle	28	0.654664	0.0369253	ENSG00000264732, ENSG00000284440, ENSG00000199153, ENSG00000284288, ENSG00000102580, ENSG00000131446, ENSG00000199035, ENSG00000148482, ENSG00000283699, ENSG00000284204, ENSG00000283797, ENSG00000207582, ENSG00000221493, ENSG00000283705, ENSG00000284032, ENSG00000284375, ENSG00000263831, ENSG00000284331, ENSG00000264901, ENSG00000198576, ENSG00000064651, ENSG00000264803, ENSG00000284536, ENSG0000…	2505	156	20580	1.47459	1	1	1
GOTERM_BP_DIRECT	GO:0045600~positive regulation of fat cell differentiation	13	0.303951	0.0370269	ENSG00000104332, ENSG00000180694, ENSG00000184828, ENSG00000106538, ENSG00000284536, ENSG00000151468, ENSG00000175445, ENSG00000172216, ENSG00000283797, ENSG00000101109, ENSG00000182035, ENSG00000019549, ENSG00000104375	2377	56	19333	1.8881	1	1	0.999322
GOTERM_BP_DIRECT	GO:0042472~inner ear morphogenesis	13	0.303951	0.0370269	ENSG00000091010, ENSG00000077943, ENSG00000171316, ENSG00000186480, ENSG00000168269, ENSG00000204103, ENSG00000255833, ENSG00000104290, ENSG00000251380, ENSG00000163982, ENSG00000107485, ENSG00000181965, ENSG00000164930	2377	56	19333	1.8881	1	1	0.999322
GOTERM_BP_DIRECT	GO:0002244~hematopoietic progenitor cell differentiation	16	0.374094	0.037682	ENSG00000104332, ENSG00000284980, ENSG00000154485, ENSG00000091157, ENSG00000171320, ENSG00000135253, ENSG00000181192, ENSG00000150760, ENSG00000037280, ENSG00000066827, ENSG00000102606, ENSG00000179041, ENSG00000254087, ENSG00000166634, ENSG00000221869, ENSG00000182578	2377	75	19333	1.73512	1	1	0.999322
GOTERM_BP_DIRECT	GO:0097401~synaptic vesicle lumen acidification	6	0.140285	0.0380695	ENSG00000047249, ENSG00000147416, ENSG00000155097, ENSG00000109572, ENSG00000128524, ENSG00000105929	2377	16	19333	3.05001	1	1	0.999322
GOTERM_BP_DIRECT	GO:0010818~T cell chemotaxis	6	0.140285	0.0380695	ENSG00000285176, ENSG00000064651, ENSG00000178209, ENSG00000169508, ENSG00000164821, ENSG00000284983	2377	16	19333	3.05001	1	1	0.999322
GOTERM_BP_DIRECT	GO:0021854~hypothalamus development	6	0.140285	0.0380695	ENSG00000134438, ENSG00000147571, ENSG00000180053, ENSG00000164405, ENSG00000136997, ENSG00000145545	2377	16	19333	3.05001	1	1	0.999322
GOTERM_BP_DIRECT	GO:0042531~positive regulation of tyrosine phosphorylation of STAT protein	15	0.350713	0.0391876	ENSG00000284375, ENSG00000068078, ENSG00000174697, ENSG00000113302, ENSG00000169194, ENSG00000113520, ENSG00000284204, ENSG00000284774, ENSG00000164399, ENSG00000101017, ENSG00000254087, ENSG00000096968, ENSG00000101213, ENSG00000164400, ENSG00000182578	2377	69	19333	1.76812	1	1	0.999322
GOTERM_BP_DIRECT	GO:0034332~adherens junction organization	8	0.187047	0.0404899	ENSG00000145526, ENSG00000071991, ENSG00000154162, ENSG00000178209, ENSG00000149654, ENSG00000081138, ENSG00000101542, ENSG00000125266	2377	27	19333	2.40988	1	1	0.999322
GOTERM_CC_DIRECT	GO:0099544~perisynaptic space	3	0.0701426	0.0407977	ENSG00000155511, ENSG00000106688, ENSG00000104368	2505	3	20580	8.21557	1	1	1
GOTERM_CC_DIRECT	GO:0032444~activin responsive factor complex	3	0.0701426	0.0407977	ENSG00000175387, ENSG00000141646, ENSG00000160973	2505	3	20580	8.21557	1	1	1
GOTERM_MF_DIRECT	GO:0005230~extracellular ligand-gated ion channel activity	8	0.187047	0.0663414	ENSG00000022355, ENSG00000094755, ENSG00000113327, ENSG00000101204, ENSG00000145451, ENSG00000120903, ENSG00000145864, ENSG00000145863	2318	30	18908	2.17521	1	1	0.999409
GOTERM_MF_DIRECT	GO:0000993~RNA polymerase II core binding	8	0.187047	0.0663414	ENSG00000124151, ENSG00000134899, ENSG00000134759, ENSG00000095787, ENSG00000163945, ENSG00000141425, ENSG00000158941, ENSG00000123908	2318	30	18908	2.17521	1	1	0.999409
GOTERM_MF_DIRECT	GO:0004181~metallocarboxypeptidase activity	8	0.187047	0.0770208	ENSG00000109625, ENSG00000146856, ENSG00000165078, ENSG00000158516, ENSG00000109472, ENSG00000128510, ENSG00000158525, ENSG00000091704	2318	31	18908	2.10504	1	1	0.999409
GOTERM_BP_DIRECT	GO:1905748~hard palate morphogenesis	3	0.0701426	0.0415871	ENSG00000255833, ENSG00000251380, ENSG00000181965	2377	3	19333	8.13336	1	1	0.999322
GOTERM_BP_DIRECT	GO:0035880~embryonic nail plate morphogenesis	3	0.0701426	0.0415871	ENSG00000120149, ENSG00000163132, ENSG00000164930	2377	3	19333	8.13336	1	1	0.999322
GOTERM_BP_DIRECT	GO:0034421~post-translational protein acetylation	3	0.0701426	0.0415871	ENSG00000171320, ENSG00000136982, ENSG00000141446	2377	3	19333	8.13336	1	1	0.999322
GOTERM_BP_DIRECT	GO:0098583~learned vocalization behavior	3	0.0701426	0.0415871	ENSG00000255833, ENSG00000251380, ENSG00000181965	2377	3	19333	8.13336	1	1	0.999322
GOTERM_BP_DIRECT	GO:1905747~negative regulation of saliva secretion	3	0.0701426	0.0415871	ENSG00000255833, ENSG00000251380, ENSG00000181965	2377	3	19333	8.13336	1	1	0.999322
GOTERM_BP_DIRECT	GO:0048634~regulation of muscle organ development	3	0.0701426	0.0415871	ENSG00000255833, ENSG00000251380, ENSG00000181965	2377	3	19333	8.13336	1	1	0.999322
GOTERM_BP_DIRECT	GO:0071626~mastication	3	0.0701426	0.0415871	ENSG00000255833, ENSG00000251380, ENSG00000181965	2377	3	19333	8.13336	1	1	0.999322
GOTERM_MF_DIRECT	GO:0033130~acetylcholine receptor binding	7	0.163666	0.00628812	ENSG00000167653, ENSG00000180155, ENSG00000278032, ENSG00000179915, ENSG00000096968, ENSG00000283992, ENSG00000274488	2318	15	18908	3.80661	0.999977	0.761103	0.760204
GOTERM_BP_DIRECT	GO:0032722~positive regulation of chemokine production	11	0.25719	0.0434577	ENSG00000104432, ENSG00000164342, ENSG00000019582, ENSG00000104312, ENSG00000137033, ENSG00000186146, ENSG00000120738, ENSG00000175445, ENSG00000129988, ENSG00000135077, ENSG00000182578	2377	45	19333	1.98816	1	1	0.999322
GOTERM_BP_DIRECT	GO:0007043~cell-cell junction assembly	10	0.233809	0.0434894	ENSG00000170558, ENSG00000145526, ENSG00000169862, ENSG00000071991, ENSG00000154162, ENSG00000124171, ENSG00000134760, ENSG00000149654, ENSG00000081138, ENSG00000101542	2377	39	19333	2.08548	1	1	0.999322
GOTERM_MF_DIRECT	GO:0031005~filamin binding	7	0.163666	0.00903141	ENSG00000072832, ENSG00000120913, ENSG00000113657, ENSG00000078114, ENSG00000141646, ENSG00000151640, ENSG00000164953	2318	16	18908	3.5687	1	0.886031	0.884984
GOTERM_MF_DIRECT	GO:0033038~bitter taste receptor activity	7	0.163666	0.0284824	ENSG00000236398, ENSG00000169777, ENSG00000127362, ENSG00000127364, ENSG00000257138, ENSG00000127366, ENSG00000221937	2318	20	18908	2.85496	1	1	0.999409
GOTERM_BP_DIRECT	GO:0001841~neural tube formation	4	0.0935235	0.0442827	ENSG00000101052, ENSG00000101109, ENSG00000101752, ENSG00000104375	2377	7	19333	4.64764	1	1	0.999322
GOTERM_BP_DIRECT	GO:1904685~positive regulation of metalloendopeptidase activity	4	0.0935235	0.0442827	ENSG00000197971, ENSG00000283705, ENSG00000284536, ENSG00000283797	2377	7	19333	4.64764	1	1	0.999322
GOTERM_BP_DIRECT	GO:0048733~sebaceous gland development	4	0.0935235	0.0442827	ENSG00000168214, ENSG00000175893, ENSG00000182197, ENSG00000141646	2377	7	19333	4.64764	1	1	0.999322
GOTERM_BP_DIRECT	GO:0071947~protein deubiquitination involved in ubiquitin-dependent protein catabolic process	4	0.0935235	0.0442827	ENSG00000205946, ENSG00000169918, ENSG00000019995, ENSG00000232264	2377	7	19333	4.64764	1	1	0.999322
GOTERM_BP_DIRECT	GO:0010941~regulation of cell death	4	0.0935235	0.0442827	ENSG00000153487, ENSG00000273594, ENSG00000109684, ENSG00000164924	2377	7	19333	4.64764	1	1	0.999322
GOTERM_BP_DIRECT	GO:0045780~positive regulation of bone resorption	7	0.163666	0.0449045	ENSG00000104267, ENSG00000180694, ENSG00000164935, ENSG00000155846, ENSG00000141655, ENSG00000151651, ENSG00000166603	2377	22	19333	2.58789	1	1	0.999322
GOTERM_BP_DIRECT	GO:0039702~viral budding via host ESCRT complex	7	0.163666	0.0449045	ENSG00000164695, ENSG00000285339, ENSG00000119541, ENSG00000131165, ENSG00000155975, ENSG00000147457, ENSG00000255112	2377	22	19333	2.58789	1	1	0.999322
GOTERM_BP_DIRECT	GO:0014032~neural crest cell development	7	0.163666	0.0449045	ENSG00000170558, ENSG00000121039, ENSG00000169762, ENSG00000249915, ENSG00000070814, ENSG00000157168, ENSG00000019549	2377	22	19333	2.58789	1	1	0.999322
GOTERM_BP_DIRECT	GO:0070936~protein K48-linked ubiquitination	14	0.327332	0.0454315	ENSG00000175063, ENSG00000176641, ENSG00000113558, ENSG00000146021, ENSG00000104517, ENSG00000119048, ENSG00000063978, ENSG00000049759, ENSG00000145868, ENSG00000009335, ENSG00000186591, ENSG00000055130, ENSG00000131508, ENSG00000145495	2377	64	19333	1.77917	1	1	0.999322
GOTERM_MF_DIRECT	GO:0016836~hydro-lyase activity	7	0.163666	0.0358579	ENSG00000104267, ENSG00000134463, ENSG00000185015, ENSG00000164879, ENSG00000132199, ENSG00000133742, ENSG00000178538	2318	21	18908	2.71901	1	1	0.999409
GOTERM_CC_DIRECT	GO:0000159~protein phosphatase type 2A complex	6	0.140285	0.0468671	ENSG00000104695, ENSG00000175470, ENSG00000156475, ENSG00000074211, ENSG00000113575, ENSG00000221914	2505	17	20580	2.89961	1	1	1
GOTERM_BP_DIRECT	GO:0030335~positive regulation of cell migration	43	1.00538	0.0473915	ENSG00000112902, ENSG00000131504, ENSG00000284040, ENSG00000156463, ENSG00000113578, ENSG00000085719, ENSG00000037280, ENSG00000134014, ENSG00000283797, ENSG00000170379, ENSG00000119547, ENSG00000057593, ENSG00000113070, ENSG00000284816, ENSG00000120217, ENSG00000120899, ENSG00000100985, ENSG00000087589, ENSG00000185950, ENSG00000096968, ENSG00000145431, ENSG00000126218, ENSG00000124216, ENSG0000…	2377	264	19333	1.32475	1	1	0.999322
GOTERM_MF_DIRECT	GO:0008188~neuropeptide receptor activity	7	0.163666	0.0899792	ENSG00000288611, ENSG00000277339, ENSG00000226306, ENSG00000132911, ENSG00000164129, ENSG00000184985, ENSG00000164128	2318	26	18908	2.19612	1	1	0.999409
GOTERM_BP_DIRECT	GO:0045727~positive regulation of translation	17	0.397475	0.0484573	ENSG00000184838, ENSG00000185728, ENSG00000155100, ENSG00000181163, ENSG00000155506, ENSG00000026025, ENSG00000107929, ENSG00000253729, ENSG00000104408, ENSG00000169062, ENSG00000136997, ENSG00000134030, ENSG00000120899, ENSG00000100982, ENSG00000149658, ENSG00000168228, ENSG00000197181	2377	84	19333	1.64604	1	1	0.999322
GOTERM_BP_DIRECT	GO:0001523~retinoid metabolic process	8	0.187047	0.0484598	ENSG00000198074, ENSG00000121039, ENSG00000085662, ENSG00000187134, ENSG00000106538, ENSG00000198610, ENSG00000196139, ENSG00000145476	2377	28	19333	2.32382	1	1	0.999322
GOTERM_CC_DIRECT	GO:0005634~nucleus	768	17.9565	0.0485994	ENSG00000241735, ENSG00000178177, ENSG00000181220, ENSG00000186918, ENSG00000179388, ENSG00000113658, ENSG00000169220, ENSG00000139800, ENSG00000168491, ENSG00000198900, ENSG00000170214, ENSG00000227551, ENSG00000172748, ENSG00000270181, ENSG00000101557, ENSG00000265817, ENSG00000091656, ENSG00000250571, ENSG00000147799, ENSG00000215440, ENSG00000125520, ENSG00000285442, ENSG00000285443, ENSG0000…	2505	6007	20580	1.05037	1	1	1
GOTERM_BP_DIRECT	GO:0050872~white fat cell differentiation	6	0.140285	0.0486362	ENSG00000159692, ENSG00000154153, ENSG00000175029, ENSG00000182035, ENSG00000170323, ENSG00000019549	2377	17	19333	2.8706	1	1	0.999322
GOTERM_BP_DIRECT	GO:0010614~negative regulation of cardiac muscle hypertrophy	6	0.140285	0.0486362	ENSG00000283927, ENSG00000130700, ENSG00000199017, ENSG00000141646, ENSG00000108010, ENSG00000276365	2377	17	19333	2.8706	1	1	0.999322
GOTERM_MF_DIRECT	GO:0031731~CCR6 chemokine receptor binding	6	0.140285	0.00111779	ENSG00000232948, ENSG00000233050, ENSG00000285181, ENSG00000164825, ENSG00000273641, ENSG00000275444	2318	8	18908	6.11777	0.849452	0.315403	0.31503
GOTERM_MF_DIRECT	GO:0016810~hydrolase activity, acting on carbon-nitrogen (but not peptide) bonds	6	0.140285	0.0022612	ENSG00000072832, ENSG00000104763, ENSG00000147647, ENSG00000113657, ENSG00000092964, ENSG00000151640	2318	9	18908	5.43802	0.978346	0.546888	0.546242
GOTERM_MF_DIRECT	GO:0004033~aldo-keto reductase (NADP) activity	6	0.140285	0.0287055	ENSG00000198074, ENSG00000264006, ENSG00000122787, ENSG00000187134, ENSG00000198610, ENSG00000196139	2318	15	18908	3.26281	1	1	0.999409
GOTERM_BP_DIRECT	GO:0007600~sensory perception	5	0.116904	0.0500069	ENSG00000213199, ENSG00000082556, ENSG00000277044, ENSG00000181195, ENSG00000168081	2377	12	19333	3.3889	1	1	0.999322
GOTERM_BP_DIRECT	GO:0030177~positive regulation of Wnt signaling pathway	10	0.233809	0.0502275	ENSG00000104332, ENSG00000107104, ENSG00000137573, ENSG00000164690, ENSG00000196562, ENSG00000104415, ENSG00000164362, ENSG00000134046, ENSG00000019995, ENSG00000147655	2377	40	19333	2.03334	1	1	0.999322
GOTERM_BP_DIRECT	GO:0000209~protein polyubiquitination	30	0.701426	0.0505508	ENSG00000104343, ENSG00000175063, ENSG00000133606, ENSG00000113558, ENSG00000179046, ENSG00000244687, ENSG00000119048, ENSG00000145416, ENSG00000123124, ENSG00000168936, ENSG00000101695, ENSG00000034677, ENSG00000184108, ENSG00000134900, ENSG00000176641, ENSG00000215218, ENSG00000173273, ENSG00000171791, ENSG00000154493, ENSG00000104517, ENSG00000049759, ENSG00000169139, ENSG00000009335, ENSG0000…	2377	173	19333	1.41041	1	1	0.999322
GOTERM_BP_DIRECT	GO:0006268~DNA unwinding involved in DNA replication	7	0.163666	0.0546567	ENSG00000160957, ENSG00000104738, ENSG00000165392, ENSG00000178460, ENSG00000185129, ENSG00000147536, ENSG00000262771	2377	23	19333	2.47537	1	1	0.999322
GOTERM_CC_DIRECT	GO:0060076~excitatory synapse	9	0.210428	0.0553109	ENSG00000155511, ENSG00000128594, ENSG00000280618, ENSG00000166342, ENSG00000157680, ENSG00000120251, ENSG00000155897, ENSG00000146006, ENSG00000129116	2505	35	20580	2.11257	1	1	1
GOTERM_BP_DIRECT	GO:0000278~mitotic cell cycle	27	0.631284	0.0572026	ENSG00000262634, ENSG00000176014, ENSG00000196584, ENSG00000177143, ENSG00000164949, ENSG00000169220, ENSG00000080986, ENSG00000263042, ENSG00000113575, ENSG00000282003, ENSG00000120539, ENSG00000165660, ENSG00000168078, ENSG00000185697, ENSG00000087586, ENSG00000101057, ENSG00000101162, ENSG00000104695, ENSG00000175470, ENSG00000094880, ENSG00000175073, ENSG00000285262, ENSG00000178462, ENSG0000…	2377	154	19333	1.42598	1	1	0.999322
GOTERM_BP_DIRECT	GO:0090148~membrane fission	10	0.233809	0.0576168	ENSG00000180104, ENSG00000136738, ENSG00000164695, ENSG00000131558, ENSG00000285339, ENSG00000119541, ENSG00000131165, ENSG00000155975, ENSG00000147457, ENSG00000255112	2377	41	19333	1.98375	1	1	0.999322
GOTERM_MF_DIRECT	GO:0000900~translation repressor activity, nucleic acid binding	6	0.140285	0.0481128	ENSG00000176890, ENSG00000101489, ENSG00000120727, ENSG00000137449, ENSG00000113742, ENSG00000185129	2318	17	18908	2.87895	1	1	0.999409
GOTERM_BP_DIRECT	GO:0050832~defense response to fungus	9	0.210428	0.0580896	ENSG00000285176, ENSG00000285251, ENSG00000159674, ENSG00000285181, ENSG00000164822, ENSG00000164406, ENSG00000164821, ENSG00000284983, ENSG00000124256, ENSG00000275444	2377	35	19333	2.09144	1	1	0.999322
GOTERM_BP_DIRECT	GO:0055074~calcium ion homeostasis	9	0.210428	0.0580896	ENSG00000122779, ENSG00000170624, ENSG00000198363, ENSG00000154122, ENSG00000149596, ENSG00000104327, ENSG00000274348, ENSG00000109501, ENSG00000276971	2377	35	19333	2.09144	1	1	0.999322
GOTERM_MF_DIRECT	GO:0047086~ketosteroid monooxygenase activity	5	0.116904	0.00101477	ENSG00000122787, ENSG00000187134, ENSG00000198610, ENSG00000196139, ENSG00000151632	2318	5	18908	8.15703	0.820732	0.315403	0.31503
GOTERM_CC_DIRECT	GO:0060077~inhibitory synapse	6	0.140285	0.0586074	ENSG00000145888, ENSG00000179632, ENSG00000101438, ENSG00000113327, ENSG00000136750, ENSG00000109572	2505	18	20580	2.73852	1	1	1
GOTERM_CC_DIRECT	GO:0015934~large ribosomal subunit	6	0.140285	0.0586074	ENSG00000181163, ENSG00000037241, ENSG00000082515, ENSG00000137547, ENSG00000265681, ENSG00000215472	2505	18	20580	2.73852	1	1	1
GOTERM_BP_DIRECT	GO:0007411~axon guidance	31	0.724807	0.0605619	ENSG00000112902, ENSG00000156687, ENSG00000065675, ENSG00000120729, ENSG00000280641, ENSG00000280618, ENSG00000145934, ENSG00000284816, ENSG00000164690, ENSG00000092964, ENSG00000125266, ENSG00000184347, ENSG00000101680, ENSG00000072832, ENSG00000130702, ENSG00000179915, ENSG00000113763, ENSG00000038382, ENSG00000187323, ENSG00000169398, ENSG00000182197, ENSG00000275482, ENSG00000141646, ENSG0000…	2377	183	19333	1.37778	1	1	0.999322
GOTERM_BP_DIRECT	GO:0031468~nuclear envelope reassembly	6	0.140285	0.0607581	ENSG00000164695, ENSG00000215114, ENSG00000119541, ENSG00000131165, ENSG00000147457, ENSG00000255112	2377	18	19333	2.71112	1	1	0.999322
GOTERM_BP_DIRECT	GO:0016126~sterol biosynthetic process	6	0.140285	0.0607581	ENSG00000052802, ENSG00000186480, ENSG00000170271, ENSG00000104549, ENSG00000284967, ENSG00000106617	2377	18	19333	2.71112	1	1	0.999322
GOTERM_BP_DIRECT	GO:0035019~somatic stem cell population maintenance	12	0.28057	0.0614052	ENSG00000104332, ENSG00000169744, ENSG00000178764, ENSG00000118579, ENSG00000168214, ENSG00000101115, ENSG00000164758, ENSG00000155868, ENSG00000157764, ENSG00000174405, ENSG00000155090, ENSG00000139842	2377	54	19333	1.80741	1	1	0.999322
GOTERM_CC_DIRECT	GO:0098685~Schaffer collateral - CA1 synapse	20	0.467617	0.0621137	ENSG00000105894, ENSG00000128594, ENSG00000050748, ENSG00000106688, ENSG00000104368, ENSG00000124181, ENSG00000179915, ENSG00000067900, ENSG00000282932, ENSG00000155897, ENSG00000187323, ENSG00000168993, ENSG00000120899, ENSG00000166342, ENSG00000157680, ENSG00000125249, ENSG00000164885, ENSG00000125266, ENSG00000277586, ENSG00000146006	2505	108	20580	1.5214	1	1	1
GOTERM_CC_DIRECT	GO:0071144~SMAD2-SMAD3 protein complex	4	0.0935235	0.0629065	ENSG00000175387, ENSG00000113658, ENSG00000101665, ENSG00000141646	2505	8	20580	4.10778	1	1	1
GOTERM_MF_DIRECT	GO:1990050~phosphatidic acid transporter activity	5	0.116904	0.00578931	ENSG00000100979, ENSG00000141391, ENSG00000186314, ENSG00000169230, ENSG00000101166	2318	7	18908	5.82645	0.999946	0.761103	0.760204
GOTERM_MF_DIRECT	GO:0016229~steroid dehydrogenase activity	5	0.116904	0.00578931	ENSG00000122787, ENSG00000187134, ENSG00000198610, ENSG00000196139, ENSG00000151632	2318	7	18908	5.82645	0.999946	0.761103	0.760204
GOTERM_MF_DIRECT	GO:0000340~RNA 7-methylguanosine cap binding	5	0.116904	0.0495463	ENSG00000280618, ENSG00000175766, ENSG00000082516, ENSG00000155506, ENSG00000123908	2318	12	18908	3.39876	1	1	0.999409
GOTERM_MF_DIRECT	GO:0072582~17-beta-hydroxysteroid dehydrogenase (NADP+) activity	5	0.116904	0.0648329	ENSG00000187134, ENSG00000227471, ENSG00000198610, ENSG00000196139, ENSG00000151632	2318	13	18908	3.13732	1	1	0.999409
GOTERM_MF_DIRECT	GO:0044594~17-beta-hydroxysteroid dehydrogenase (NAD+) activity	5	0.116904	0.0822728	ENSG00000133835, ENSG00000187134, ENSG00000198610, ENSG00000196139, ENSG00000151632	2318	14	18908	2.91323	1	1	0.999409
GOTERM_BP_DIRECT	GO:1900004~negative regulation of serine-type endopeptidase activity	4	0.0935235	0.0645098	ENSG00000164266, ENSG00000133710, ENSG00000284375, ENSG00000178172	2377	8	19333	4.06668	1	1	0.999322
GOTERM_BP_DIRECT	GO:1900223~positive regulation of beta-amyloid clearance	4	0.0935235	0.0645098	ENSG00000137561, ENSG00000067900, ENSG00000163956, ENSG00000113520	2377	8	19333	4.06668	1	1	0.999322
GOTERM_BP_DIRECT	GO:0050920~regulation of chemotaxis	4	0.0935235	0.0645098	ENSG00000153310, ENSG00000101557, ENSG00000020181, ENSG00000125266	2377	8	19333	4.06668	1	1	0.999322
GOTERM_BP_DIRECT	GO:1903817~negative regulation of voltage-gated potassium channel activity	4	0.0935235	0.0645098	ENSG00000199153, ENSG00000199035, ENSG00000283797, ENSG00000134443	2377	8	19333	4.06668	1	1	0.999322
GOTERM_BP_DIRECT	GO:1904465~negative regulation of matrix metallopeptidase secretion	4	0.0935235	0.0645098	ENSG00000284375, ENSG00000283733, ENSG00000284204, ENSG00000283797	2377	8	19333	4.06668	1	1	0.999322
GOTERM_BP_DIRECT	GO:0070782~phosphatidylserine exposure on apoptotic cell surface	4	0.0935235	0.0645098	ENSG00000206579, ENSG00000275591, ENSG00000171044, ENSG00000221947	2377	8	19333	4.06668	1	1	0.999322
GOTERM_BP_DIRECT	GO:0015808~L-alanine transport	4	0.0935235	0.0645098	ENSG00000123643, ENSG00000186334, ENSG00000186335, ENSG00000164466	2377	8	19333	4.06668	1	1	0.999322
GOTERM_BP_DIRECT	GO:0060346~bone trabecula formation	4	0.0935235	0.0645098	ENSG00000104332, ENSG00000120149, ENSG00000138829, ENSG00000155846	2377	8	19333	4.06668	1	1	0.999322
GOTERM_MF_DIRECT	GO:0052650~NADP-retinol dehydrogenase activity	5	0.116904	0.0822728	ENSG00000198074, ENSG00000121039, ENSG00000085662, ENSG00000227471, ENSG00000196139	2318	14	18908	2.91323	1	1	0.999409
UP_KW_DISEASE	KW-0976~Atrial septal defect	4	0.0935235	0.0650883	ENSG00000183072, ENSG00000285109, ENSG00000141448, ENSG00000038295	553	8	4472	4.0434	0.999348	1	1
GOTERM_BP_DIRECT	GO:0007512~adult heart development	5	0.116904	0.0654165	ENSG00000171316, ENSG00000183072, ENSG00000248329, ENSG00000164107, ENSG00000120907	2377	13	19333	3.12822	1	1	0.999322
GOTERM_BP_DIRECT	GO:0071168~protein localization to chromatin	5	0.116904	0.0654165	ENSG00000283918, ENSG00000171320, ENSG00000106462, ENSG00000164754, ENSG00000147457	2377	13	19333	3.12822	1	1	0.999322
GOTERM_BP_DIRECT	GO:0046902~regulation of mitochondrial membrane permeability	5	0.116904	0.0654165	ENSG00000151729, ENSG00000141682, ENSG00000171791, ENSG00000176171, ENSG00000197912	2377	13	19333	3.12822	1	1	0.999322
GOTERM_BP_DIRECT	GO:0015693~magnesium ion transport	5	0.116904	0.0654165	ENSG00000288478, ENSG00000172548, ENSG00000104723, ENSG00000104361, ENSG00000140157	2377	13	19333	3.12822	1	1	0.999322
GOTERM_BP_DIRECT	GO:0010917~negative regulation of mitochondrial membrane potential	5	0.116904	0.0654165	ENSG00000141682, ENSG00000104765, ENSG00000169230, ENSG00000133874, ENSG00000176171	2377	13	19333	3.12822	1	1	0.999322
GOTERM_BP_DIRECT	GO:0010458~exit from mitosis	5	0.116904	0.0654165	ENSG00000175470, ENSG00000175063, ENSG00000181965, ENSG00000282752, ENSG00000147457	2377	13	19333	3.12822	1	1	0.999322
GOTERM_BP_DIRECT	GO:0001706~endoderm formation	5	0.116904	0.0654165	ENSG00000120875, ENSG00000175387, ENSG00000120129, ENSG00000171056, ENSG00000164736	2377	13	19333	3.12822	1	1	0.999322
GOTERM_BP_DIRECT	GO:0001580~detection of chemical stimulus involved in sensory perception of bitter taste	10	0.233809	0.0656711	ENSG00000236398, ENSG00000169777, ENSG00000127362, ENSG00000285341, ENSG00000127364, ENSG00000257138, ENSG00000159763, ENSG00000127366, ENSG00000284982, ENSG00000221937	2377	42	19333	1.93651	1	1	0.999322
GOTERM_MF_DIRECT	GO:0045295~gamma-catenin binding	5	0.116904	0.0822728	ENSG00000170558, ENSG00000134760, ENSG00000044115, ENSG00000196090, ENSG00000134762	2318	14	18908	2.91323	1	1	0.999409
GOTERM_MF_DIRECT	GO:0045569~TRAIL binding	4	0.0935235	0.0151706	ENSG00000104689, ENSG00000120889, ENSG00000173530, ENSG00000173535	2318	5	18908	6.52563	1	1	0.999409
GOTERM_BP_DIRECT	GO:0019933~cAMP-mediated signaling	9	0.210428	0.0669772	ENSG00000198959, ENSG00000157219, ENSG00000109756, ENSG00000205268, ENSG00000164825, ENSG00000176406, ENSG00000141433, ENSG00000145214, ENSG00000078295	2377	36	19333	2.03334	1	1	0.999322
GOTERM_CC_DIRECT	GO:0045211~postsynaptic membrane	33	0.771569	0.0671992	ENSG00000155511, ENSG00000113758, ENSG00000094755, ENSG00000109738, ENSG00000029534, ENSG00000283777, ENSG00000120903, ENSG00000158445, ENSG00000120907, ENSG00000061337, ENSG00000274287, ENSG00000145934, ENSG00000187372, ENSG00000082556, ENSG00000145451, ENSG00000120251, ENSG00000147432, ENSG00000109572, ENSG00000183775, ENSG00000147434, ENSG00000184845, ENSG00000164897, ENSG00000022355, ENSG0000…	2505	201	20580	1.34882	1	1	1
GOTERM_BP_DIRECT	GO:0070979~protein K11-linked ubiquitination	8	0.187047	0.0672018	ENSG00000104343, ENSG00000094880, ENSG00000175063, ENSG00000186591, ENSG00000130177, ENSG00000119048, ENSG00000053900, ENSG00000063978	2377	30	19333	2.1689	1	1	0.999322
GOTERM_CC_DIRECT	GO:0008076~voltage-gated potassium channel complex	16	0.374094	0.0685607	ENSG00000026559, ENSG00000281151, ENSG00000130226, ENSG00000156486, ENSG00000178342, ENSG00000168263, ENSG00000158445, ENSG00000164794, ENSG00000145936, ENSG00000278728, ENSG00000281758, ENSG00000182132, ENSG00000184156, ENSG00000055118, ENSG00000182674, ENSG00000124134	2505	82	20580	1.60304	1	1	1
GOTERM_BP_DIRECT	GO:0045766~positive regulation of angiogenesis	28	0.654664	0.0689783	ENSG00000112902, ENSG00000284182, ENSG00000249915, ENSG00000113578, ENSG00000248329, ENSG00000156427, ENSG00000148848, ENSG00000284816, ENSG00000120899, ENSG00000101017, ENSG00000091879, ENSG00000107014, ENSG00000124212, ENSG00000284032, ENSG00000064393, ENSG00000132205, ENSG00000199047, ENSG00000124181, ENSG00000285109, ENSG00000283762, ENSG00000123908, ENSG00000150630, ENSG00000147649, ENSG0000…	2377	164	19333	1.38862	1	1	0.999322
GOTERM_CC_DIRECT	GO:0014069~postsynaptic density	43	1.00538	0.0709412	ENSG00000155511, ENSG00000164929, ENSG00000188916, ENSG00000113758, ENSG00000197177, ENSG00000169220, ENSG00000104408, ENSG00000064787, ENSG00000179526, ENSG00000136754, ENSG00000155897, ENSG00000061337, ENSG00000274287, ENSG00000169862, ENSG00000120899, ENSG00000120251, ENSG00000156482, ENSG00000087586, ENSG00000101752, ENSG00000176171, ENSG00000158856, ENSG00000077943, ENSG00000156011, ENSG0000…	2505	275	20580	1.28462	1	1	1
GOTERM_BP_DIRECT	GO:0051402~neuron apoptotic process	15	0.350713	0.0713504	ENSG00000101152, ENSG00000074317, ENSG00000064393, ENSG00000091010, ENSG00000154188, ENSG00000171791, ENSG00000109819, ENSG00000174405, ENSG00000101126, ENSG00000164305, ENSG00000164830, ENSG00000070501, ENSG00000164885, ENSG00000124155, ENSG00000176171	2377	75	19333	1.62667	1	1	0.999322
GOTERM_BP_DIRECT	GO:0050673~epithelial cell proliferation	11	0.25719	0.0716344	ENSG00000122779, ENSG00000183072, ENSG00000104313, ENSG00000168214, ENSG00000101109, ENSG00000180053, ENSG00000172817, ENSG00000113578, ENSG00000128602, ENSG00000185129, ENSG00000104375	2377	49	19333	1.82586	1	1	0.999322
GOTERM_CC_DIRECT	GO:0016528~sarcoplasm	6	0.140285	0.0718677	ENSG00000164929, ENSG00000128591, ENSG00000178209, ENSG00000164932, ENSG00000152377, ENSG00000206075	2505	19	20580	2.59439	1	1	1
GOTERM_BP_DIRECT	GO:0045860~positive regulation of protein kinase activity	13	0.303951	0.072494	ENSG00000109756, ENSG00000043462, ENSG00000181163, ENSG00000106617, ENSG00000150630, ENSG00000283918, ENSG00000120899, ENSG00000169398, ENSG00000183087, ENSG00000164885, ENSG00000147852, ENSG00000124145, ENSG00000141433	2377	62	19333	1.70538	1	1	0.999322
GOTERM_MF_DIRECT	GO:0004977~melanocortin receptor activity	4	0.0935235	0.0151706	ENSG00000176136, ENSG00000185231, ENSG00000124089, ENSG00000166603	2318	5	18908	6.52563	1	1	0.999409
GOTERM_BP_DIRECT	GO:0016485~protein processing	16	0.374094	0.0734402	ENSG00000109625, ENSG00000156103, ENSG00000107959, ENSG00000038295, ENSG00000131187, ENSG00000078142, ENSG00000141385, ENSG00000057593, ENSG00000204103, ENSG00000276615, ENSG00000283802, ENSG00000168487, ENSG00000135074, ENSG00000164305, ENSG00000109472, ENSG00000106144	2377	82	19333	1.587	1	1	0.999322
GOTERM_BP_DIRECT	GO:0019432~triglyceride biosynthetic process	6	0.140285	0.0744303	ENSG00000158669, ENSG00000151726, ENSG00000285482, ENSG00000101577, ENSG00000175445, ENSG00000132793	2377	19	19333	2.56843	1	1	0.999322
GOTERM_BP_DIRECT	GO:0044030~regulation of DNA methylation	6	0.140285	0.0744303	ENSG00000284032, ENSG00000134046, ENSG00000083307, ENSG00000147596, ENSG00000141644, ENSG00000283797	2377	19	19333	2.56843	1	1	0.999322
GOTERM_BP_DIRECT	GO:0060037~pharyngeal system development	6	0.140285	0.0744303	ENSG00000183072, ENSG00000104313, ENSG00000167034, ENSG00000180053, ENSG00000101144, ENSG00000107485	2377	19	19333	2.56843	1	1	0.999322
GOTERM_MF_DIRECT	GO:0015193~L-proline transmembrane transporter activity	4	0.0935235	0.0439468	ENSG00000011083, ENSG00000123643, ENSG00000186334, ENSG00000186335	2318	7	18908	4.66116	1	1	0.999409
GOTERM_MF_DIRECT	GO:0030550~acetylcholine receptor inhibitor activity	4	0.0935235	0.0439468	ENSG00000180155, ENSG00000278032, ENSG00000283992, ENSG00000274488	2318	7	18908	4.66116	1	1	0.999409
GOTERM_MF_DIRECT	GO:0016849~phosphorus-oxygen lyase activity	4	0.0935235	0.0640384	ENSG00000109743, ENSG00000004468, ENSG00000155897, ENSG00000078295	2318	8	18908	4.07852	1	1	0.999409
GOTERM_MF_DIRECT	GO:0015187~glycine transmembrane transporter activity	4	0.0935235	0.0640384	ENSG00000101438, ENSG00000123643, ENSG00000186334, ENSG00000186335	2318	8	18908	4.07852	1	1	0.999409
GOTERM_BP_DIRECT	GO:1905111~positive regulation of pulmonary blood vessel remodeling	3	0.0701426	0.0764402	ENSG00000284182, ENSG00000284536, ENSG00000283762	2377	4	19333	6.10002	1	1	0.999322
GOTERM_BP_DIRECT	GO:0060486~Clara cell differentiation	3	0.0701426	0.0764402	ENSG00000168214, ENSG00000147862, ENSG00000141448	2377	4	19333	6.10002	1	1	0.999322
GOTERM_BP_DIRECT	GO:0010638~positive regulation of organelle organization	3	0.0701426	0.0764402	ENSG00000074695, ENSG00000029534, ENSG00000184840	2377	4	19333	6.10002	1	1	0.999322
GOTERM_BP_DIRECT	GO:0001821~histamine secretion	3	0.0701426	0.0764402	ENSG00000196839, ENSG00000164400, ENSG00000141433	2377	4	19333	6.10002	1	1	0.999322
GOTERM_BP_DIRECT	GO:1901078~negative regulation of relaxation of muscle	3	0.0701426	0.0764402	ENSG00000255833, ENSG00000251380, ENSG00000181965	2377	4	19333	6.10002	1	1	0.999322
GOTERM_BP_DIRECT	GO:0035112~genitalia morphogenesis	3	0.0701426	0.0764402	ENSG00000255833, ENSG00000251380, ENSG00000181965	2377	4	19333	6.10002	1	1	0.999322
GOTERM_BP_DIRECT	GO:0003190~atrioventricular valve formation	3	0.0701426	0.0764402	ENSG00000164683, ENSG00000285109, ENSG00000141646	2377	4	19333	6.10002	1	1	0.999322
GOTERM_BP_DIRECT	GO:0051919~positive regulation of fibrinolysis	3	0.0701426	0.0764402	ENSG00000164344, ENSG00000131187, ENSG00000088926	2377	4	19333	6.10002	1	1	0.999322
GOTERM_BP_DIRECT	GO:0090427~activation of meiosis	3	0.0701426	0.0764402	ENSG00000120149, ENSG00000163132, ENSG00000146857	2377	4	19333	6.10002	1	1	0.999322
GOTERM_BP_DIRECT	GO:0060485~mesenchyme development	3	0.0701426	0.0764402	ENSG00000113196, ENSG00000173068, ENSG00000101144	2377	4	19333	6.10002	1	1	0.999322
GOTERM_BP_DIRECT	GO:0003219~cardiac right ventricle formation	3	0.0701426	0.0764402	ENSG00000113196, ENSG00000082014, ENSG00000164107	2377	4	19333	6.10002	1	1	0.999322
GOTERM_BP_DIRECT	GO:0060437~lung growth	3	0.0701426	0.0764402	ENSG00000215417, ENSG00000113721, ENSG00000147655	2377	4	19333	6.10002	1	1	0.999322
GOTERM_BP_DIRECT	GO:1901318~negative regulation of flagellated sperm motility	3	0.0701426	0.0764402	ENSG00000101448, ENSG00000124233, ENSG00000124157	2377	4	19333	6.10002	1	1	0.999322
GOTERM_BP_DIRECT	GO:1904528~positive regulation of microtubule binding	3	0.0701426	0.0764402	ENSG00000104695, ENSG00000113575, ENSG00000284774	2377	4	19333	6.10002	1	1	0.999322
GOTERM_BP_DIRECT	GO:0030833~regulation of actin filament polymerization	9	0.210428	0.0766562	ENSG00000153310, ENSG00000197948, ENSG00000280618, ENSG00000196570, ENSG00000055163, ENSG00000113758, ENSG00000088756, ENSG00000124126, ENSG00000124143	2377	37	19333	1.97839	1	1	0.999322
GOTERM_MF_DIRECT	GO:0000405~bubble DNA binding	4	0.0935235	0.0640384	ENSG00000160957, ENSG00000134899, ENSG00000165392, ENSG00000109674	2318	8	18908	4.07852	1	1	0.999409
GOTERM_MF_DIRECT	GO:0047023~androsterone dehydrogenase activity	4	0.0935235	0.0640384	ENSG00000187134, ENSG00000198610, ENSG00000196139, ENSG00000151632	2318	8	18908	4.07852	1	1	0.999409
UP_KW_DISEASE	KW-0122~Cardiomyopathy	18	0.420856	0.0770927	ENSG00000073578, ENSG00000134769, ENSG00000134755, ENSG00000149596, ENSG00000262327, ENSG00000217128, ENSG00000128591, ENSG00000285109, ENSG00000106617, ENSG00000112984, ENSG00000134775, ENSG00000157764, ENSG00000046604, ENSG00000170558, ENSG00000170624, ENSG00000151729, ENSG00000101752, ENSG00000169946	553	96	4472	1.51627	0.999841	1	1
GOTERM_BP_DIRECT	GO:0051276~chromosome organization	7	0.163666	0.0777021	ENSG00000083168, ENSG00000213005, ENSG00000164949, ENSG00000101596, ENSG00000136997, ENSG00000174405, ENSG00000164611	2377	25	19333	2.27734	1	1	0.999322
GOTERM_BP_DIRECT	GO:0006400~tRNA modification	7	0.163666	0.0777021	ENSG00000113272, ENSG00000107614, ENSG00000250305, ENSG00000037474, ENSG00000169570, ENSG00000134461, ENSG00000241058	2377	25	19333	2.27734	1	1	0.999322
GOTERM_BP_DIRECT	GO:0036258~multivesicular body assembly	8	0.187047	0.0779959	ENSG00000136738, ENSG00000164695, ENSG00000285339, ENSG00000119541, ENSG00000131165, ENSG00000155975, ENSG00000147457, ENSG00000255112	2377	31	19333	2.09893	1	1	0.999322
GOTERM_BP_DIRECT	GO:0008584~male gonad development	20	0.467617	0.078007	ENSG00000104332, ENSG00000179059, ENSG00000171791, ENSG00000129295, ENSG00000285109, ENSG00000113721, ENSG00000171794, ENSG00000044115, ENSG00000196139, ENSG00000164342, ENSG00000167034, ENSG00000087510, ENSG00000187741, ENSG00000168594, ENSG00000141448, ENSG00000107485, ENSG00000164104, ENSG00000092758, ENSG00000145545, ENSG00000183117	2377	110	19333	1.47879	1	1	0.999322
GOTERM_CC_DIRECT	GO:0043197~dendritic spine	28	0.654664	0.0792935	ENSG00000155511, ENSG00000128594, ENSG00000106688, ENSG00000104327, ENSG00000169220, ENSG00000152767, ENSG00000283777, ENSG00000153317, ENSG00000061337, ENSG00000280618, ENSG00000145934, ENSG00000120899, ENSG00000120251, ENSG00000124198, ENSG00000184985, ENSG00000184845, ENSG00000131435, ENSG00000101040, ENSG00000198576, ENSG00000155926, ENSG00000181790, ENSG00000171992, ENSG00000113742, ENSG0000…	2505	168	20580	1.36926	1	1	1
GOTERM_MF_DIRECT	GO:0001758~retinal dehydrogenase activity	4	0.0935235	0.0640384	ENSG00000198074, ENSG00000085662, ENSG00000198610, ENSG00000196139	2318	8	18908	4.07852	1	1	0.999409
GOTERM_MF_DIRECT	GO:0097001~ceramide binding	4	0.0935235	0.0875474	ENSG00000100979, ENSG00000213585, ENSG00000278220, ENSG00000104341	2318	9	18908	3.62535	1	1	0.999409
GOTERM_MF_DIRECT	GO:0031406~carboxylic acid binding	4	0.0935235	0.0875474	ENSG00000107537, ENSG00000187134, ENSG00000124253, ENSG00000151632	2318	9	18908	3.62535	1	1	0.999409
GOTERM_CC_DIRECT	GO:0005912~adherens junction	29	0.678045	0.0829288	ENSG00000151474, ENSG00000134755, ENSG00000071991, ENSG00000173482, ENSG00000154162, ENSG00000081138, ENSG00000044115, ENSG00000196923, ENSG00000274287, ENSG00000169862, ENSG00000120913, ENSG00000149654, ENSG00000125266, ENSG00000086570, ENSG00000154553, ENSG00000285443, ENSG00000150054, ENSG00000131435, ENSG00000104419, ENSG00000137575, ENSG00000158457, ENSG00000170558, ENSG00000145526, ENSG0000…	2505	176	20580	1.3537	1	1	1
GOTERM_CC_DIRECT	GO:0030176~integral component of endoplasmic reticulum membrane	22	0.514379	0.0829397	ENSG00000157800, ENSG00000113719, ENSG00000198363, ENSG00000197296, ENSG00000205060, ENSG00000154153, ENSG00000067167, ENSG00000288243, ENSG00000113734, ENSG00000136986, ENSG00000177669, ENSG00000133872, ENSG00000174227, ENSG00000169762, ENSG00000182197, ENSG00000145495, ENSG00000164615, ENSG00000164935, ENSG00000165996, ENSG00000104691, ENSG00000109501, ENSG00000124155	2505	126	20580	1.43446	1	1	1
GOTERM_BP_DIRECT	GO:0035459~cargo loading into vesicle	5	0.116904	0.0829896	ENSG00000285123, ENSG00000212710, ENSG00000285172, ENSG00000288370, ENSG00000288181	2377	14	19333	2.90477	1	1	0.999322
GOTERM_BP_DIRECT	GO:1900271~regulation of long-term synaptic potentiation	5	0.116904	0.0829896	ENSG00000198576, ENSG00000104327, ENSG00000120727, ENSG00000168824, ENSG00000149658	2377	14	19333	2.90477	1	1	0.999322
GOTERM_BP_DIRECT	GO:0003222~ventricular trabecula myocardium morphogenesis	5	0.116904	0.0829896	ENSG00000171316, ENSG00000183072, ENSG00000168214, ENSG00000157168, ENSG00000160973	2377	14	19333	2.90477	1	1	0.999322
GOTERM_BP_DIRECT	GO:0046761~viral budding from plasma membrane	5	0.116904	0.0829896	ENSG00000164695, ENSG00000119541, ENSG00000131165, ENSG00000147457, ENSG00000255112	2377	14	19333	2.90477	1	1	0.999322
GOTERM_CC_DIRECT	GO:0097431~mitotic spindle pole	9	0.210428	0.0832207	ENSG00000102606, ENSG00000113141, ENSG00000173273, ENSG00000101447, ENSG00000107949, ENSG00000176623, ENSG00000101146, ENSG00000087586, ENSG00000284774	2505	38	20580	1.94579	1	1	1
OMIM_DISEASE	114500~Colorectal cancer, somatic	5	0.116904	0.0843137	ENSG00000104213, ENSG00000068078, ENSG00000187323, ENSG00000164741, ENSG00000157764	588	17	5823	2.91267	1	1	1
GOTERM_BP_DIRECT	GO:0042981~regulation of apoptotic process	38	0.888473	0.085876	ENSG00000237038, ENSG00000172175, ENSG00000213523, ENSG00000112983, ENSG00000203780, ENSG00000249811, ENSG00000248920, ENSG00000081913, ENSG00000227551, ENSG00000122779, ENSG00000168556, ENSG00000198959, ENSG00000205946, ENSG00000145779, ENSG00000230549, ENSG00000096968, ENSG00000178690, ENSG00000233136, ENSG00000106144, ENSG00000232264, ENSG00000176194, ENSG00000231396, ENSG00000101197, ENSG0000…	2377	240	19333	1.28778	1	1	0.999322
GOTERM_MF_DIRECT	GO:0003691~double-stranded telomeric DNA binding	4	0.0935235	0.0875474	ENSG00000147421, ENSG00000113522, ENSG00000185129, ENSG00000147601	2318	9	18908	3.62535	1	1	0.999409
GOTERM_MF_DIRECT	GO:0070573~metallodipeptidase activity	4	0.0935235	0.0875474	ENSG00000104324, ENSG00000150656, ENSG00000133313, ENSG00000015413	2318	9	18908	3.62535	1	1	0.999409
GOTERM_BP_DIRECT	GO:0007165~signal transduction	173	4.04489	0.0868168	ENSG00000107018, ENSG00000148484, ENSG00000197892, ENSG00000148482, ENSG00000118271, ENSG00000113658, ENSG00000120903, ENSG00000284866, ENSG00000064205, ENSG00000156427, ENSG00000120907, ENSG00000145934, ENSG00000169862, ENSG00000281988, ENSG00000035681, ENSG00000166913, ENSG00000147432, ENSG00000102524, ENSG00000185950, ENSG00000078579, ENSG00000164615, ENSG00000125249, ENSG00000147799, ENSG0000…	2377	1268	19333	1.10968	1	1	0.999322
GOTERM_BP_DIRECT	GO:0045880~positive regulation of smoothened signaling pathway	9	0.210428	0.0871286	ENSG00000104332, ENSG00000072840, ENSG00000164690, ENSG00000188343, ENSG00000128602, ENSG00000044115, ENSG00000113621, ENSG00000215474, ENSG00000070614	2377	38	19333	1.92632	1	1	0.999322
GOTERM_BP_DIRECT	GO:0006508~proteolysis	62	1.44961	0.0873781	ENSG00000109758, ENSG00000154485, ENSG00000156103, ENSG00000109756, ENSG00000145808, ENSG00000064601, ENSG00000151651, ENSG00000088926, ENSG00000158525, ENSG00000197858, ENSG00000145536, ENSG00000148848, ENSG00000170801, ENSG00000100985, ENSG00000126218, ENSG00000129128, ENSG00000128510, ENSG00000215440, ENSG00000109625, ENSG00000285442, ENSG00000158516, ENSG00000099219, ENSG00000002549, ENSG0000…	2377	418	19333	1.20638	1	1	0.999322
GOTERM_MF_DIRECT	GO:0016655~oxidoreductase activity, acting on NAD(P)H, quinone or similar compound as acceptor	4	0.0935235	0.0875474	ENSG00000187134, ENSG00000198610, ENSG00000196139, ENSG00000151632	2318	9	18908	3.62535	1	1	0.999409
GOTERM_MF_DIRECT	GO:1901363~heterocyclic compound binding	4	0.0935235	0.0875474	ENSG00000276996, ENSG00000147432, ENSG00000120903, ENSG00000288359	2318	9	18908	3.62535	1	1	0.999409
GOTERM_MF_DIRECT	GO:0047045~testosterone 17-beta-dehydrogenase (NADP+) activity	4	0.0935235	0.0875474	ENSG00000187134, ENSG00000227471, ENSG00000198610, ENSG00000196139	2318	9	18908	3.62535	1	1	0.999409
GOTERM_MF_DIRECT	GO:0047044~androstan-3-alpha,17-beta-diol dehydrogenase activity	4	0.0935235	0.0875474	ENSG00000187134, ENSG00000198610, ENSG00000196139, ENSG00000151632	2318	9	18908	3.62535	1	1	0.999409
GOTERM_MF_DIRECT	GO:0042625~ATPase coupled ion transmembrane transporter activity	3	0.0701426	0.0413556	ENSG00000171130, ENSG00000113732, ENSG00000128524	2318	3	18908	8.15703	1	1	0.999409
GOTERM_MF_DIRECT	GO:0018636~phenanthrene 9,10-monooxygenase activity	3	0.0701426	0.0413556	ENSG00000187134, ENSG00000196139, ENSG00000151632	2318	3	18908	8.15703	1	1	0.999409
GOTERM_MF_DIRECT	GO:0047718~indanol dehydrogenase activity	3	0.0701426	0.0413556	ENSG00000198074, ENSG00000187134, ENSG00000151632	2318	3	18908	8.15703	1	1	0.999409
GOTERM_MF_DIRECT	GO:0016934~extracellular-glycine-gated chloride channel activity	3	0.0701426	0.0760341	ENSG00000145888, ENSG00000109738, ENSG00000145451	2318	4	18908	6.11777	1	1	0.999409
GOTERM_CC_DIRECT	GO:0030018~Z disc	23	0.53776	0.0879474	ENSG00000105993, ENSG00000154553, ENSG00000131435, ENSG00000104369, ENSG00000149596, ENSG00000128591, ENSG00000120729, ENSG00000178209, ENSG00000029534, ENSG00000078114, ENSG00000118680, ENSG00000156804, ENSG00000171992, ENSG00000134775, ENSG00000120907, ENSG00000196923, ENSG00000154556, ENSG00000101608, ENSG00000164591, ENSG00000120913, ENSG00000108010, ENSG00000275145, ENSG00000129116	2505	134	20580	1.41013	1	1	1
GOTERM_BP_DIRECT	GO:0030324~lung development	17	0.397475	0.0880055	ENSG00000105894, ENSG00000147571, ENSG00000175387, ENSG00000130702, ENSG00000170482, ENSG00000113578, ENSG00000205002, ENSG00000132541, ENSG00000156427, ENSG00000113140, ENSG00000283802, ENSG00000164690, ENSG00000113083, ENSG00000164867, ENSG00000183287, ENSG00000164924, ENSG00000169946	2377	91	19333	1.51942	1	1	0.999322
GOTERM_BP_DIRECT	GO:0048617~embryonic foregut morphogenesis	4	0.0935235	0.0881676	ENSG00000164690, ENSG00000175387, ENSG00000285109, ENSG00000164736	2377	9	19333	3.61483	1	1	0.999322
GOTERM_BP_DIRECT	GO:0035860~glial cell-derived neurotrophic factor receptor signaling pathway	4	0.0935235	0.0881676	ENSG00000168546, ENSG00000137573, ENSG00000196562, ENSG00000146013	2377	9	19333	3.61483	1	1	0.999322
GOTERM_BP_DIRECT	GO:0060013~righting reflex	4	0.0935235	0.0881676	ENSG00000145888, ENSG00000141385, ENSG00000106688, ENSG00000109738	2377	9	19333	3.61483	1	1	0.999322
GOTERM_BP_DIRECT	GO:0034138~toll-like receptor 3 signaling pathway	4	0.0935235	0.0881676	ENSG00000164342, ENSG00000168884, ENSG00000158270, ENSG00000135077	2377	9	19333	3.61483	1	1	0.999322
GOTERM_BP_DIRECT	GO:0070168~negative regulation of biomineral tissue development	4	0.0935235	0.0881676	ENSG00000164683, ENSG00000183087, ENSG00000164867, ENSG00000067900	2377	9	19333	3.61483	1	1	0.999322
GOTERM_BP_DIRECT	GO:0046621~negative regulation of organ growth	4	0.0935235	0.0881676	ENSG00000151718, ENSG00000101109, ENSG00000113645, ENSG00000104375	2377	9	19333	3.61483	1	1	0.999322
GOTERM_BP_DIRECT	GO:0051451~myoblast migration	4	0.0935235	0.0881676	ENSG00000173848, ENSG00000128602, ENSG00000145794, ENSG00000067900	2377	9	19333	3.61483	1	1	0.999322
GOTERM_BP_DIRECT	GO:0045617~negative regulation of keratinocyte differentiation	4	0.0935235	0.0881676	ENSG00000120149, ENSG00000124193, ENSG00000083307, ENSG00000106462	2377	9	19333	3.61483	1	1	0.999322
GOTERM_CC_DIRECT	GO:0005581~collagen trimer	17	0.397475	0.0887365	ENSG00000050767, ENSG00000132205, ENSG00000134871, ENSG00000169436, ENSG00000158270, ENSG00000163145, ENSG00000187498, ENSG00000168077, ENSG00000113083, ENSG00000184374, ENSG00000183287, ENSG00000164932, ENSG00000101203, ENSG00000165985, ENSG00000145861, ENSG00000187955, ENSG00000038945	2505	92	20580	1.51809	1	1	1
GOTERM_CC_DIRECT	GO:0016604~nuclear body	51	1.19242	0.0892869	ENSG00000146063, ENSG00000133706, ENSG00000169220, ENSG00000155858, ENSG00000171421, ENSG00000087206, ENSG00000188981, ENSG00000251380, ENSG00000164975, ENSG00000105982, ENSG00000104413, ENSG00000154153, ENSG00000183718, ENSG00000269897, ENSG00000152217, ENSG00000081923, ENSG00000140396, ENSG00000164463, ENSG00000081059, ENSG00000101109, ENSG00000147421, ENSG00000164944, ENSG00000087274, ENSG0000…	2505	340	20580	1.23234	1	1	1
GOTERM_BP_DIRECT	GO:0098656~anion transmembrane transport	6	0.140285	0.0896223	ENSG00000113073, ENSG00000213585, ENSG00000158296, ENSG00000164707, ENSG00000164889, ENSG00000078668	2377	20	19333	2.44001	1	1	0.999322
GOTERM_BP_DIRECT	GO:0043032~positive regulation of macrophage activation	6	0.140285	0.0896223	ENSG00000168884, ENSG00000137033, ENSG00000129988, ENSG00000135077, ENSG00000169194, ENSG00000276365	2377	20	19333	2.44001	1	1	0.999322
GOTERM_BP_DIRECT	GO:0032012~regulation of ARF protein signal transduction	6	0.140285	0.0896223	ENSG00000156011, ENSG00000066777, ENSG00000124198, ENSG00000146005, ENSG00000101199, ENSG00000164117	2377	20	19333	2.44001	1	1	0.999322
GOTERM_BP_DIRECT	GO:0003351~epithelial cilium movement	6	0.140285	0.0896223	ENSG00000077327, ENSG00000145491, ENSG00000129295, ENSG00000154040, ENSG00000039139, ENSG00000112981	2377	20	19333	2.44001	1	1	0.999322
GOTERM_BP_DIRECT	GO:0007212~dopamine receptor signaling pathway	6	0.140285	0.0896223	ENSG00000170091, ENSG00000130643, ENSG00000169676, ENSG00000106688, ENSG00000168824, ENSG00000184845	2377	20	19333	2.44001	1	1	0.999322
GOTERM_BP_DIRECT	GO:0042474~middle ear morphogenesis	6	0.140285	0.0896223	ENSG00000163132, ENSG00000186480, ENSG00000104313, ENSG00000179981, ENSG00000109705, ENSG00000164920	2377	20	19333	2.44001	1	1	0.999322
GOTERM_BP_DIRECT	GO:0019082~viral protein processing	8	0.187047	0.0897377	ENSG00000178685, ENSG00000131446, ENSG00000113712, ENSG00000141429, ENSG00000283777, ENSG00000129128, ENSG00000284501, ENSG00000008513	2377	32	19333	2.03334	1	1	0.999322
GOTERM_MF_DIRECT	GO:0016428~tRNA (cytosine-5-)-methyltransferase activity	3	0.0701426	0.0760341	ENSG00000107614, ENSG00000037474, ENSG00000241058	2318	4	18908	6.11777	1	1	0.999409
GOTERM_BP_DIRECT	GO:0060326~cell chemotaxis	14	0.327332	0.0905774	ENSG00000112902, ENSG00000233050, ENSG00000136999, ENSG00000113721, ENSG00000065675, ENSG00000232948, ENSG00000145824, ENSG00000062598, ENSG00000113070, ENSG00000113083, ENSG00000285181, ENSG00000164104, ENSG00000275444, ENSG00000273641	2377	71	19333	1.60376	1	1	0.999322
GOTERM_BP_DIRECT	GO:0032502~developmental process	7	0.163666	0.0909855	ENSG00000137561, ENSG00000113196, ENSG00000261787, ENSG00000168267, ENSG00000260428, ENSG00000178860, ENSG00000164107	2377	26	19333	2.18975	1	1	0.999322
GOTERM_BP_DIRECT	GO:0048240~sperm capacitation	7	0.163666	0.0909855	ENSG00000164266, ENSG00000152705, ENSG00000145491, ENSG00000214360, ENSG00000154040, ENSG00000124233, ENSG00000124157	2377	26	19333	2.18975	1	1	0.999322
GOTERM_BP_DIRECT	GO:0008285~negative regulation of cell proliferation	68	1.5899	0.0911205	ENSG00000109756, ENSG00000175387, ENSG00000254093, ENSG00000175029, ENSG00000107937, ENSG00000208037, ENSG00000120907, ENSG00000122779, ENSG00000283927, ENSG00000168214, ENSG00000159692, ENSG00000184347, ENSG00000147437, ENSG00000155090, ENSG00000101076, ENSG00000104332, ENSG00000284032, ENSG00000104499, ENSG00000175354, ENSG00000164938, ENSG00000274705, ENSG00000181790, ENSG00000104419, ENSG0000…	2377	464	19333	1.19196	1	1	0.999322
GOTERM_BP_DIRECT	GO:0042493~response to drug	45	1.05214	0.0921105	ENSG00000105894, ENSG00000104321, ENSG00000101096, ENSG00000147571, ENSG00000197275, ENSG00000176890, ENSG00000173482, ENSG00000131183, ENSG00000136750, ENSG00000112941, ENSG00000175445, ENSG00000109819, ENSG00000170430, ENSG00000137563, ENSG00000136997, ENSG00000198900, ENSG00000177426, ENSG00000120907, ENSG00000119048, ENSG00000196839, ENSG00000151726, ENSG00000120899, ENSG00000092964, ENSG0000…	2377	293	19333	1.24915	1	1	0.999322
GOTERM_CC_DIRECT	GO:0098978~glutamatergic synapse	66	1.54314	0.0921847	ENSG00000128594, ENSG00000197177, ENSG00000169220, ENSG00000283777, ENSG00000175029, ENSG00000153317, ENSG00000120907, ENSG00000155897, ENSG00000061337, ENSG00000159692, ENSG00000120910, ENSG00000183098, ENSG00000165985, ENSG00000124198, ENSG00000147799, ENSG00000034677, ENSG00000147676, ENSG00000145214, ENSG00000130643, ENSG00000173210, ENSG00000113327, ENSG00000198576, ENSG00000179915, ENSG0000…	2505	454	20580	1.19433	1	1	1
GOTERM_MF_DIRECT	GO:0035410~dihydrotestosterone 17-beta-dehydrogenase activity	3	0.0701426	0.0760341	ENSG00000187134, ENSG00000198610, ENSG00000196139	2318	4	18908	6.11777	1	1	0.999409
GOTERM_CC_DIRECT	GO:0043204~perikaryon	28	0.654664	0.0936576	ENSG00000157219, ENSG00000106688, ENSG00000147571, ENSG00000145907, ENSG00000158445, ENSG00000198900, ENSG00000197948, ENSG00000169862, ENSG00000082556, ENSG00000278728, ENSG00000168993, ENSG00000145451, ENSG00000184985, ENSG00000147437, ENSG00000141433, ENSG00000124140, ENSG00000072832, ENSG00000077943, ENSG00000181195, ENSG00000171992, ENSG00000171798, ENSG00000145888, ENSG00000145920, ENSG0000…	2505	171	20580	1.34524	1	1	1
GOTERM_MF_DIRECT	GO:0047655~allyl-alcohol dehydrogenase activity	3	0.0701426	0.0760341	ENSG00000198074, ENSG00000085662, ENSG00000227471	2318	4	18908	6.11777	1	1	0.999409
GOTERM_BP_DIRECT	GO:0031663~lipopolysaccharide-mediated signaling pathway	9	0.210428	0.0983904	ENSG00000147649, ENSG00000170458, ENSG00000104312, ENSG00000172175, ENSG00000101425, ENSG00000164867, ENSG00000254087, ENSG00000129988, ENSG00000154589	2377	39	19333	1.87693	1	1	0.999322
GOTERM_BP_DIRECT	GO:0051225~spindle assembly	9	0.210428	0.0983904	ENSG00000101162, ENSG00000214367, ENSG00000173273, ENSG00000152240, ENSG00000280807, ENSG00000171720, ENSG00000166974, ENSG00000282003, ENSG00000130640	2377	39	19333	1.87693	1	1	0.999322
GOTERM_BP_DIRECT	GO:0030073~insulin secretion	9	0.210428	0.0983904	ENSG00000182759, ENSG00000175387, ENSG00000168993, ENSG00000164756, ENSG00000174697, ENSG00000166603, ENSG00000176406, ENSG00000141433, ENSG00000101076	2377	39	19333	1.87693	1	1	0.999322
GOTERM_BP_DIRECT	GO:0043065~positive regulation of apoptotic process	50	1.16904	0.0992656	ENSG00000104228, ENSG00000283733, ENSG00000203780, ENSG00000102606, ENSG00000145779, ENSG00000100985, ENSG00000035681, ENSG00000104332, ENSG00000284032, ENSG00000171791, ENSG00000164938, ENSG00000113721, ENSG00000240694, ENSG00000133874, ENSG00000173535, ENSG00000173848, ENSG00000164342, ENSG00000141682, ENSG00000120885, ENSG00000101109, ENSG00000120129, ENSG00000120889, ENSG00000164305, ENSG0000…	2377	332	19333	1.2249	1	1	0.999322
UP_KW_DISEASE	KW-1063~Hypotrichosis	9	0.210428	0.0995959	ENSG00000175065, ENSG00000133710, ENSG00000168453, ENSG00000203883, ENSG00000134760, ENSG00000080503, ENSG00000154856, ENSG00000134762, ENSG00000106344	553	39	4472	1.86618	0.999989	1	1
GOTERM_CC_DIRECT	GO:0005654~nucleoplasm	507	11.8541	0.0996692	ENSG00000181220, ENSG00000186918, ENSG00000179388, ENSG00000113658, ENSG00000157110, ENSG00000168491, ENSG00000198900, ENSG00000168495, ENSG00000265817, ENSG00000113648, ENSG00000113649, ENSG00000171791, ENSG00000169230, ENSG00000113643, ENSG00000113522, ENSG00000113761, ENSG00000133398, ENSG00000147669, ENSG00000276615, ENSG00000124207, ENSG00000124208, ENSG00000123119, ENSG00000147421, ENSG0000…	2505	3960	20580	1.05184	1	1	1
GOTERM_CC_DIRECT	GO:0099059~integral component of presynaptic active zone membrane	5	0.116904	0.0996961	ENSG00000170558, ENSG00000150625, ENSG00000179915, ENSG00000283777, ENSG00000157168	2505	15	20580	2.73852	1	1	1
GOTERM_BP_DIRECT	GO:0001701~in utero embryonic development	34	0.79495	0.0997078	ENSG00000154188, ENSG00000131446, ENSG00000113758, ENSG00000175387, ENSG00000196584, ENSG00000198026, ENSG00000171720, ENSG00000169062, ENSG00000136997, ENSG00000119048, ENSG00000139842, ENSG00000171316, ENSG00000203883, ENSG00000101752, ENSG00000101452, ENSG00000169946, ENSG00000068650, ENSG00000124181, ENSG00000278032, ENSG00000168283, ENSG00000174405, ENSG00000157765, ENSG00000134762, ENSG0000…	2377	214	19333	1.29222	1	1	0.999322

## Sheet: CC
Category	Term	Count	%	PValue	Genes	List Total	Pop Hits	Pop Total	Fold Enrichment	Bonferroni	Benjamini	FDR
GOTERM_BP_DIRECT	GO:0007156~homophilic cell adhesion via plasma membrane adhesion molecules	82	1.91723	1.35898e-29	ENSG00000134757, ENSG00000175065, ENSG00000240764, ENSG00000134755, ENSG00000081818, ENSG00000173482, ENSG00000154162, ENSG00000081853, ENSG00000081138, ENSG00000113211, ENSG00000113212, ENSG00000243232, ENSG00000253767, ENSG00000204956, ENSG00000187372, ENSG00000251664, ENSG00000177839, ENSG00000171815, ENSG00000253846, ENSG00000261934, ENSG00000149654, ENSG00000253485, ENSG00000156453, ENSG0000…	2377	172	19333	3.87753	8.01934e-26	8.01798e-26	8.01119e-26
GOTERM_BP_DIRECT	GO:0016339~calcium-dependent cell-cell adhesion via plasma membrane cell adhesion molecules	25	0.584522	9.63024e-12	ENSG00000081818, ENSG00000071991, ENSG00000154162, ENSG00000240184, ENSG00000081138, ENSG00000197479, ENSG00000113555, ENSG00000113211, ENSG00000187372, ENSG00000177839, ENSG00000082212, ENSG00000149654, ENSG00000113209, ENSG00000179915, ENSG00000134760, ENSG00000113205, ENSG00000112852, ENSG00000170558, ENSG00000253953, ENSG00000079112, ENSG00000145526, ENSG00000120324, ENSG00000120327, ENSG0000…	2377	43	19333	4.7287	5.68277e-08	2.84092e-08	2.83851e-08
GOTERM_MF_DIRECT	GO:0004867~serine-type endopeptidase inhibitor activity	38	0.888473	4.97685e-10	ENSG00000206072, ENSG00000214510, ENSG00000158901, ENSG00000206073, ENSG00000149651, ENSG00000175121, ENSG00000151655, ENSG00000197632, ENSG00000249139, ENSG00000196800, ENSG00000206075, ENSG00000168634, ENSG00000145879, ENSG00000166396, ENSG00000178172, ENSG00000124116, ENSG00000166634, ENSG00000180305, ENSG00000180205, ENSG00000123243, ENSG00000133710, ENSG00000197641, ENSG00000180083, ENSG0000…	2318	103	18908	3.00939	8.4258e-07	8.4258e-07	8.41585e-07
GOTERM_MF_DIRECT	GO:0005509~calcium ion binding	150	3.50713	1.00229e-09	ENSG00000134757, ENSG00000175065, ENSG00000240764, ENSG00000134755, ENSG00000128595, ENSG00000155970, ENSG00000196562, ENSG00000283777, ENSG00000081853, ENSG00000151651, ENSG00000243232, ENSG00000204956, ENSG00000145934, ENSG00000251664, ENSG00000057593, ENSG00000164690, ENSG00000171815, ENSG00000253846, ENSG00000124159, ENSG00000126218, ENSG00000275079, ENSG00000184347, ENSG00000034239, ENSG0000…	2318	751	18908	1.62923	1.69687e-06	8.48438e-07	8.47435e-07
GOTERM_BP_DIRECT	GO:0007399~nervous system development	93	2.17442	9.43564e-09	ENSG00000240764, ENSG00000281151, ENSG00000081818, ENSG00000197457, ENSG00000081853, ENSG00000113211, ENSG00000113212, ENSG00000243232, ENSG00000253767, ENSG00000169744, ENSG00000204956, ENSG00000102606, ENSG00000251664, ENSG00000171815, ENSG00000253846, ENSG00000261934, ENSG00000278220, ENSG00000184347, ENSG00000253485, ENSG00000072832, ENSG00000156453, ENSG00000132549, ENSG00000113248, ENSG0000…	2377	415	19333	1.82266	5.56782e-05	1.85568e-05	1.8541e-05
GOTERM_CC_DIRECT	GO:0005634~nucleus	768	17.9565	0.0485994	ENSG00000241735, ENSG00000178177, ENSG00000181220, ENSG00000186918, ENSG00000179388, ENSG00000113658, ENSG00000169220, ENSG00000139800, ENSG00000168491, ENSG00000198900, ENSG00000170214, ENSG00000227551, ENSG00000172748, ENSG00000270181, ENSG00000101557, ENSG00000265817, ENSG00000091656, ENSG00000250571, ENSG00000147799, ENSG00000215440, ENSG00000125520, ENSG00000285442, ENSG00000285443, ENSG0000…	2505	6007	20580	1.05037	1	1	1
GOTERM_BP_DIRECT	GO:0007268~chemical synaptic transmission	59	1.37947	1.60236e-06	ENSG00000281151, ENSG00000081818, ENSG00000106688, ENSG00000197971, ENSG00000120903, ENSG00000113211, ENSG00000187372, ENSG00000177839, ENSG00000145936, ENSG00000082556, ENSG00000101557, ENSG00000145451, ENSG00000276482, ENSG00000147432, ENSG00000147434, ENSG00000134769, ENSG00000101180, ENSG00000113209, ENSG00000113327, ENSG00000179915, ENSG00000181195, ENSG00000113205, ENSG00000181072, ENSG0000…	2377	253	19333	1.89671	0.00941095	0.00236348	0.00236147
GOTERM_MF_DIRECT	GO:0004032~alditol:NADP+ 1-oxidoreductase activity	9	0.210428	1.57403e-05	ENSG00000198074, ENSG00000122787, ENSG00000085662, ENSG00000187134, ENSG00000227471, ENSG00000198610, ENSG00000196139, ENSG00000151632, ENSG00000165568	2318	12	18908	6.11777	0.0262966	0.00888278	0.00887228
GOTERM_BP_DIRECT	GO:0010951~negative regulation of endopeptidase activity	37	0.865092	2.82478e-05	ENSG00000206072, ENSG00000214510, ENSG00000158901, ENSG00000206073, ENSG00000149651, ENSG00000175121, ENSG00000151655, ENSG00000197632, ENSG00000196104, ENSG00000196800, ENSG00000206075, ENSG00000168634, ENSG00000145879, ENSG00000166396, ENSG00000101557, ENSG00000124116, ENSG00000166634, ENSG00000180305, ENSG00000164611, ENSG00000180205, ENSG00000123243, ENSG00000197641, ENSG00000067900, ENSG0000…	2377	146	19333	2.06119	0.15354	0.0333324	0.0333042
GOTERM_BP_DIRECT	GO:0019731~antibacterial humoral response	20	0.467617	4.9369e-05	ENSG00000285176, ENSG00000285251, ENSG00000175121, ENSG00000180083, ENSG00000284983, ENSG00000168634, ENSG00000124107, ENSG00000101425, ENSG00000164822, ENSG00000164825, ENSG00000124116, ENSG00000101443, ENSG00000168703, ENSG00000180305, ENSG00000164821, ENSG00000124233, ENSG00000180205, ENSG00000124157, ENSG00000124102, ENSG00000182931	2377	59	19333	2.75707	0.252734	0.0485461	0.048505
GOTERM_BP_DIRECT	GO:0007155~cell adhesion	100	2.33809	7.88816e-05	ENSG00000240764, ENSG00000134755, ENSG00000081853, ENSG00000064205, ENSG00000243232, ENSG00000134873, ENSG00000204956, ENSG00000251664, ENSG00000196839, ENSG00000169862, ENSG00000171815, ENSG00000253846, ENSG00000104415, ENSG00000113248, ENSG00000081842, ENSG00000134762, ENSG00000046604, ENSG00000253953, ENSG00000253159, ENSG00000253958, ENSG00000254122, ENSG00000090316, ENSG00000254245, ENSG0000…	2377	555	19333	1.46547	0.372178	0.0664859	0.0664295
GOTERM_MF_DIRECT	GO:0047834~D-threo-aldose 1-dehydrogenase activity	10	0.233809	0.000105374	ENSG00000198074, ENSG00000264006, ENSG00000122787, ENSG00000085662, ENSG00000187134, ENSG00000227471, ENSG00000198610, ENSG00000196139, ENSG00000151632, ENSG00000165568	2318	18	18908	4.53168	0.163399	0.0445996	0.0445469
GOTERM_BP_DIRECT	GO:0044597~daunorubicin metabolic process	7	0.163666	0.000206461	ENSG00000198074, ENSG00000145439, ENSG00000085662, ENSG00000187134, ENSG00000198610, ENSG00000196139, ENSG00000151632	2377	9	19333	6.32595	0.704312	0.152265	0.152136
GOTERM_CC_DIRECT	GO:0005654~nucleoplasm	507	11.8541	0.0996692	ENSG00000181220, ENSG00000186918, ENSG00000179388, ENSG00000113658, ENSG00000157110, ENSG00000168491, ENSG00000198900, ENSG00000168495, ENSG00000265817, ENSG00000113648, ENSG00000113649, ENSG00000171791, ENSG00000169230, ENSG00000113643, ENSG00000113522, ENSG00000113761, ENSG00000133398, ENSG00000147669, ENSG00000276615, ENSG00000124207, ENSG00000124208, ENSG00000123119, ENSG00000147421, ENSG0000…	2505	3960	20580	1.05184	1	1	1
GOTERM_BP_DIRECT	GO:0060548~negative regulation of cell death	22	0.514379	0.000352818	ENSG00000154059, ENSG00000136999, ENSG00000147571, ENSG00000104765, ENSG00000104415, ENSG00000124193, ENSG00000064205, ENSG00000119541, ENSG00000136997, ENSG00000131165, ENSG00000164695, ENSG00000137561, ENSG00000120885, ENSG00000101544, ENSG00000141646, ENSG00000141458, ENSG00000163956, ENSG00000101144, ENSG00000169946, ENSG00000176171, ENSG00000147457, ENSG00000255112	2377	78	19333	2.29403	0.875362	0.231292	0.231096
GOTERM_BP_DIRECT	GO:0044598~doxorubicin metabolic process	7	0.163666	0.000462299	ENSG00000198074, ENSG00000145439, ENSG00000085662, ENSG00000187134, ENSG00000198610, ENSG00000196139, ENSG00000151632	2377	10	19333	5.69335	0.934693	0.272757	0.272525
GOTERM_CC_DIRECT	GO:0005887~integral component of plasma membrane	210	4.90998	0.0019673	ENSG00000240764, ENSG00000155850, ENSG00000106688, ENSG00000081853, ENSG00000243232, ENSG00000170214, ENSG00000145934, ENSG00000251664, ENSG00000169223, ENSG00000253846, ENSG00000147432, ENSG00000141458, ENSG00000184985, ENSG00000147434, ENSG00000068650, ENSG00000011083, ENSG00000081842, ENSG00000134489, ENSG00000164342, ENSG00000253953, ENSG00000253159, ENSG00000254122, ENSG00000090316, ENSG0000…	2505	1426	20580	1.20987	0.853394	0.479529	0.479037
GOTERM_BP_DIRECT	GO:0050829~defense response to Gram-negative bacterium	24	0.561141	0.000830805	ENSG00000285176, ENSG00000285034, ENSG00000123240, ENSG00000285251, ENSG00000285087, ENSG00000106538, ENSG00000181790, ENSG00000113302, ENSG00000284983, ENSG00000278718, ENSG00000101425, ENSG00000285181, ENSG00000156482, ENSG00000164822, ENSG00000164825, ENSG00000129988, ENSG00000275794, ENSG00000164104, ENSG00000237693, ENSG00000164821, ENSG00000277006, ENSG00000275444, ENSG00000273641	2377	94	19333	2.0766	0.992588	0.433514	0.433146
GOTERM_BP_DIRECT	GO:0030890~positive regulation of B cell proliferation	15	0.350713	0.000896089	ENSG00000101096, ENSG00000019582, ENSG00000104432, ENSG00000113525, ENSG00000171791, ENSG00000168283, ENSG00000169194, ENSG00000113520, ENSG00000004468, ENSG00000196839, ENSG00000102524, ENSG00000185950, ENSG00000101017, ENSG00000169508, ENSG00000109743	2377	46	19333	2.65218	0.994959	0.433514	0.433146
GOTERM_MF_DIRECT	GO:0047086~ketosteroid monooxygenase activity	5	0.116904	0.00101477	ENSG00000122787, ENSG00000187134, ENSG00000198610, ENSG00000196139, ENSG00000151632	2318	5	18908	8.15703	0.820732	0.315403	0.31503
GOTERM_BP_DIRECT	GO:0060536~cartilage morphogenesis	5	0.116904	0.00102641	ENSG00000163132, ENSG00000113196, ENSG00000164107, ENSG00000124216, ENSG00000019549	2377	5	19333	8.13336	0.997665	0.433514	0.433146
GOTERM_BP_DIRECT	GO:0003180~aortic valve morphogenesis	12	0.28057	0.00102868	ENSG00000164683, ENSG00000183072, ENSG00000130700, ENSG00000285109, ENSG00000164867, ENSG00000067900, ENSG00000131196, ENSG00000124216, ENSG00000145147, ENSG00000107485, ENSG00000184347, ENSG00000019549	2377	32	19333	3.05001	0.997697	0.433514	0.433146
GOTERM_MF_DIRECT	GO:0031731~CCR6 chemokine receptor binding	6	0.140285	0.00111779	ENSG00000232948, ENSG00000233050, ENSG00000285181, ENSG00000164825, ENSG00000273641, ENSG00000275444	2318	8	18908	6.11777	0.849452	0.315403	0.31503
GOTERM_BP_DIRECT	GO:0007416~synapse assembly	19	0.444237	0.00161187	ENSG00000081818, ENSG00000113209, ENSG00000179915, ENSG00000152767, ENSG00000113205, ENSG00000197479, ENSG00000112852, ENSG00000157168, ENSG00000113211, ENSG00000170558, ENSG00000187372, ENSG00000120324, ENSG00000177839, ENSG00000150625, ENSG00000120327, ENSG00000141668, ENSG00000164885, ENSG00000184845, ENSG00000272674	2377	70	19333	2.20763	0.999927	0.621133	0.620607
GOTERM_BP_DIRECT	GO:0001656~metanephros development	11	0.25719	0.00168443	ENSG00000121039, ENSG00000156466, ENSG00000104313, ENSG00000077943, ENSG00000167034, ENSG00000164690, ENSG00000171791, ENSG00000141449, ENSG00000164736, ENSG00000101144, ENSG00000164920	2377	29	19333	3.08507	0.999952	0.621133	0.620607
GOTERM_CC_DIRECT	GO:0005783~endoplasmic reticulum	176	4.11503	0.000684464	ENSG00000188818, ENSG00000128595, ENSG00000106688, ENSG00000179144, ENSG00000133706, ENSG00000285032, ENSG00000196562, ENSG00000283777, ENSG00000104549, ENSG00000248920, ENSG00000064601, ENSG00000158445, ENSG00000284501, ENSG00000227551, ENSG00000186480, ENSG00000145934, ENSG00000145416, ENSG00000136770, ENSG00000164690, ENSG00000101558, ENSG00000059377, ENSG00000145817, ENSG00000145495, ENSG0000…	2505	1144	20580	1.26393	0.487052	0.222451	0.222222
GOTERM_BP_DIRECT	GO:0007166~cell surface receptor signaling pathway	56	1.30933	0.00218455	ENSG00000282240, ENSG00000282285, ENSG00000197177, ENSG00000282204, ENSG00000282203, ENSG00000282007, ENSG00000282568, ENSG00000284816, ENSG00000020181, ENSG00000282297, ENSG00000282098, ENSG00000278032, ENSG00000181790, ENSG00000282577, ENSG00000281963, ENSG00000282459, ENSG00000282134, ENSG00000197646, ENSG00000282730, ENSG00000282179, ENSG00000282014, ENSG00000170458, ENSG00000282449, ENSG0000…	2377	305	19333	1.49334	0.999998	0.722149	0.721537
GOTERM_BP_DIRECT	GO:0030336~negative regulation of cell migration	38	0.888473	0.00220317	ENSG00000105894, ENSG00000198420, ENSG00000113657, ENSG00000107937, ENSG00000199017, ENSG00000208037, ENSG00000283797, ENSG00000168556, ENSG00000283927, ENSG00000168675, ENSG00000284816, ENSG00000164690, ENSG00000125249, ENSG00000164576, ENSG00000274205, ENSG00000276365, ENSG00000126233, ENSG00000015413, ENSG00000104332, ENSG00000199043, ENSG00000019582, ENSG00000107104, ENSG00000153487, ENSG0000…	2377	187	19333	1.65277	0.999998	0.722149	0.721537
GOTERM_MF_DIRECT	GO:0016810~hydrolase activity, acting on carbon-nitrogen (but not peptide) bonds	6	0.140285	0.0022612	ENSG00000072832, ENSG00000104763, ENSG00000147647, ENSG00000113657, ENSG00000092964, ENSG00000151640	2318	9	18908	5.43802	0.978346	0.546888	0.546242
GOTERM_CC_DIRECT	GO:0000785~chromatin	158	3.69418	0.00453608	ENSG00000124151, ENSG00000130675, ENSG00000151650, ENSG00000179388, ENSG00000113658, ENSG00000164330, ENSG00000274382, ENSG00000186766, ENSG00000164736, ENSG00000091656, ENSG00000180543, ENSG00000091010, ENSG00000131931, ENSG00000198176, ENSG00000113648, ENSG00000178860, ENSG00000109705, ENSG00000285328, ENSG00000152455, ENSG00000174306, ENSG00000133398, ENSG00000064218, ENSG00000165156, ENSG0000…	2505	1059	20580	1.22574	0.988118	0.631811	0.631163
GOTERM_BP_DIRECT	GO:0016567~protein ubiquitination	83	1.94061	0.00346271	ENSG00000154124, ENSG00000214357, ENSG00000134758, ENSG00000175063, ENSG00000146063, ENSG00000156463, ENSG00000146021, ENSG00000104228, ENSG00000043143, ENSG00000156509, ENSG00000154447, ENSG00000119048, ENSG00000139842, ENSG00000080802, ENSG00000122779, ENSG00000055130, ENSG00000145495, ENSG00000091732, ENSG00000013374, ENSG00000168936, ENSG00000101752, ENSG00000164934, ENSG00000183654, ENSG0000…	2377	498	19333	1.35556	1	1	0.999322
GOTERM_CC_DIRECT	GO:0045202~synapse	93	2.17442	0.00021553	ENSG00000281151, ENSG00000081818, ENSG00000109756, ENSG00000213585, ENSG00000113657, ENSG00000179388, ENSG00000197971, ENSG00000120903, ENSG00000113211, ENSG00000113575, ENSG00000280618, ENSG00000171858, ENSG00000145934, ENSG00000187372, ENSG00000177839, ENSG00000145936, ENSG00000183098, ENSG00000101557, ENSG00000145451, ENSG00000276482, ENSG00000147432, ENSG00000101199, ENSG00000167526, ENSG0000…	2505	527	20580	1.44981	0.189549	0.105071	0.104963
GOTERM_BP_DIRECT	GO:0060412~ventricular septum morphogenesis	12	0.28057	0.0038158	ENSG00000164683, ENSG00000183072, ENSG00000168214, ENSG00000215417, ENSG00000127418, ENSG00000164867, ENSG00000101665, ENSG00000199017, ENSG00000141646, ENSG00000145147, ENSG00000169946, ENSG00000184347	2377	37	19333	2.63785	1	1	0.999322
GOTERM_MF_DIRECT	GO:0001046~core promoter sequence-specific DNA binding	8	0.187047	0.00382471	ENSG00000280529, ENSG00000113580, ENSG00000149596, ENSG00000181163, ENSG00000136997, ENSG00000123908, ENSG00000164975, ENSG00000155090	2318	18	18908	3.62535	0.998478	0.761103	0.760204
GOTERM_BP_DIRECT	GO:0071880~adenylate cyclase-activating adrenergic receptor signaling pathway	8	0.187047	0.00388943	ENSG00000184160, ENSG00000169676, ENSG00000109756, ENSG00000169252, ENSG00000120907, ENSG00000184845, ENSG00000170214, ENSG00000087460	2377	18	19333	3.61483	1	1	0.999322
GOTERM_BP_DIRECT	GO:0009966~regulation of signal transduction	16	0.374094	0.00428962	ENSG00000015171, ENSG00000198055, ENSG00000196396, ENSG00000179399, ENSG00000124160, ENSG00000153714, ENSG00000155926, ENSG00000158985, ENSG00000132554, ENSG00000196526, ENSG00000170558, ENSG00000231989, ENSG00000281988, ENSG00000183098, ENSG00000125388, ENSG00000087460	2377	59	19333	2.20566	1	1	0.999322
GOTERM_MF_DIRECT	GO:0004180~carboxypeptidase activity	9	0.210428	0.00448927	ENSG00000002549, ENSG00000158516, ENSG00000101160, ENSG00000104324, ENSG00000109472, ENSG00000150656, ENSG00000064601, ENSG00000133313, ENSG00000091704	2318	23	18908	3.19188	0.999508	0.761103	0.760204
GOTERM_CC_DIRECT	GO:0030425~dendrite	71	1.66004	0.0324007	ENSG00000170091, ENSG00000106688, ENSG00000197451, ENSG00000169220, ENSG00000158445, ENSG00000155897, ENSG00000145934, ENSG00000169862, ENSG00000082556, ENSG00000101438, ENSG00000145451, ENSG00000147437, ENSG00000179632, ENSG00000101180, ENSG00000113328, ENSG00000181790, ENSG00000181195, ENSG00000181072, ENSG00000134489, ENSG00000123908, ENSG00000154556, ENSG00000171798, ENSG00000078295, ENSG0000…	2505	463	20580	1.25984	1	1	1
GOTERM_BP_DIRECT	GO:2001240~negative regulation of extrinsic apoptotic signaling pathway in absence of ligand	12	0.28057	0.00478429	ENSG00000104432, ENSG00000104313, ENSG00000104205, ENSG00000171791, ENSG00000164362, ENSG00000091732, ENSG00000044115, ENSG00000064655, ENSG00000157168, ENSG00000164400, ENSG00000288602, ENSG00000019549	2377	38	19333	2.56843	1	1	0.999322
GOTERM_BP_DIRECT	GO:1902600~hydrogen ion transmembrane transport	29	0.678045	0.00495909	ENSG00000124172, ENSG00000047249, ENSG00000197496, ENSG00000155097, ENSG00000113732, ENSG00000169020, ENSG00000150403, ENSG00000151729, ENSG00000147416, ENSG00000147614, ENSG00000123643, ENSG00000163982, ENSG00000167700, ENSG00000109667, ENSG00000165629, ENSG00000171130, ENSG00000152234, ENSG00000105929, ENSG00000281861, ENSG00000288359, ENSG00000197818, ENSG00000127419, ENSG00000164405, ENSG0000…	2377	138	19333	1.70918	1	1	0.999322
GOTERM_MF_DIRECT	GO:0030414~peptidase inhibitor activity	8	0.187047	0.00542287	ENSG00000101074, ENSG00000101448, ENSG00000170085, ENSG00000137558, ENSG00000124116, ENSG00000243543, ENSG00000101443, ENSG00000197558	2318	19	18908	3.43454	0.9999	0.761103	0.760204
GOTERM_BP_DIRECT	GO:0003161~cardiac conduction system development	8	0.187047	0.00551277	ENSG00000120149, ENSG00000164683, ENSG00000163132, ENSG00000183072, ENSG00000178860, ENSG00000113658, ENSG00000141646, ENSG00000157168	2377	19	19333	3.42457	1	1	0.999322
GOTERM_BP_DIRECT	GO:0050918~positive chemotaxis	13	0.303951	0.00556837	ENSG00000112902, ENSG00000154188, ENSG00000233050, ENSG00000285034, ENSG00000150630, ENSG00000232948, ENSG00000274287, ENSG00000184374, ENSG00000285181, ENSG00000164104, ENSG00000277006, ENSG00000275444, ENSG00000273641	2377	44	19333	2.40304	1	1	0.999322
GOTERM_BP_DIRECT	GO:0007169~transmembrane receptor protein tyrosine kinase signaling pathway	28	0.654664	0.00568068	ENSG00000160867, ENSG00000043462, ENSG00000130590, ENSG00000170873, ENSG00000206052, ENSG00000037280, ENSG00000136754, ENSG00000125508, ENSG00000284816, ENSG00000120899, ENSG00000087589, ENSG00000101213, ENSG00000101134, ENSG00000146094, ENSG00000068078, ENSG00000177570, ENSG00000113721, ENSG00000155926, ENSG00000176105, ENSG00000157168, ENSG00000168546, ENSG00000169398, ENSG00000147443, ENSG0000…	2377	133	19333	1.71229	1	1	0.999322
GOTERM_MF_DIRECT	GO:1990050~phosphatidic acid transporter activity	5	0.116904	0.00578931	ENSG00000100979, ENSG00000141391, ENSG00000186314, ENSG00000169230, ENSG00000101166	2318	7	18908	5.82645	0.999946	0.761103	0.760204
GOTERM_MF_DIRECT	GO:0016229~steroid dehydrogenase activity	5	0.116904	0.00578931	ENSG00000122787, ENSG00000187134, ENSG00000198610, ENSG00000196139, ENSG00000151632	2318	7	18908	5.82645	0.999946	0.761103	0.760204
GOTERM_BP_DIRECT	GO:0098742~cell-cell adhesion via plasma-membrane adhesion molecules	12	0.28057	0.00593756	ENSG00000170558, ENSG00000156687, ENSG00000079112, ENSG00000145526, ENSG00000127418, ENSG00000071991, ENSG00000154162, ENSG00000280641, ENSG00000149654, ENSG00000124215, ENSG00000081138, ENSG00000101542	2377	39	19333	2.50257	1	1	0.999322
GOTERM_BP_DIRECT	GO:0008283~cell proliferation	36	0.841711	0.00599525	ENSG00000136758, ENSG00000198363, ENSG00000120708, ENSG00000136997, ENSG00000158402, ENSG00000156427, ENSG00000139842, ENSG00000013810, ENSG00000274287, ENSG00000055130, ENSG00000168310, ENSG00000278728, ENSG00000183258, ENSG00000104320, ENSG00000070614, ENSG00000101670, ENSG00000019582, ENSG00000107104, ENSG00000064393, ENSG00000155100, ENSG00000171791, ENSG00000083307, ENSG00000155506, ENSG0000…	2377	185	19333	1.58271	1	1	0.999322
GOTERM_MF_DIRECT	GO:0033130~acetylcholine receptor binding	7	0.163666	0.00628812	ENSG00000167653, ENSG00000180155, ENSG00000278032, ENSG00000179915, ENSG00000096968, ENSG00000283992, ENSG00000274488	2318	15	18908	3.80661	0.999977	0.761103	0.760204
GOTERM_MF_DIRECT	GO:0004197~cysteine-type endopeptidase activity	22	0.514379	0.00629382	ENSG00000104332, ENSG00000101160, ENSG00000237038, ENSG00000172175, ENSG00000248933, ENSG00000227140, ENSG00000249811, ENSG00000248920, ENSG00000249104, ENSG00000227551, ENSG00000205946, ENSG00000230549, ENSG00000101557, ENSG00000250745, ENSG00000250844, ENSG00000164305, ENSG00000223569, ENSG00000233136, ENSG00000232399, ENSG00000106144, ENSG00000232264, ENSG00000231396	2318	97	18908	1.85005	0.999977	0.761103	0.760204
GOTERM_BP_DIRECT	GO:0070262~peptidyl-serine dephosphorylation	7	0.163666	0.00638049	ENSG00000104695, ENSG00000175470, ENSG00000156475, ENSG00000074211, ENSG00000120129, ENSG00000113575, ENSG00000221914	2377	15	19333	3.79557	1	1	0.999322
GOTERM_BP_DIRECT	GO:0071395~cellular response to jasmonic acid stimulus	4	0.0935235	0.00673398	ENSG00000187134, ENSG00000198610, ENSG00000196139, ENSG00000151632	2377	4	19333	8.13336	1	1	0.999322
GOTERM_BP_DIRECT	GO:1990708~conditioned place preference	4	0.0935235	0.00673398	ENSG00000106688, ENSG00000082556, ENSG00000277044, ENSG00000183117	2377	4	19333	8.13336	1	1	0.999322
GOTERM_BP_DIRECT	GO:0051673~membrane disruption in other organism	6	0.140285	0.00679558	ENSG00000285176, ENSG00000285251, ENSG00000285181, ENSG00000164822, ENSG00000164821, ENSG00000284983, ENSG00000275444	2377	11	19333	4.43638	1	1	0.999322
GOTERM_BP_DIRECT	GO:0036302~atrioventricular canal development	6	0.140285	0.00679558	ENSG00000171316, ENSG00000168214, ENSG00000285109, ENSG00000141448, ENSG00000141646, ENSG00000170961	2377	11	19333	4.43638	1	1	0.999322
GOTERM_BP_DIRECT	GO:0050877~neurological system process	14	0.327332	0.00739799	ENSG00000022355, ENSG00000094755, ENSG00000113327, ENSG00000109738, ENSG00000120903, ENSG00000235608, ENSG00000145888, ENSG00000145451, ENSG00000101204, ENSG00000147432, ENSG00000109501, ENSG00000145864, ENSG00000147434, ENSG00000145863	2377	51	19333	2.23269	1	1	0.999322
GOTERM_BP_DIRECT	GO:0010667~negative regulation of cardiac muscle cell apoptotic process	11	0.25719	0.00775481	ENSG00000283927, ENSG00000183072, ENSG00000284375, ENSG00000285109, ENSG00000164107, ENSG00000096968, ENSG00000157168, ENSG00000283762, ENSG00000276365, ENSG00000284204, ENSG00000284774	2377	35	19333	2.5562	1	1	0.999322
GOTERM_CC_DIRECT	GO:0098978~glutamatergic synapse	66	1.54314	0.0921847	ENSG00000128594, ENSG00000197177, ENSG00000169220, ENSG00000283777, ENSG00000175029, ENSG00000153317, ENSG00000120907, ENSG00000155897, ENSG00000061337, ENSG00000159692, ENSG00000120910, ENSG00000183098, ENSG00000165985, ENSG00000124198, ENSG00000147799, ENSG00000034677, ENSG00000147676, ENSG00000145214, ENSG00000130643, ENSG00000173210, ENSG00000113327, ENSG00000198576, ENSG00000179915, ENSG0000…	2505	454	20580	1.19433	1	1	1
GOTERM_MF_DIRECT	GO:0031005~filamin binding	7	0.163666	0.00903141	ENSG00000072832, ENSG00000120913, ENSG00000113657, ENSG00000078114, ENSG00000141646, ENSG00000151640, ENSG00000164953	2318	16	18908	3.5687	1	0.886031	0.884984
GOTERM_BP_DIRECT	GO:0043652~engulfment of apoptotic cell	7	0.163666	0.00916107	ENSG00000206579, ENSG00000181790, ENSG00000275591, ENSG00000171044, ENSG00000145794, ENSG00000008853, ENSG00000221947	2377	16	19333	3.55835	1	1	0.999322
GOTERM_MF_DIRECT	GO:0004843~thiol-dependent ubiquitin-specific protease activity	25	0.584522	0.00917815	ENSG00000154124, ENSG00000148481, ENSG00000237038, ENSG00000249811, ENSG00000248920, ENSG00000227551, ENSG00000205946, ENSG00000230549, ENSG00000101557, ENSG00000121022, ENSG00000233136, ENSG00000019995, ENSG00000232264, ENSG00000231396, ENSG00000175073, ENSG00000155100, ENSG00000248933, ENSG00000227140, ENSG00000249104, ENSG00000165312, ENSG00000250745, ENSG00000250844, ENSG00000223569, ENSG0000…	2318	119	18908	1.71366	1	0.886031	0.884984
GOTERM_MF_DIRECT	GO:0000976~transcription regulatory region sequence-specific DNA binding	43	1.00538	0.00934277	ENSG00000124092, ENSG00000181220, ENSG00000198026, ENSG00000178913, ENSG00000080503, ENSG00000173068, ENSG00000171940, ENSG00000172216, ENSG00000156469, ENSG00000063438, ENSG00000183072, ENSG00000113196, ENSG00000168310, ENSG00000203883, ENSG00000080298, ENSG00000125347, ENSG00000055118, ENSG00000164736, ENSG00000198081, ENSG00000160973, ENSG00000101076, ENSG00000113648, ENSG00000130700, ENSG0000…	2318	238	18908	1.47375	1	0.886031	0.884984
GOTERM_MF_DIRECT	GO:0009055~electron carrier activity	17	0.397475	0.00942265	ENSG00000131203, ENSG00000073578, ENSG00000178445, ENSG00000198363, ENSG00000104687, ENSG00000178127, ENSG00000072682, ENSG00000134013, ENSG00000198610, ENSG00000151552, ENSG00000171503, ENSG00000085662, ENSG00000082212, ENSG00000278243, ENSG00000145494, ENSG00000166347, ENSG00000145545	2318	70	18908	1.98099	1	0.886031	0.884984
GOTERM_MF_DIRECT	GO:0042923~neuropeptide binding	10	0.233809	0.00994364	ENSG00000288611, ENSG00000277339, ENSG00000226306, ENSG00000082556, ENSG00000166573, ENSG00000164129, ENSG00000277044, ENSG00000124089, ENSG00000166603, ENSG00000164128	2318	31	18908	2.6313	1	0.886031	0.884984
GOTERM_CC_DIRECT	GO:0043005~neuron projection	61	1.42623	0.0197721	ENSG00000164929, ENSG00000109756, ENSG00000015592, ENSG00000197457, ENSG00000120903, ENSG00000169062, ENSG00000280618, ENSG00000145934, ENSG00000277339, ENSG00000102606, ENSG00000226306, ENSG00000284816, ENSG00000082556, ENSG00000101438, ENSG00000145451, ENSG00000147432, ENSG00000147434, ENSG00000040341, ENSG00000113327, ENSG00000064651, ENSG00000165392, ENSG00000105948, ENSG00000134443, ENSG0000…	2505	379	20580	1.32229	1	1	1
GOTERM_BP_DIRECT	GO:0008610~lipid biosynthetic process	8	0.187047	0.0102032	ENSG00000158669, ENSG00000052802, ENSG00000164398, ENSG00000152463, ENSG00000151726, ENSG00000278220, ENSG00000151468, ENSG00000284967	2377	21	19333	3.09842	1	1	0.999322
GOTERM_BP_DIRECT	GO:0048468~cell development	9	0.210428	0.0104122	ENSG00000170549, ENSG00000164690, ENSG00000080166, ENSG00000150051, ENSG00000170561, ENSG00000125533, ENSG00000106462, ENSG00000215474, ENSG00000113430	2377	26	19333	2.81539	1	1	0.999322
GOTERM_BP_DIRECT	GO:0003198~epithelial to mesenchymal transition involved in endocardial cushion formation	6	0.140285	0.0104829	ENSG00000120149, ENSG00000163132, ENSG00000168214, ENSG00000141646, ENSG00000124216, ENSG00000019549	2377	12	19333	4.06668	1	1	0.999322
GOTERM_BP_DIRECT	GO:0071420~cellular response to histamine	5	0.116904	0.0105708	ENSG00000022355, ENSG00000131504, ENSG00000113327, ENSG00000002726, ENSG00000145864	2377	8	19333	5.08335	1	1	0.999322
GOTERM_BP_DIRECT	GO:0038003~opioid receptor signaling pathway	5	0.116904	0.0105708	ENSG00000288611, ENSG00000277339, ENSG00000082556, ENSG00000277044, ENSG00000155897	2377	8	19333	5.08335	1	1	0.999322
GOTERM_BP_DIRECT	GO:0030513~positive regulation of BMP signaling pathway	12	0.28057	0.0107379	ENSG00000120149, ENSG00000163132, ENSG00000168214, ENSG00000137573, ENSG00000128791, ENSG00000175387, ENSG00000285109, ENSG00000141448, ENSG00000141646, ENSG00000135253, ENSG00000283762, ENSG00000141622	2377	42	19333	2.32382	1	1	0.999322
GOTERM_BP_DIRECT	GO:0022900~electron transport chain	15	0.350713	0.0107631	ENSG00000131203, ENSG00000073578, ENSG00000178445, ENSG00000198363, ENSG00000104687, ENSG00000072682, ENSG00000134013, ENSG00000198610, ENSG00000151552, ENSG00000171503, ENSG00000085662, ENSG00000082212, ENSG00000278243, ENSG00000166347, ENSG00000145545	2377	59	19333	2.0678	1	1	0.999322
GOTERM_BP_DIRECT	GO:0048706~embryonic skeletal system development	10	0.233809	0.012593	ENSG00000137573, ENSG00000120549, ENSG00000173253, ENSG00000169762, ENSG00000164690, ENSG00000196562, ENSG00000260428, ENSG00000109705, ENSG00000164107, ENSG00000165623	2377	32	19333	2.54168	1	1	0.999322
GOTERM_MF_DIRECT	GO:0008134~transcription factor binding	38	0.888473	0.0133525	ENSG00000101096, ENSG00000288243, ENSG00000104689, ENSG00000175387, ENSG00000211445, ENSG00000178913, ENSG00000109819, ENSG00000171720, ENSG00000136997, ENSG00000078043, ENSG00000133740, ENSG00000083168, ENSG00000183072, ENSG00000113196, ENSG00000159692, ENSG00000082014, ENSG00000164736, ENSG00000034677, ENSG00000169946, ENSG00000134504, ENSG00000198176, ENSG00000198791, ENSG00000113108, ENSG0000…	2318	209	18908	1.4831	1	1	0.999409
GOTERM_BP_DIRECT	GO:0060348~bone development	14	0.327332	0.0141586	ENSG00000285262, ENSG00000104415, ENSG00000196562, ENSG00000141627, ENSG00000113658, ENSG00000159167, ENSG00000198959, ENSG00000174705, ENSG00000137573, ENSG00000145431, ENSG00000167526, ENSG00000109685, ENSG00000145545, ENSG00000087460	2377	55	19333	2.07031	1	1	0.999322
GOTERM_BP_DIRECT	GO:0071549~cellular response to dexamethasone stimulus	11	0.25719	0.0141894	ENSG00000066926, ENSG00000113580, ENSG00000104368, ENSG00000147571, ENSG00000139780, ENSG00000096968, ENSG00000156804, ENSG00000168283, ENSG00000124253, ENSG00000152234, ENSG00000145545	2377	38	19333	2.35439	1	1	0.999322
GOTERM_BP_DIRECT	GO:0045471~response to ethanol	27	0.631284	0.0142244	ENSG00000147571, ENSG00000176890, ENSG00000174697, ENSG00000170430, ENSG00000137563, ENSG00000136997, ENSG00000171700, ENSG00000082556, ENSG00000059377, ENSG00000120899, ENSG00000130649, ENSG00000164879, ENSG00000141655, ENSG00000147437, ENSG00000141433, ENSG00000181195, ENSG00000169194, ENSG00000152234, ENSG00000276996, ENSG00000113140, ENSG00000170458, ENSG00000066926, ENSG00000164266, ENSG0000…	2377	136	19333	1.61471	1	1	0.999322
GOTERM_MF_DIRECT	GO:0004222~metalloendopeptidase activity	26	0.607903	0.0143938	ENSG00000154485, ENSG00000156103, ENSG00000136758, ENSG00000109756, ENSG00000145808, ENSG00000107959, ENSG00000038295, ENSG00000151651, ENSG00000158106, ENSG00000197912, ENSG00000145536, ENSG00000148848, ENSG00000170801, ENSG00000283802, ENSG00000168594, ENSG00000100985, ENSG00000121022, ENSG00000141434, ENSG00000042980, ENSG00000069206, ENSG00000134028, ENSG00000137575, ENSG00000141385, ENSG0000…	2318	130	18908	1.63141	1	1	0.999409
GOTERM_CC_DIRECT	GO:0016324~apical plasma membrane	61	1.42623	0.0208176	ENSG00000107611, ENSG00000155850, ENSG00000109756, ENSG00000106688, ENSG00000197375, ENSG00000158445, ENSG00000155897, ENSG00000061337, ENSG00000164893, ENSG00000277494, ENSG00000274348, ENSG00000147676, ENSG00000164930, ENSG00000109667, ENSG00000041353, ENSG00000064651, ENSG00000104537, ENSG00000134760, ENSG00000113721, ENSG00000159167, ENSG00000197208, ENSG00000081923, ENSG00000154556, ENSG0000…	2505	380	20580	1.31882	1	1	1
GOTERM_CC_DIRECT	GO:0016604~nuclear body	51	1.19242	0.0892869	ENSG00000146063, ENSG00000133706, ENSG00000169220, ENSG00000155858, ENSG00000171421, ENSG00000087206, ENSG00000188981, ENSG00000251380, ENSG00000164975, ENSG00000105982, ENSG00000104413, ENSG00000154153, ENSG00000183718, ENSG00000269897, ENSG00000152217, ENSG00000081923, ENSG00000140396, ENSG00000164463, ENSG00000081059, ENSG00000101109, ENSG00000147421, ENSG00000164944, ENSG00000087274, ENSG0000…	2505	340	20580	1.23234	1	1	1
GOTERM_MF_DIRECT	GO:0045569~TRAIL binding	4	0.0935235	0.0151706	ENSG00000104689, ENSG00000120889, ENSG00000173530, ENSG00000173535	2318	5	18908	6.52563	1	1	0.999409
GOTERM_MF_DIRECT	GO:0004977~melanocortin receptor activity	4	0.0935235	0.0151706	ENSG00000176136, ENSG00000185231, ENSG00000124089, ENSG00000166603	2318	5	18908	6.52563	1	1	0.999409
GOTERM_BP_DIRECT	GO:0071504~cellular response to heparin	4	0.0935235	0.0152953	ENSG00000104332, ENSG00000002726, ENSG00000120738, ENSG00000145147	2377	5	19333	6.50669	1	1	0.999322
GOTERM_BP_DIRECT	GO:0060956~endocardial cell differentiation	4	0.0935235	0.0152953	ENSG00000203883, ENSG00000164736, ENSG00000141646, ENSG00000157168	2377	5	19333	6.50669	1	1	0.999322
GOTERM_BP_DIRECT	GO:0030242~pexophagy	4	0.0935235	0.0152953	ENSG00000107897, ENSG00000023287, ENSG00000153339, ENSG00000078142	2377	5	19333	6.50669	1	1	0.999322
GOTERM_BP_DIRECT	GO:0007356~thorax and anterior abdomen determination	4	0.0935235	0.0152953	ENSG00000255833, ENSG00000176788, ENSG00000251380, ENSG00000181965	2377	5	19333	6.50669	1	1	0.999322
GOTERM_BP_DIRECT	GO:0021650~vestibulocochlear nerve formation	4	0.0935235	0.0152953	ENSG00000255833, ENSG00000251380, ENSG00000081923, ENSG00000181965	2377	5	19333	6.50669	1	1	0.999322
GOTERM_BP_DIRECT	GO:0021794~thalamus development	6	0.140285	0.0153352	ENSG00000105894, ENSG00000278728, ENSG00000164690, ENSG00000164405, ENSG00000128602, ENSG00000145545	2377	13	19333	3.75386	1	1	0.999322
GOTERM_BP_DIRECT	GO:0007628~adult walking behavior	10	0.233809	0.0154722	ENSG00000145888, ENSG00000171316, ENSG00000064393, ENSG00000109738, ENSG00000164900, ENSG00000278220, ENSG00000141458, ENSG00000164830, ENSG00000184845, ENSG00000064218	2377	33	19333	2.46465	1	1	0.999322
GOTERM_CC_DIRECT	GO:0042101~T cell receptor complex	43	1.00538	4.47299e-08	ENSG00000282064, ENSG00000282240, ENSG00000282285, ENSG00000282380, ENSG00000282820, ENSG00000282204, ENSG00000282148, ENSG00000282203, ENSG00000282225, ENSG00000282624, ENSG00000282568, ENSG00000282007, ENSG00000282466, ENSG00000282488, ENSG00000281970, ENSG00000282618, ENSG00000282812, ENSG00000276849, ENSG00000277110, ENSG00000282371, ENSG00000282272, ENSG00000282470, ENSG00000282297, ENSG0000…	2505	145	20580	2.43634	4.36107e-05	4.36117e-05	4.35669e-05
GOTERM_BP_DIRECT	GO:0000902~cell morphogenesis	19	0.444237	0.0157753	ENSG00000071991, ENSG00000154162, ENSG00000178209, ENSG00000081138, ENSG00000157168, ENSG00000151651, ENSG00000163132, ENSG00000280618, ENSG00000120885, ENSG00000055163, ENSG00000145526, ENSG00000101109, ENSG00000141380, ENSG00000149654, ENSG00000147596, ENSG00000061492, ENSG00000101542, ENSG00000137090, ENSG00000164403	2377	86	19333	1.79691	1	1	0.999322
GOTERM_CC_DIRECT	GO:0014069~postsynaptic density	43	1.00538	0.0709412	ENSG00000155511, ENSG00000164929, ENSG00000188916, ENSG00000113758, ENSG00000197177, ENSG00000169220, ENSG00000104408, ENSG00000064787, ENSG00000179526, ENSG00000136754, ENSG00000155897, ENSG00000061337, ENSG00000274287, ENSG00000169862, ENSG00000120899, ENSG00000120251, ENSG00000156482, ENSG00000087586, ENSG00000101752, ENSG00000176171, ENSG00000158856, ENSG00000077943, ENSG00000156011, ENSG0000…	2505	275	20580	1.28462	1	1	1
OMIM_DISEASE	187500~Tetralogy of Fallot	4	0.0935235	0.0161485	ENSG00000183072, ENSG00000285109, ENSG00000141448, ENSG00000169946	588	6	5823	6.60204	1	1	1
GOTERM_BP_DIRECT	GO:0006940~regulation of smooth muscle contraction	7	0.163666	0.0171193	ENSG00000184160, ENSG00000284182, ENSG00000132911, ENSG00000169252, ENSG00000182674, ENSG00000181072, ENSG00000276365	2377	18	19333	3.16297	1	1	0.999322
GOTERM_BP_DIRECT	GO:0003416~endochondral bone growth	5	0.116904	0.0171942	ENSG00000120149, ENSG00000072840, ENSG00000068078, ENSG00000182197, ENSG00000173068	2377	9	19333	4.51853	1	1	0.999322
GOTERM_BP_DIRECT	GO:0007035~vacuolar acidification	8	0.187047	0.0172732	ENSG00000172869, ENSG00000047249, ENSG00000147614, ENSG00000147416, ENSG00000171130, ENSG00000113732, ENSG00000128524, ENSG00000105929	2377	23	19333	2.829	1	1	0.999322
GOTERM_CC_DIRECT	GO:0045211~postsynaptic membrane	33	0.771569	0.0671992	ENSG00000155511, ENSG00000113758, ENSG00000094755, ENSG00000109738, ENSG00000029534, ENSG00000283777, ENSG00000120903, ENSG00000158445, ENSG00000120907, ENSG00000061337, ENSG00000274287, ENSG00000145934, ENSG00000187372, ENSG00000082556, ENSG00000145451, ENSG00000120251, ENSG00000147432, ENSG00000109572, ENSG00000183775, ENSG00000147434, ENSG00000184845, ENSG00000164897, ENSG00000022355, ENSG0000…	2505	201	20580	1.34882	1	1	1
GOTERM_BP_DIRECT	GO:0043524~negative regulation of neuron apoptotic process	30	0.701426	0.0186795	ENSG00000101152, ENSG00000240764, ENSG00000154188, ENSG00000106688, ENSG00000196584, ENSG00000240184, ENSG00000109819, ENSG00000172216, ENSG00000151651, ENSG00000120899, ENSG00000164778, ENSG00000278220, ENSG00000078579, ENSG00000096968, ENSG00000164830, ENSG00000074317, ENSG00000064393, ENSG00000242419, ENSG00000154153, ENSG00000171791, ENSG00000113742, ENSG00000174405, ENSG00000157764, ENSG0000…	2377	159	19333	1.5346	1	1	0.999322
GOTERM_BP_DIRECT	GO:0071805~potassium ion transmembrane transport	26	0.607903	0.0195022	ENSG00000197150, ENSG00000281151, ENSG00000156486, ENSG00000150403, ENSG00000158445, ENSG00000164794, ENSG00000145936, ENSG00000215262, ENSG00000276482, ENSG00000055118, ENSG00000124134, ENSG00000169427, ENSG00000026559, ENSG00000178342, ENSG00000168263, ENSG00000281861, ENSG00000197818, ENSG00000276615, ENSG00000127419, ENSG00000281758, ENSG00000182132, ENSG00000184156, ENSG00000182674, ENSG0000…	2377	133	19333	1.58998	1	1	0.999322
GOTERM_CC_DIRECT	GO:0012505~endomembrane system	30	0.701426	0.00337977	ENSG00000284980, ENSG00000003987, ENSG00000133706, ENSG00000197496, ENSG00000171045, ENSG00000099246, ENSG00000131165, ENSG00000169228, ENSG00000147419, ENSG00000136770, ENSG00000096968, ENSG00000126217, ENSG00000147676, ENSG00000158856, ENSG00000134901, ENSG00000157869, ENSG00000168461, ENSG00000170881, ENSG00000197646, ENSG00000133874, ENSG00000139832, ENSG00000146955, ENSG00000185189, ENSG0000…	2505	142	20580	1.73568	0.963148	0.580226	0.579631
GOTERM_MF_DIRECT	GO:0001228~transcriptional activator activity, RNA polymerase II transcription regulatory region sequence-specific binding	75	1.75357	0.0198686	ENSG00000134438, ENSG00000151650, ENSG00000069011, ENSG00000125285, ENSG00000182759, ENSG00000173320, ENSG00000175387, ENSG00000179388, ENSG00000186918, ENSG00000180053, ENSG00000168214, ENSG00000165066, ENSG00000274382, ENSG00000164736, ENSG00000039600, ENSG00000124232, ENSG00000155090, ENSG00000160973, ENSG00000101076, ENSG00000221818, ENSG00000091010, ENSG00000198176, ENSG00000107249, ENSG0000…	2318	478	18908	1.27987	1	1	0.999409
GOTERM_BP_DIRECT	GO:0051301~cell division	62	1.44961	0.0203276	ENSG00000175063, ENSG00000262634, ENSG00000040275, ENSG00000169220, ENSG00000158402, ENSG00000131165, ENSG00000175305, ENSG00000013810, ENSG00000184661, ENSG00000165660, ENSG00000091732, ENSG00000164611, ENSG00000196074, ENSG00000175470, ENSG00000094880, ENSG00000113328, ENSG00000141759, ENSG00000145919, ENSG00000085415, ENSG00000101146, ENSG00000178184, ENSG00000090316, ENSG00000152240, ENSG0000…	2377	383	19333	1.31663	1	1	0.999322
GOTERM_CC_DIRECT	GO:0005912~adherens junction	29	0.678045	0.0829288	ENSG00000151474, ENSG00000134755, ENSG00000071991, ENSG00000173482, ENSG00000154162, ENSG00000081138, ENSG00000044115, ENSG00000196923, ENSG00000274287, ENSG00000169862, ENSG00000120913, ENSG00000149654, ENSG00000125266, ENSG00000086570, ENSG00000154553, ENSG00000285443, ENSG00000150054, ENSG00000131435, ENSG00000104419, ENSG00000137575, ENSG00000158457, ENSG00000170558, ENSG00000145526, ENSG0000…	2505	176	20580	1.3537	1	1	1
GOTERM_MF_DIRECT	GO:0030374~ligand-dependent nuclear receptor transcription coactivator activity	14	0.327332	0.0212819	ENSG00000124151, ENSG00000130589, ENSG00000213523, ENSG00000112983, ENSG00000109819, ENSG00000155846, ENSG00000113300, ENSG00000158941, ENSG00000063978, ENSG00000140396, ENSG00000120533, ENSG00000141380, ENSG00000082014, ENSG00000164758	2318	58	18908	1.96894	1	1	0.999409
GOTERM_BP_DIRECT	GO:0045947~negative regulation of translational initiation	6	0.140285	0.0214839	ENSG00000155506, ENSG00000104408, ENSG00000120727, ENSG00000253250, ENSG00000123908, ENSG00000243056	2377	14	19333	3.48573	1	1	0.999322
GOTERM_BP_DIRECT	GO:0010466~negative regulation of peptidase activity	6	0.140285	0.0214839	ENSG00000101074, ENSG00000206073, ENSG00000057149, ENSG00000101448, ENSG00000170085, ENSG00000137558	2377	14	19333	3.48573	1	1	0.999322
GOTERM_MF_DIRECT	GO:0046961~proton-transporting ATPase activity, rotational mechanism	8	0.187047	0.0215405	ENSG00000047249, ENSG00000147614, ENSG00000147416, ENSG00000155097, ENSG00000171130, ENSG00000113732, ENSG00000128524, ENSG00000105929	2318	24	18908	2.71901	1	1	0.999409
GOTERM_BP_DIRECT	GO:0016579~protein deubiquitination	22	0.514379	0.0215448	ENSG00000237038, ENSG00000175073, ENSG00000155100, ENSG00000248933, ENSG00000227140, ENSG00000249811, ENSG00000248920, ENSG00000249104, ENSG00000227551, ENSG00000205946, ENSG00000165312, ENSG00000230549, ENSG00000101557, ENSG00000250745, ENSG00000250844, ENSG00000121022, ENSG00000223569, ENSG00000169918, ENSG00000233136, ENSG00000232399, ENSG00000232264, ENSG00000231396	2377	108	19333	1.6568	1	1	0.999322
GOTERM_MF_DIRECT	GO:0030594~neurotransmitter receptor activity	18	0.420856	0.0221716	ENSG00000022355, ENSG00000157219, ENSG00000113749, ENSG00000101180, ENSG00000094755, ENSG00000113327, ENSG00000109738, ENSG00000120903, ENSG00000164270, ENSG00000181072, ENSG00000134489, ENSG00000145888, ENSG00000145451, ENSG00000101204, ENSG00000147432, ENSG00000145864, ENSG00000147434, ENSG00000145863	2318	83	18908	1.76899	1	1	0.999409
GOTERM_MF_DIRECT	GO:0051721~protein phosphatase 2A binding	10	0.233809	0.0222419	ENSG00000276996, ENSG00000120539, ENSG00000196396, ENSG00000171791, ENSG00000228075, ENSG00000145919, ENSG00000221914, ENSG00000147324, ENSG00000038219, ENSG00000155897	2318	35	18908	2.33058	1	1	0.999409
GOTERM_BP_DIRECT	GO:0035050~embryonic heart tube development	7	0.163666	0.0224761	ENSG00000183072, ENSG00000113196, ENSG00000203883, ENSG00000180053, ENSG00000248329, ENSG00000221866, ENSG00000164736	2377	19	19333	2.9965	1	1	0.999322
GOTERM_BP_DIRECT	GO:0048514~blood vessel morphogenesis	7	0.163666	0.0224761	ENSG00000170558, ENSG00000101680, ENSG00000106688, ENSG00000187498, ENSG00000113083, ENSG00000125266, ENSG00000037280	2377	19	19333	2.9965	1	1	0.999322
GOTERM_MF_DIRECT	GO:0005231~excitatory extracellular ligand-gated ion channel activity	12	0.28057	0.0241894	ENSG00000145888, ENSG00000022355, ENSG00000094755, ENSG00000113327, ENSG00000109738, ENSG00000101204, ENSG00000145451, ENSG00000147432, ENSG00000120903, ENSG00000145864, ENSG00000147434, ENSG00000145863	2318	47	18908	2.08265	1	1	0.999409
GOTERM_BP_DIRECT	GO:0030218~erythrocyte differentiation	13	0.303951	0.0249314	ENSG00000064393, ENSG00000175354, ENSG00000113658, ENSG00000146918, ENSG00000113013, ENSG00000066926, ENSG00000164305, ENSG00000254087, ENSG00000096968, ENSG00000164466, ENSG00000164587, ENSG00000107485, ENSG00000147324	2377	53	19333	1.99498	1	1	0.999322
GOTERM_CC_DIRECT	GO:1903561~extracellular vesicle	28	0.654664	0.0369253	ENSG00000264732, ENSG00000284440, ENSG00000199153, ENSG00000284288, ENSG00000102580, ENSG00000131446, ENSG00000199035, ENSG00000148482, ENSG00000283699, ENSG00000284204, ENSG00000283797, ENSG00000207582, ENSG00000221493, ENSG00000283705, ENSG00000284032, ENSG00000284375, ENSG00000263831, ENSG00000284331, ENSG00000264901, ENSG00000198576, ENSG00000064651, ENSG00000264803, ENSG00000284536, ENSG0000…	2505	156	20580	1.47459	1	1	1
GOTERM_BP_DIRECT	GO:0071456~cellular response to hypoxia	27	0.631284	0.0258269	ENSG00000105894, ENSG00000113739, ENSG00000104765, ENSG00000178473, ENSG00000283733, ENSG00000135245, ENSG00000137449, ENSG00000109819, ENSG00000136997, ENSG00000151651, ENSG00000145936, ENSG00000124253, ENSG00000176171, ENSG00000124212, ENSG00000104332, ENSG00000064393, ENSG00000171791, ENSG00000284536, ENSG00000159167, ENSG00000104419, ENSG00000152455, ENSG00000141682, ENSG00000167034, ENSG0000…	2377	143	19333	1.53567	1	1	0.999322
GOTERM_CC_DIRECT	GO:0043197~dendritic spine	28	0.654664	0.0792935	ENSG00000155511, ENSG00000128594, ENSG00000106688, ENSG00000104327, ENSG00000169220, ENSG00000152767, ENSG00000283777, ENSG00000153317, ENSG00000061337, ENSG00000280618, ENSG00000145934, ENSG00000120899, ENSG00000120251, ENSG00000124198, ENSG00000184985, ENSG00000184845, ENSG00000131435, ENSG00000101040, ENSG00000198576, ENSG00000155926, ENSG00000181790, ENSG00000171992, ENSG00000113742, ENSG0000…	2505	168	20580	1.36926	1	1	1
GOTERM_BP_DIRECT	GO:0051873~killing by host of symbiont cells	5	0.116904	0.0259098	ENSG00000285176, ENSG00000285251, ENSG00000284983, ENSG00000273641	2377	10	19333	4.06668	1	1	0.999322
GOTERM_BP_DIRECT	GO:0042448~progesterone metabolic process	5	0.116904	0.0259098	ENSG00000187134, ENSG00000198610, ENSG00000196139, ENSG00000145545, ENSG00000151632	2377	10	19333	4.06668	1	1	0.999322
GOTERM_BP_DIRECT	GO:0070233~negative regulation of T cell apoptotic process	5	0.116904	0.0259098	ENSG00000131203, ENSG00000171791, ENSG00000065675, ENSG00000107099, ENSG00000159763	2377	10	19333	4.06668	1	1	0.999322
GOTERM_BP_DIRECT	GO:0033033~negative regulation of myeloid cell apoptotic process	5	0.116904	0.0259098	ENSG00000171791, ENSG00000183087, ENSG00000258227, ENSG00000090316, ENSG00000019549	2377	10	19333	4.06668	1	1	0.999322
GOTERM_BP_DIRECT	GO:0060445~branching involved in salivary gland morphogenesis	5	0.116904	0.0259098	ENSG00000101680, ENSG00000198959, ENSG00000164690, ENSG00000130702, ENSG00000101144	2377	10	19333	4.06668	1	1	0.999322
GOTERM_BP_DIRECT	GO:0097094~craniofacial suture morphogenesis	5	0.116904	0.0259098	ENSG00000156103, ENSG00000255833, ENSG00000251380, ENSG00000164946, ENSG00000181965	2377	10	19333	4.06668	1	1	0.999322
GOTERM_MF_DIRECT	GO:0042056~chemoattractant activity	10	0.233809	0.0265266	ENSG00000232948, ENSG00000233050, ENSG00000285034, ENSG00000184374, ENSG00000285181, ENSG00000164104, ENSG00000277006, ENSG00000150630, ENSG00000273641, ENSG00000275444	2318	36	18908	2.26584	1	1	0.999409
GOTERM_BP_DIRECT	GO:2000352~negative regulation of endothelial cell apoptotic process	10	0.233809	0.0269831	ENSG00000112902, ENSG00000168884, ENSG00000154188, ENSG00000183087, ENSG00000164362, ENSG00000169194, ENSG00000157764, ENSG00000107485, ENSG00000113520, ENSG00000207582	2377	36	19333	2.25927	1	1	0.999322
GOTERM_CC_DIRECT	GO:0043204~perikaryon	28	0.654664	0.0936576	ENSG00000157219, ENSG00000106688, ENSG00000147571, ENSG00000145907, ENSG00000158445, ENSG00000198900, ENSG00000197948, ENSG00000169862, ENSG00000082556, ENSG00000278728, ENSG00000168993, ENSG00000145451, ENSG00000184985, ENSG00000147437, ENSG00000141433, ENSG00000124140, ENSG00000072832, ENSG00000077943, ENSG00000181195, ENSG00000171992, ENSG00000171798, ENSG00000145888, ENSG00000145920, ENSG0000…	2505	171	20580	1.34524	1	1	1
GOTERM_BP_DIRECT	GO:0003162~atrioventricular node development	4	0.0935235	0.0278124	ENSG00000283780, ENSG00000183072, ENSG00000285109, ENSG00000141448	2377	6	19333	5.42224	1	1	0.999322
GOTERM_BP_DIRECT	GO:0035791~platelet-derived growth factor receptor-beta signaling pathway	4	0.0935235	0.0278124	ENSG00000104213, ENSG00000196396, ENSG00000113083, ENSG00000113721	2377	6	19333	5.42224	1	1	0.999322
GOTERM_BP_DIRECT	GO:0035524~proline transmembrane transport	4	0.0935235	0.0278124	ENSG00000011083, ENSG00000123643, ENSG00000186334, ENSG00000186335	2377	6	19333	5.42224	1	1	0.999322
GOTERM_BP_DIRECT	GO:0007080~mitotic metaphase plate congression	11	0.25719	0.0280846	ENSG00000164695, ENSG00000085415, ENSG00000094880, ENSG00000040275, ENSG00000254093, ENSG00000179041, ENSG00000145919, ENSG00000119541, ENSG00000131165, ENSG00000147457, ENSG00000255112	2377	42	19333	2.13017	1	1	0.999322
GOTERM_MF_DIRECT	GO:0033038~bitter taste receptor activity	7	0.163666	0.0284824	ENSG00000236398, ENSG00000169777, ENSG00000127362, ENSG00000127364, ENSG00000257138, ENSG00000127366, ENSG00000221937	2318	20	18908	2.85496	1	1	0.999409
GOTERM_BP_DIRECT	GO:0050885~neuromuscular process controlling balance	12	0.28057	0.0285606	ENSG00000148826, ENSG00000091010, ENSG00000186222, ENSG00000170260, ENSG00000255833, ENSG00000179915, ENSG00000278220, ENSG00000251380, ENSG00000196743, ENSG00000277586, ENSG00000181965, ENSG00000104320	2377	48	19333	2.03334	1	1	0.999322
GOTERM_MF_DIRECT	GO:0008270~zinc ion binding	127	2.96937	0.0285914	ENSG00000104267, ENSG00000154485, ENSG00000146063, ENSG00000180011, ENSG00000164609, ENSG00000151651, ENSG00000078043, ENSG00000122779, ENSG00000196839, ENSG00000145416, ENSG00000283802, ENSG00000164690, ENSG00000100985, ENSG00000145495, ENSG00000091656, ENSG00000164576, ENSG00000183654, ENSG00000128510, ENSG00000187735, ENSG00000109674, ENSG00000124157, ENSG00000134769, ENSG00000131931, ENSG0000…	2318	875	18908	1.18393	1	1	0.999409
GOTERM_MF_DIRECT	GO:0004033~aldo-keto reductase (NADP) activity	6	0.140285	0.0287055	ENSG00000198074, ENSG00000264006, ENSG00000122787, ENSG00000187134, ENSG00000198610, ENSG00000196139	2318	15	18908	3.26281	1	1	0.999409
GOTERM_BP_DIRECT	GO:0006888~ER to Golgi vesicle-mediated transport	25	0.584522	0.0288436	ENSG00000113719, ENSG00000104388, ENSG00000113615, ENSG00000212710, ENSG00000285172, ENSG00000249915, ENSG00000029534, ENSG00000152700, ENSG00000154889, ENSG00000153339, ENSG00000158623, ENSG00000169223, ENSG00000101558, ENSG00000145817, ENSG00000184840, ENSG00000168538, ENSG00000288181, ENSG00000285123, ENSG00000124164, ENSG00000074695, ENSG00000134049, ENSG00000167632, ENSG00000185189, ENSG0000…	2377	131	19333	1.55217	1	1	0.999322
GOTERM_BP_DIRECT	GO:0048663~neuron fate commitment	7	0.163666	0.0288541	ENSG00000148826, ENSG00000164690, ENSG00000168267, ENSG00000198795, ENSG00000164900, ENSG00000141646, ENSG00000157168	2377	20	19333	2.84668	1	1	0.999322
GOTERM_BP_DIRECT	GO:2000114~regulation of establishment of cell polarity	7	0.163666	0.0288541	ENSG00000153310, ENSG00000107104, ENSG00000120899, ENSG00000067900, ENSG00000066777, ENSG00000204628, ENSG00000107485	2377	20	19333	2.84668	1	1	0.999322
GOTERM_BP_DIRECT	GO:0044849~estrous cycle	7	0.163666	0.0288541	ENSG00000105894, ENSG00000082556, ENSG00000101126, ENSG00000277044, ENSG00000120738, ENSG00000170961, ENSG00000147437	2377	20	19333	2.84668	1	1	0.999322
GOTERM_BP_DIRECT	GO:0071498~cellular response to fluid shear stress	6	0.140285	0.0290356	ENSG00000104267, ENSG00000120899, ENSG00000178209, ENSG00000171720, ENSG00000170873, ENSG00000170961	2377	15	19333	3.25334	1	1	0.999322
GOTERM_BP_DIRECT	GO:0043066~negative regulation of apoptotic process	81	1.89385	0.0299093	ENSG00000213585, ENSG00000156463, ENSG00000113734, ENSG00000179388, ENSG00000180053, ENSG00000113658, ENSG00000203780, ENSG00000174697, ENSG00000154447, ENSG00000119048, ENSG00000113013, ENSG00000189233, ENSG00000145779, ENSG00000085662, ENSG00000164690, ENSG00000100985, ENSG00000274382, ENSG00000176907, ENSG00000278220, ENSG00000146066, ENSG00000243509, ENSG00000147437, ENSG00000101197, ENSG0000…	2377	530	19333	1.24302	1	1	0.999322
GOTERM_BP_DIRECT	GO:0015908~fatty acid transport	9	0.210428	0.0301937	ENSG00000241735, ENSG00000151726, ENSG00000170231, ENSG00000170323, ENSG00000164687, ENSG00000197416, ENSG00000113396, ENSG00000205186, ENSG00000147588	2377	31	19333	2.3613	1	1	0.999322
GOTERM_BP_DIRECT	GO:0006302~double-strand break repair	16	0.374094	0.0303167	ENSG00000104313, ENSG00000130997, ENSG00000171320, ENSG00000112941, ENSG00000253729, ENSG00000165392, ENSG00000113522, ENSG00000174405, ENSG00000056050, ENSG00000087206, ENSG00000071539, ENSG00000101442, ENSG00000101596, ENSG00000109685, ENSG00000164754, ENSG00000104320	2377	73	19333	1.78265	1	1	0.999322
GOTERM_BP_DIRECT	GO:0071222~cellular response to lipopolysaccharide	34	0.79495	0.0305898	ENSG00000285176, ENSG00000285251, ENSG00000146063, ENSG00000283733, ENSG00000159674, ENSG00000026025, ENSG00000260314, ENSG00000109819, ENSG00000172216, ENSG00000284983, ENSG00000154589, ENSG00000189233, ENSG00000082556, ENSG00000120217, ENSG00000101017, ENSG00000096968, ENSG00000129988, ENSG00000125266, ENSG00000237693, ENSG00000284536, ENSG00000207797, ENSG00000135077, ENSG00000113302, ENSG0000…	2377	193	19333	1.43282	1	1	0.999322
GOTERM_BP_DIRECT	GO:0007218~neuropeptide signaling pathway	22	0.514379	0.0311329	ENSG00000288611, ENSG00000109756, ENSG00000132911, ENSG00000109738, ENSG00000181195, ENSG00000134443, ENSG00000168081, ENSG00000145888, ENSG00000277339, ENSG00000226306, ENSG00000082556, ENSG00000185231, ENSG00000166573, ENSG00000145451, ENSG00000164129, ENSG00000277044, ENSG00000109472, ENSG00000101188, ENSG00000184985, ENSG00000214285, ENSG00000141433, ENSG00000164128	2377	112	19333	1.59762	1	1	0.999322
GOTERM_BP_DIRECT	GO:0071333~cellular response to glucose stimulus	18	0.420856	0.0312566	ENSG00000130856, ENSG00000104635, ENSG00000285109, ENSG00000283733, ENSG00000208037, ENSG00000109819, ENSG00000158445, ENSG00000171885, ENSG00000155897, ENSG00000221493, ENSG00000082556, ENSG00000183087, ENSG00000276482, ENSG00000185950, ENSG00000141646, ENSG00000124253, ENSG00000204628, ENSG00000167910	2377	86	19333	1.70233	1	1	0.999322
GOTERM_CC_DIRECT	GO:0000922~spindle pole	27	0.631284	0.00780582	ENSG00000126870, ENSG00000132912, ENSG00000040275, ENSG00000152240, ENSG00000177143, ENSG00000169220, ENSG00000119541, ENSG00000113575, ENSG00000282003, ENSG00000013810, ENSG00000165660, ENSG00000164118, ENSG00000017797, ENSG00000164754, ENSG00000038219, ENSG00000104695, ENSG00000104218, ENSG00000228075, ENSG00000145919, ENSG00000170584, ENSG00000282752, ENSG00000130640, ENSG00000168502, ENSG0000…	2505	131	20580	1.69329	0.999519	0.951334	0.950358
GOTERM_MF_DIRECT	GO:0015459~potassium channel regulator activity	11	0.25719	0.0321184	ENSG00000164794, ENSG00000130226, ENSG00000145936, ENSG00000104205, ENSG00000281758, ENSG00000182132, ENSG00000101049, ENSG00000169252, ENSG00000124134, ENSG00000288602, ENSG00000049759	2318	43	18908	2.08668	1	1	0.999409
GOTERM_BP_DIRECT	GO:0045892~negative regulation of transcription, DNA-templated	89	2.0809	0.0321613	ENSG00000105993, ENSG00000069011, ENSG00000175387, ENSG00000181220, ENSG00000175029, ENSG00000171940, ENSG00000131165, ENSG00000156469, ENSG00000226742, ENSG00000083168, ENSG00000122779, ENSG00000087206, ENSG00000168214, ENSG00000159692, ENSG00000079102, ENSG00000080298, ENSG00000166913, ENSG00000101158, ENSG00000185513, ENSG00000169946, ENSG00000155090, ENSG00000101076, ENSG00000104332, ENSG0000…	2377	591	19333	1.22482	1	1	0.999322
GOTERM_CC_DIRECT	GO:0030018~Z disc	23	0.53776	0.0879474	ENSG00000105993, ENSG00000154553, ENSG00000131435, ENSG00000104369, ENSG00000149596, ENSG00000128591, ENSG00000120729, ENSG00000178209, ENSG00000029534, ENSG00000078114, ENSG00000118680, ENSG00000156804, ENSG00000171992, ENSG00000134775, ENSG00000120907, ENSG00000196923, ENSG00000154556, ENSG00000101608, ENSG00000164591, ENSG00000120913, ENSG00000108010, ENSG00000275145, ENSG00000129116	2505	134	20580	1.41013	1	1	1
GOTERM_BP_DIRECT	GO:0015914~phospholipid transport	11	0.25719	0.0326964	ENSG00000100979, ENSG00000274273, ENSG00000101558, ENSG00000141391, ENSG00000130703, ENSG00000054793, ENSG00000186314, ENSG00000169230, ENSG00000101166, ENSG00000118322, ENSG00000081923	2377	43	19333	2.08063	1	1	0.999322
GOTERM_BP_DIRECT	GO:0007281~germ cell development	11	0.25719	0.0326964	ENSG00000040341, ENSG00000113658, ENSG00000101489, ENSG00000124214, ENSG00000244234, ENSG00000147596, ENSG00000134874, ENSG00000091879, ENSG00000137090, ENSG00000256453, ENSG00000072803	2377	43	19333	2.08063	1	1	0.999322
GOTERM_CC_DIRECT	GO:0005796~Golgi lumen	22	0.514379	0.0159748	ENSG00000285176, ENSG00000156103, ENSG00000126231, ENSG00000285251, ENSG00000179399, ENSG00000284983, ENSG00000002587, ENSG00000057593, ENSG00000183098, ENSG00000183087, ENSG00000285181, ENSG00000164822, ENSG00000164825, ENSG00000126218, ENSG00000163956, ENSG00000109610, ENSG00000164821, ENSG00000169439, ENSG00000124145, ENSG00000275444, ENSG00000104331, ENSG00000273641	2505	106	20580	1.70512	1	1	1
GOTERM_MF_DIRECT	GO:0016836~hydro-lyase activity	7	0.163666	0.0358579	ENSG00000104267, ENSG00000134463, ENSG00000185015, ENSG00000164879, ENSG00000132199, ENSG00000133742, ENSG00000178538	2318	21	18908	2.71901	1	1	0.999409
GOTERM_BP_DIRECT	GO:0035265~organ growth	7	0.163666	0.0363144	ENSG00000104432, ENSG00000101109, ENSG00000175387, ENSG00000171791, ENSG00000278032, ENSG00000134049, ENSG00000104375	2377	21	19333	2.71112	1	1	0.999322
GOTERM_BP_DIRECT	GO:0006693~prostaglandin metabolic process	7	0.163666	0.0363144	ENSG00000085662, ENSG00000180011, ENSG00000164120, ENSG00000187134, ENSG00000198610, ENSG00000196139, ENSG00000151632	2377	21	19333	2.71112	1	1	0.999322
GOTERM_CC_DIRECT	GO:0031225~anchored component of membrane	22	0.514379	0.0258536	ENSG00000101152, ENSG00000104499, ENSG00000282693, ENSG00000180155, ENSG00000197353, ENSG00000278032, ENSG00000136750, ENSG00000171772, ENSG00000283992, ENSG00000173535, ENSG00000168546, ENSG00000167653, ENSG00000203772, ENSG00000277494, ENSG00000146013, ENSG00000109743, ENSG00000160886, ENSG00000184647, ENSG00000164303, ENSG00000167656, ENSG00000015413, ENSG00000274488	2505	111	20580	1.62831	1	1	1
GOTERM_BP_DIRECT	GO:0061314~Notch signaling involved in heart development	5	0.116904	0.0368322	ENSG00000178234, ENSG00000164683, ENSG00000168214, ENSG00000124216, ENSG00000019549	2377	11	19333	3.69698	1	1	0.999322
GOTERM_BP_DIRECT	GO:1902742~apoptotic process involved in development	5	0.116904	0.0368322	ENSG00000206579, ENSG00000275591, ENSG00000171044, ENSG00000145794, ENSG00000221947	2377	11	19333	3.69698	1	1	0.999322
GOTERM_BP_DIRECT	GO:0061061~muscle structure development	5	0.116904	0.0368322	ENSG00000154553, ENSG00000131435, ENSG00000120913, ENSG00000141622, ENSG00000196923	2377	11	19333	3.69698	1	1	0.999322
GOTERM_CC_DIRECT	GO:0000151~ubiquitin ligase complex	22	0.514379	0.0366559	ENSG00000128585, ENSG00000101193, ENSG00000175063, ENSG00000150401, ENSG00000155868, ENSG00000244687, ENSG00000168283, ENSG00000179526, ENSG00000133398, ENSG00000118564, ENSG00000183580, ENSG00000013561, ENSG00000123124, ENSG00000131508, ENSG00000048140, ENSG00000147364, ENSG00000164758, ENSG00000090316, ENSG00000104691, ENSG00000034677, ENSG00000072803, ENSG00000164117	2505	115	20580	1.57167	1	1	1
GOTERM_BP_DIRECT	GO:0045600~positive regulation of fat cell differentiation	13	0.303951	0.0370269	ENSG00000104332, ENSG00000180694, ENSG00000184828, ENSG00000106538, ENSG00000284536, ENSG00000151468, ENSG00000175445, ENSG00000172216, ENSG00000283797, ENSG00000101109, ENSG00000182035, ENSG00000019549, ENSG00000104375	2377	56	19333	1.8881	1	1	0.999322
GOTERM_BP_DIRECT	GO:0042472~inner ear morphogenesis	13	0.303951	0.0370269	ENSG00000091010, ENSG00000077943, ENSG00000171316, ENSG00000186480, ENSG00000168269, ENSG00000204103, ENSG00000255833, ENSG00000104290, ENSG00000251380, ENSG00000163982, ENSG00000107485, ENSG00000181965, ENSG00000164930	2377	56	19333	1.8881	1	1	0.999322
GOTERM_BP_DIRECT	GO:0002244~hematopoietic progenitor cell differentiation	16	0.374094	0.037682	ENSG00000104332, ENSG00000284980, ENSG00000154485, ENSG00000091157, ENSG00000171320, ENSG00000135253, ENSG00000181192, ENSG00000150760, ENSG00000037280, ENSG00000066827, ENSG00000102606, ENSG00000179041, ENSG00000254087, ENSG00000166634, ENSG00000221869, ENSG00000182578	2377	75	19333	1.73512	1	1	0.999322
GOTERM_BP_DIRECT	GO:0097401~synaptic vesicle lumen acidification	6	0.140285	0.0380695	ENSG00000047249, ENSG00000147416, ENSG00000155097, ENSG00000109572, ENSG00000128524, ENSG00000105929	2377	16	19333	3.05001	1	1	0.999322
GOTERM_BP_DIRECT	GO:0010818~T cell chemotaxis	6	0.140285	0.0380695	ENSG00000285176, ENSG00000064651, ENSG00000178209, ENSG00000169508, ENSG00000164821, ENSG00000284983	2377	16	19333	3.05001	1	1	0.999322
GOTERM_BP_DIRECT	GO:0021854~hypothalamus development	6	0.140285	0.0380695	ENSG00000134438, ENSG00000147571, ENSG00000180053, ENSG00000164405, ENSG00000136997, ENSG00000145545	2377	16	19333	3.05001	1	1	0.999322
GOTERM_BP_DIRECT	GO:0042531~positive regulation of tyrosine phosphorylation of STAT protein	15	0.350713	0.0391876	ENSG00000284375, ENSG00000068078, ENSG00000174697, ENSG00000113302, ENSG00000169194, ENSG00000113520, ENSG00000284204, ENSG00000284774, ENSG00000164399, ENSG00000101017, ENSG00000254087, ENSG00000096968, ENSG00000101213, ENSG00000164400, ENSG00000182578	2377	69	19333	1.76812	1	1	0.999322
GOTERM_BP_DIRECT	GO:0034332~adherens junction organization	8	0.187047	0.0404899	ENSG00000145526, ENSG00000071991, ENSG00000154162, ENSG00000178209, ENSG00000149654, ENSG00000081138, ENSG00000101542, ENSG00000125266	2377	27	19333	2.40988	1	1	0.999322
GOTERM_CC_DIRECT	GO:0030176~integral component of endoplasmic reticulum membrane	22	0.514379	0.0829397	ENSG00000157800, ENSG00000113719, ENSG00000198363, ENSG00000197296, ENSG00000205060, ENSG00000154153, ENSG00000067167, ENSG00000288243, ENSG00000113734, ENSG00000136986, ENSG00000177669, ENSG00000133872, ENSG00000174227, ENSG00000169762, ENSG00000182197, ENSG00000145495, ENSG00000164615, ENSG00000164935, ENSG00000165996, ENSG00000104691, ENSG00000109501, ENSG00000124155	2505	126	20580	1.43446	1	1	1
GOTERM_CC_DIRECT	GO:0098685~Schaffer collateral - CA1 synapse	20	0.467617	0.0621137	ENSG00000105894, ENSG00000128594, ENSG00000050748, ENSG00000106688, ENSG00000104368, ENSG00000124181, ENSG00000179915, ENSG00000067900, ENSG00000282932, ENSG00000155897, ENSG00000187323, ENSG00000168993, ENSG00000120899, ENSG00000166342, ENSG00000157680, ENSG00000125249, ENSG00000164885, ENSG00000125266, ENSG00000277586, ENSG00000146006	2505	108	20580	1.5214	1	1	1
GOTERM_MF_DIRECT	GO:0042625~ATPase coupled ion transmembrane transporter activity	3	0.0701426	0.0413556	ENSG00000171130, ENSG00000113732, ENSG00000128524	2318	3	18908	8.15703	1	1	0.999409
GOTERM_MF_DIRECT	GO:0018636~phenanthrene 9,10-monooxygenase activity	3	0.0701426	0.0413556	ENSG00000187134, ENSG00000196139, ENSG00000151632	2318	3	18908	8.15703	1	1	0.999409
GOTERM_MF_DIRECT	GO:0047718~indanol dehydrogenase activity	3	0.0701426	0.0413556	ENSG00000198074, ENSG00000187134, ENSG00000151632	2318	3	18908	8.15703	1	1	0.999409
GOTERM_BP_DIRECT	GO:1905748~hard palate morphogenesis	3	0.0701426	0.0415871	ENSG00000255833, ENSG00000251380, ENSG00000181965	2377	3	19333	8.13336	1	1	0.999322
GOTERM_BP_DIRECT	GO:0035880~embryonic nail plate morphogenesis	3	0.0701426	0.0415871	ENSG00000120149, ENSG00000163132, ENSG00000164930	2377	3	19333	8.13336	1	1	0.999322
GOTERM_BP_DIRECT	GO:0034421~post-translational protein acetylation	3	0.0701426	0.0415871	ENSG00000171320, ENSG00000136982, ENSG00000141446	2377	3	19333	8.13336	1	1	0.999322
GOTERM_BP_DIRECT	GO:0098583~learned vocalization behavior	3	0.0701426	0.0415871	ENSG00000255833, ENSG00000251380, ENSG00000181965	2377	3	19333	8.13336	1	1	0.999322
GOTERM_BP_DIRECT	GO:1905747~negative regulation of saliva secretion	3	0.0701426	0.0415871	ENSG00000255833, ENSG00000251380, ENSG00000181965	2377	3	19333	8.13336	1	1	0.999322
GOTERM_BP_DIRECT	GO:0048634~regulation of muscle organ development	3	0.0701426	0.0415871	ENSG00000255833, ENSG00000251380, ENSG00000181965	2377	3	19333	8.13336	1	1	0.999322
GOTERM_BP_DIRECT	GO:0071626~mastication	3	0.0701426	0.0415871	ENSG00000255833, ENSG00000251380, ENSG00000181965	2377	3	19333	8.13336	1	1	0.999322
GOTERM_MF_DIRECT	GO:0015078~hydrogen ion transmembrane transporter activity	9	0.210428	0.0420153	ENSG00000151729, ENSG00000147614, ENSG00000147416, ENSG00000155097, ENSG00000171130, ENSG00000113732, ENSG00000169020, ENSG00000128524, ENSG00000105929	2318	33	18908	2.22465	1	1	0.999409
GOTERM_BP_DIRECT	GO:0032722~positive regulation of chemokine production	11	0.25719	0.0434577	ENSG00000104432, ENSG00000164342, ENSG00000019582, ENSG00000104312, ENSG00000137033, ENSG00000186146, ENSG00000120738, ENSG00000175445, ENSG00000129988, ENSG00000135077, ENSG00000182578	2377	45	19333	1.98816	1	1	0.999322
GOTERM_BP_DIRECT	GO:0007043~cell-cell junction assembly	10	0.233809	0.0434894	ENSG00000170558, ENSG00000145526, ENSG00000169862, ENSG00000071991, ENSG00000154162, ENSG00000124171, ENSG00000134760, ENSG00000149654, ENSG00000081138, ENSG00000101542	2377	39	19333	2.08548	1	1	0.999322
GOTERM_MF_DIRECT	GO:0015193~L-proline transmembrane transporter activity	4	0.0935235	0.0439468	ENSG00000011083, ENSG00000123643, ENSG00000186334, ENSG00000186335	2318	7	18908	4.66116	1	1	0.999409
GOTERM_MF_DIRECT	GO:0030550~acetylcholine receptor inhibitor activity	4	0.0935235	0.0439468	ENSG00000180155, ENSG00000278032, ENSG00000283992, ENSG00000274488	2318	7	18908	4.66116	1	1	0.999409
GOTERM_BP_DIRECT	GO:0001841~neural tube formation	4	0.0935235	0.0442827	ENSG00000101052, ENSG00000101109, ENSG00000101752, ENSG00000104375	2377	7	19333	4.64764	1	1	0.999322
GOTERM_BP_DIRECT	GO:1904685~positive regulation of metalloendopeptidase activity	4	0.0935235	0.0442827	ENSG00000197971, ENSG00000283705, ENSG00000284536, ENSG00000283797	2377	7	19333	4.64764	1	1	0.999322
GOTERM_BP_DIRECT	GO:0048733~sebaceous gland development	4	0.0935235	0.0442827	ENSG00000168214, ENSG00000175893, ENSG00000182197, ENSG00000141646	2377	7	19333	4.64764	1	1	0.999322
GOTERM_BP_DIRECT	GO:0071947~protein deubiquitination involved in ubiquitin-dependent protein catabolic process	4	0.0935235	0.0442827	ENSG00000205946, ENSG00000169918, ENSG00000019995, ENSG00000232264	2377	7	19333	4.64764	1	1	0.999322
GOTERM_BP_DIRECT	GO:0010941~regulation of cell death	4	0.0935235	0.0442827	ENSG00000153487, ENSG00000273594, ENSG00000109684, ENSG00000164924	2377	7	19333	4.64764	1	1	0.999322
GOTERM_BP_DIRECT	GO:0045780~positive regulation of bone resorption	7	0.163666	0.0449045	ENSG00000104267, ENSG00000180694, ENSG00000164935, ENSG00000155846, ENSG00000141655, ENSG00000151651, ENSG00000166603	2377	22	19333	2.58789	1	1	0.999322
GOTERM_BP_DIRECT	GO:0039702~viral budding via host ESCRT complex	7	0.163666	0.0449045	ENSG00000164695, ENSG00000285339, ENSG00000119541, ENSG00000131165, ENSG00000155975, ENSG00000147457, ENSG00000255112	2377	22	19333	2.58789	1	1	0.999322
GOTERM_BP_DIRECT	GO:0014032~neural crest cell development	7	0.163666	0.0449045	ENSG00000170558, ENSG00000121039, ENSG00000169762, ENSG00000249915, ENSG00000070814, ENSG00000157168, ENSG00000019549	2377	22	19333	2.58789	1	1	0.999322
GOTERM_BP_DIRECT	GO:0070936~protein K48-linked ubiquitination	14	0.327332	0.0454315	ENSG00000175063, ENSG00000176641, ENSG00000113558, ENSG00000146021, ENSG00000104517, ENSG00000119048, ENSG00000063978, ENSG00000049759, ENSG00000145868, ENSG00000009335, ENSG00000186591, ENSG00000055130, ENSG00000131508, ENSG00000145495	2377	64	19333	1.77917	1	1	0.999322
GOTERM_MF_DIRECT	GO:1904315~transmitter-gated ion channel activity involved in regulation of postsynaptic membrane potential	13	0.303951	0.046203	ENSG00000155511, ENSG00000022355, ENSG00000094755, ENSG00000113327, ENSG00000109738, ENSG00000120903, ENSG00000145888, ENSG00000145451, ENSG00000101204, ENSG00000147432, ENSG00000145864, ENSG00000147434, ENSG00000145863	2318	58	18908	1.8283	1	1	0.999409
GOTERM_CC_DIRECT	GO:0098982~GABA-ergic synapse	18	0.420856	0.035096	ENSG00000022355, ENSG00000113327, ENSG00000104327, ENSG00000109738, ENSG00000179915, ENSG00000175029, ENSG00000136750, ENSG00000157168, ENSG00000120907, ENSG00000159692, ENSG00000101438, ENSG00000164129, ENSG00000109572, ENSG00000124198, ENSG00000054803, ENSG00000145864, ENSG00000184845, ENSG00000146006	2505	88	20580	1.68046	1	1	1
GOTERM_BP_DIRECT	GO:0030335~positive regulation of cell migration	43	1.00538	0.0473915	ENSG00000112902, ENSG00000131504, ENSG00000284040, ENSG00000156463, ENSG00000113578, ENSG00000085719, ENSG00000037280, ENSG00000134014, ENSG00000283797, ENSG00000170379, ENSG00000119547, ENSG00000057593, ENSG00000113070, ENSG00000284816, ENSG00000120217, ENSG00000120899, ENSG00000100985, ENSG00000087589, ENSG00000185950, ENSG00000096968, ENSG00000145431, ENSG00000126218, ENSG00000124216, ENSG0000…	2377	264	19333	1.32475	1	1	0.999322
GOTERM_MF_DIRECT	GO:0000900~translation repressor activity, nucleic acid binding	6	0.140285	0.0481128	ENSG00000176890, ENSG00000101489, ENSG00000120727, ENSG00000137449, ENSG00000113742, ENSG00000185129	2318	17	18908	2.87895	1	1	0.999409
GOTERM_BP_DIRECT	GO:0045727~positive regulation of translation	17	0.397475	0.0484573	ENSG00000184838, ENSG00000185728, ENSG00000155100, ENSG00000181163, ENSG00000155506, ENSG00000026025, ENSG00000107929, ENSG00000253729, ENSG00000104408, ENSG00000169062, ENSG00000136997, ENSG00000134030, ENSG00000120899, ENSG00000100982, ENSG00000149658, ENSG00000168228, ENSG00000197181	2377	84	19333	1.64604	1	1	0.999322
GOTERM_BP_DIRECT	GO:0001523~retinoid metabolic process	8	0.187047	0.0484598	ENSG00000198074, ENSG00000121039, ENSG00000085662, ENSG00000187134, ENSG00000106538, ENSG00000198610, ENSG00000196139, ENSG00000145476	2377	28	19333	2.32382	1	1	0.999322
GOTERM_CC_DIRECT	GO:0005581~collagen trimer	17	0.397475	0.0887365	ENSG00000050767, ENSG00000132205, ENSG00000134871, ENSG00000169436, ENSG00000158270, ENSG00000163145, ENSG00000187498, ENSG00000168077, ENSG00000113083, ENSG00000184374, ENSG00000183287, ENSG00000164932, ENSG00000101203, ENSG00000165985, ENSG00000145861, ENSG00000187955, ENSG00000038945	2505	92	20580	1.51809	1	1	1
GOTERM_BP_DIRECT	GO:0050872~white fat cell differentiation	6	0.140285	0.0486362	ENSG00000159692, ENSG00000154153, ENSG00000175029, ENSG00000182035, ENSG00000170323, ENSG00000019549	2377	17	19333	2.8706	1	1	0.999322
GOTERM_BP_DIRECT	GO:0010614~negative regulation of cardiac muscle hypertrophy	6	0.140285	0.0486362	ENSG00000283927, ENSG00000130700, ENSG00000199017, ENSG00000141646, ENSG00000108010, ENSG00000276365	2377	17	19333	2.8706	1	1	0.999322
GOTERM_MF_DIRECT	GO:0004715~non-membrane spanning protein tyrosine kinase activity	11	0.25719	0.0488175	ENSG00000125508, ENSG00000113263, ENSG00000104312, ENSG00000169398, ENSG00000120899, ENSG00000155926, ENSG00000254087, ENSG00000096968, ENSG00000176105, ENSG00000101213, ENSG00000263042	2318	46	18908	1.95059	1	1	0.999409
GOTERM_MF_DIRECT	GO:0000340~RNA 7-methylguanosine cap binding	5	0.116904	0.0495463	ENSG00000280618, ENSG00000175766, ENSG00000082516, ENSG00000155506, ENSG00000123908	2318	12	18908	3.39876	1	1	0.999409
GOTERM_MF_DIRECT	GO:0061630~ubiquitin protein ligase activity	52	1.21581	0.0496931	ENSG00000214357, ENSG00000134758, ENSG00000175063, ENSG00000146063, ENSG00000156463, ENSG00000104228, ENSG00000154447, ENSG00000122779, ENSG00000145416, ENSG00000145495, ENSG00000168936, ENSG00000034677, ENSG00000184108, ENSG00000101197, ENSG00000250374, ENSG00000183439, ENSG00000176641, ENSG00000183718, ENSG00000146054, ENSG00000154359, ENSG00000133874, ENSG00000133398, ENSG00000049759, ENSG0000…	2318	331	18908	1.28147	1	1	0.999409
GOTERM_BP_DIRECT	GO:0007600~sensory perception	5	0.116904	0.0500069	ENSG00000213199, ENSG00000082556, ENSG00000277044, ENSG00000181195, ENSG00000168081	2377	12	19333	3.3889	1	1	0.999322
GOTERM_BP_DIRECT	GO:0030177~positive regulation of Wnt signaling pathway	10	0.233809	0.0502275	ENSG00000104332, ENSG00000107104, ENSG00000137573, ENSG00000164690, ENSG00000196562, ENSG00000104415, ENSG00000164362, ENSG00000134046, ENSG00000019995, ENSG00000147655	2377	40	19333	2.03334	1	1	0.999322
GOTERM_BP_DIRECT	GO:0000209~protein polyubiquitination	30	0.701426	0.0505508	ENSG00000104343, ENSG00000175063, ENSG00000133606, ENSG00000113558, ENSG00000179046, ENSG00000244687, ENSG00000119048, ENSG00000145416, ENSG00000123124, ENSG00000168936, ENSG00000101695, ENSG00000034677, ENSG00000184108, ENSG00000134900, ENSG00000176641, ENSG00000215218, ENSG00000173273, ENSG00000171791, ENSG00000154493, ENSG00000104517, ENSG00000049759, ENSG00000169139, ENSG00000009335, ENSG0000…	2377	173	19333	1.41041	1	1	0.999322
GOTERM_BP_DIRECT	GO:0006268~DNA unwinding involved in DNA replication	7	0.163666	0.0546567	ENSG00000160957, ENSG00000104738, ENSG00000165392, ENSG00000178460, ENSG00000185129, ENSG00000147536, ENSG00000262771	2377	23	19333	2.47537	1	1	0.999322
GOTERM_CC_DIRECT	GO:0008076~voltage-gated potassium channel complex	16	0.374094	0.0685607	ENSG00000026559, ENSG00000281151, ENSG00000130226, ENSG00000156486, ENSG00000178342, ENSG00000168263, ENSG00000158445, ENSG00000164794, ENSG00000145936, ENSG00000278728, ENSG00000281758, ENSG00000182132, ENSG00000184156, ENSG00000055118, ENSG00000182674, ENSG00000124134	2505	82	20580	1.60304	1	1	1
GOTERM_BP_DIRECT	GO:0000278~mitotic cell cycle	27	0.631284	0.0572026	ENSG00000262634, ENSG00000176014, ENSG00000196584, ENSG00000177143, ENSG00000164949, ENSG00000169220, ENSG00000080986, ENSG00000263042, ENSG00000113575, ENSG00000282003, ENSG00000120539, ENSG00000165660, ENSG00000168078, ENSG00000185697, ENSG00000087586, ENSG00000101057, ENSG00000101162, ENSG00000104695, ENSG00000175470, ENSG00000094880, ENSG00000175073, ENSG00000285262, ENSG00000178462, ENSG0000…	2377	154	19333	1.42598	1	1	0.999322
GOTERM_BP_DIRECT	GO:0090148~membrane fission	10	0.233809	0.0576168	ENSG00000180104, ENSG00000136738, ENSG00000164695, ENSG00000131558, ENSG00000285339, ENSG00000119541, ENSG00000131165, ENSG00000155975, ENSG00000147457, ENSG00000255112	2377	41	19333	1.98375	1	1	0.999322
GOTERM_MF_DIRECT	GO:0046872~metal ion binding	354	8.27683	0.0579224	ENSG00000214357, ENSG00000106688, ENSG00000186918, ENSG00000179388, ENSG00000181220, ENSG00000113658, ENSG00000145808, ENSG00000139800, ENSG00000153317, ENSG00000198108, ENSG00000172748, ENSG00000164330, ENSG00000164574, ENSG00000061455, ENSG00000270181, ENSG00000169223, ENSG00000164690, ENSG00000059378, ENSG00000168936, ENSG00000164334, ENSG00000250571, ENSG00000101670, ENSG00000125520, ENSG0000…	2318	2675	18908	1.07947	1	1	0.999409
GOTERM_BP_DIRECT	GO:0050832~defense response to fungus	9	0.210428	0.0580896	ENSG00000285176, ENSG00000285251, ENSG00000159674, ENSG00000285181, ENSG00000164822, ENSG00000164406, ENSG00000164821, ENSG00000284983, ENSG00000124256, ENSG00000275444	2377	35	19333	2.09144	1	1	0.999322
GOTERM_BP_DIRECT	GO:0055074~calcium ion homeostasis	9	0.210428	0.0580896	ENSG00000122779, ENSG00000170624, ENSG00000198363, ENSG00000154122, ENSG00000149596, ENSG00000104327, ENSG00000274348, ENSG00000109501, ENSG00000276971	2377	35	19333	2.09144	1	1	0.999322
GOTERM_MF_DIRECT	GO:0003730~mRNA 3'-UTR binding	39	0.911854	0.0582128	ENSG00000199153, ENSG00000284040, ENSG00000284182, ENSG00000199035, ENSG00000283172, ENSG00000199158, ENSG00000283733, ENSG00000199017, ENSG00000137449, ENSG00000284204, ENSG00000266751, ENSG00000283797, ENSG00000207705, ENSG00000283927, ENSG00000145912, ENSG00000283705, ENSG00000276365, ENSG00000147679, ENSG00000256453, ENSG00000070756, ENSG00000216031, ENSG00000199043, ENSG00000284032, ENSG0000…	2318	240	18908	1.32552	1	1	0.999409
GOTERM_CC_DIRECT	GO:0016342~catenin complex	11	0.25719	0.00357062	ENSG00000170558, ENSG00000079112, ENSG00000145526, ENSG00000071991, ENSG00000154162, ENSG00000280641, ENSG00000149654, ENSG00000124215, ENSG00000081138, ENSG00000044115, ENSG00000101542	2505	32	20580	2.8241	0.969425	0.580226	0.579631
GOTERM_CC_DIRECT	GO:0070971~endoplasmic reticulum exit site	10	0.233809	0.0177043	ENSG00000285123, ENSG00000113615, ENSG00000212710, ENSG00000249915, ENSG00000145817, ENSG00000285172, ENSG00000152700, ENSG00000154889, ENSG00000288370, ENSG00000288181	2505	34	20580	2.41634	1	1	1
GOTERM_BP_DIRECT	GO:0007411~axon guidance	31	0.724807	0.0605619	ENSG00000112902, ENSG00000156687, ENSG00000065675, ENSG00000120729, ENSG00000280641, ENSG00000280618, ENSG00000145934, ENSG00000284816, ENSG00000164690, ENSG00000092964, ENSG00000125266, ENSG00000184347, ENSG00000101680, ENSG00000072832, ENSG00000130702, ENSG00000179915, ENSG00000113763, ENSG00000038382, ENSG00000187323, ENSG00000169398, ENSG00000182197, ENSG00000275482, ENSG00000141646, ENSG0000…	2377	183	19333	1.37778	1	1	0.999322
GOTERM_BP_DIRECT	GO:0031468~nuclear envelope reassembly	6	0.140285	0.0607581	ENSG00000164695, ENSG00000215114, ENSG00000119541, ENSG00000131165, ENSG00000147457, ENSG00000255112	2377	18	19333	2.71112	1	1	0.999322
GOTERM_BP_DIRECT	GO:0016126~sterol biosynthetic process	6	0.140285	0.0607581	ENSG00000052802, ENSG00000186480, ENSG00000170271, ENSG00000104549, ENSG00000284967, ENSG00000106617	2377	18	19333	2.71112	1	1	0.999322
GOTERM_BP_DIRECT	GO:0035019~somatic stem cell population maintenance	12	0.28057	0.0614052	ENSG00000104332, ENSG00000169744, ENSG00000178764, ENSG00000118579, ENSG00000168214, ENSG00000101115, ENSG00000164758, ENSG00000155868, ENSG00000157764, ENSG00000174405, ENSG00000155090, ENSG00000139842	2377	54	19333	1.80741	1	1	0.999322
GOTERM_CC_DIRECT	GO:0032585~multivesicular body membrane	9	0.210428	0.015668	ENSG00000170091, ENSG00000164695, ENSG00000041353, ENSG00000168824, ENSG00000131165, ENSG00000104341, ENSG00000147457, ENSG00000196329, ENSG00000255112	2505	28	20580	2.64072	1	1	1
GOTERM_CC_DIRECT	GO:0060076~excitatory synapse	9	0.210428	0.0553109	ENSG00000155511, ENSG00000128594, ENSG00000280618, ENSG00000166342, ENSG00000157680, ENSG00000120251, ENSG00000155897, ENSG00000146006, ENSG00000129116	2505	35	20580	2.11257	1	1	1
GOTERM_MF_DIRECT	GO:0016849~phosphorus-oxygen lyase activity	4	0.0935235	0.0640384	ENSG00000109743, ENSG00000004468, ENSG00000155897, ENSG00000078295	2318	8	18908	4.07852	1	1	0.999409
GOTERM_MF_DIRECT	GO:0015187~glycine transmembrane transporter activity	4	0.0935235	0.0640384	ENSG00000101438, ENSG00000123643, ENSG00000186334, ENSG00000186335	2318	8	18908	4.07852	1	1	0.999409
GOTERM_MF_DIRECT	GO:0000405~bubble DNA binding	4	0.0935235	0.0640384	ENSG00000160957, ENSG00000134899, ENSG00000165392, ENSG00000109674	2318	8	18908	4.07852	1	1	0.999409
GOTERM_MF_DIRECT	GO:0047023~androsterone dehydrogenase activity	4	0.0935235	0.0640384	ENSG00000187134, ENSG00000198610, ENSG00000196139, ENSG00000151632	2318	8	18908	4.07852	1	1	0.999409
GOTERM_MF_DIRECT	GO:0001758~retinal dehydrogenase activity	4	0.0935235	0.0640384	ENSG00000198074, ENSG00000085662, ENSG00000198610, ENSG00000196139	2318	8	18908	4.07852	1	1	0.999409
GOTERM_BP_DIRECT	GO:1900004~negative regulation of serine-type endopeptidase activity	4	0.0935235	0.0645098	ENSG00000164266, ENSG00000133710, ENSG00000284375, ENSG00000178172	2377	8	19333	4.06668	1	1	0.999322
GOTERM_BP_DIRECT	GO:1900223~positive regulation of beta-amyloid clearance	4	0.0935235	0.0645098	ENSG00000137561, ENSG00000067900, ENSG00000163956, ENSG00000113520	2377	8	19333	4.06668	1	1	0.999322
GOTERM_BP_DIRECT	GO:0050920~regulation of chemotaxis	4	0.0935235	0.0645098	ENSG00000153310, ENSG00000101557, ENSG00000020181, ENSG00000125266	2377	8	19333	4.06668	1	1	0.999322
GOTERM_BP_DIRECT	GO:1903817~negative regulation of voltage-gated potassium channel activity	4	0.0935235	0.0645098	ENSG00000199153, ENSG00000199035, ENSG00000283797, ENSG00000134443	2377	8	19333	4.06668	1	1	0.999322
GOTERM_BP_DIRECT	GO:1904465~negative regulation of matrix metallopeptidase secretion	4	0.0935235	0.0645098	ENSG00000284375, ENSG00000283733, ENSG00000284204, ENSG00000283797	2377	8	19333	4.06668	1	1	0.999322
GOTERM_BP_DIRECT	GO:0070782~phosphatidylserine exposure on apoptotic cell surface	4	0.0935235	0.0645098	ENSG00000206579, ENSG00000275591, ENSG00000171044, ENSG00000221947	2377	8	19333	4.06668	1	1	0.999322
GOTERM_BP_DIRECT	GO:0015808~L-alanine transport	4	0.0935235	0.0645098	ENSG00000123643, ENSG00000186334, ENSG00000186335, ENSG00000164466	2377	8	19333	4.06668	1	1	0.999322
GOTERM_BP_DIRECT	GO:0060346~bone trabecula formation	4	0.0935235	0.0645098	ENSG00000104332, ENSG00000120149, ENSG00000138829, ENSG00000155846	2377	8	19333	4.06668	1	1	0.999322
GOTERM_MF_DIRECT	GO:0072582~17-beta-hydroxysteroid dehydrogenase (NADP+) activity	5	0.116904	0.0648329	ENSG00000187134, ENSG00000227471, ENSG00000198610, ENSG00000196139, ENSG00000151632	2318	13	18908	3.13732	1	1	0.999409
UP_KW_DISEASE	KW-0976~Atrial septal defect	4	0.0935235	0.0650883	ENSG00000183072, ENSG00000285109, ENSG00000141448, ENSG00000038295	553	8	4472	4.0434	0.999348	1	1
GOTERM_BP_DIRECT	GO:0007512~adult heart development	5	0.116904	0.0654165	ENSG00000171316, ENSG00000183072, ENSG00000248329, ENSG00000164107, ENSG00000120907	2377	13	19333	3.12822	1	1	0.999322
GOTERM_BP_DIRECT	GO:0071168~protein localization to chromatin	5	0.116904	0.0654165	ENSG00000283918, ENSG00000171320, ENSG00000106462, ENSG00000164754, ENSG00000147457	2377	13	19333	3.12822	1	1	0.999322
GOTERM_BP_DIRECT	GO:0046902~regulation of mitochondrial membrane permeability	5	0.116904	0.0654165	ENSG00000151729, ENSG00000141682, ENSG00000171791, ENSG00000176171, ENSG00000197912	2377	13	19333	3.12822	1	1	0.999322
GOTERM_BP_DIRECT	GO:0015693~magnesium ion transport	5	0.116904	0.0654165	ENSG00000288478, ENSG00000172548, ENSG00000104723, ENSG00000104361, ENSG00000140157	2377	13	19333	3.12822	1	1	0.999322
GOTERM_BP_DIRECT	GO:0010917~negative regulation of mitochondrial membrane potential	5	0.116904	0.0654165	ENSG00000141682, ENSG00000104765, ENSG00000169230, ENSG00000133874, ENSG00000176171	2377	13	19333	3.12822	1	1	0.999322
GOTERM_BP_DIRECT	GO:0010458~exit from mitosis	5	0.116904	0.0654165	ENSG00000175470, ENSG00000175063, ENSG00000181965, ENSG00000282752, ENSG00000147457	2377	13	19333	3.12822	1	1	0.999322
GOTERM_BP_DIRECT	GO:0001706~endoderm formation	5	0.116904	0.0654165	ENSG00000120875, ENSG00000175387, ENSG00000120129, ENSG00000171056, ENSG00000164736	2377	13	19333	3.12822	1	1	0.999322
GOTERM_BP_DIRECT	GO:0001580~detection of chemical stimulus involved in sensory perception of bitter taste	10	0.233809	0.0656711	ENSG00000236398, ENSG00000169777, ENSG00000127362, ENSG00000285341, ENSG00000127364, ENSG00000257138, ENSG00000159763, ENSG00000127366, ENSG00000284982, ENSG00000221937	2377	42	19333	1.93651	1	1	0.999322
GOTERM_MF_DIRECT	GO:0005230~extracellular ligand-gated ion channel activity	8	0.187047	0.0663414	ENSG00000022355, ENSG00000094755, ENSG00000113327, ENSG00000101204, ENSG00000145451, ENSG00000120903, ENSG00000145864, ENSG00000145863	2318	30	18908	2.17521	1	1	0.999409
GOTERM_MF_DIRECT	GO:0000993~RNA polymerase II core binding	8	0.187047	0.0663414	ENSG00000124151, ENSG00000134899, ENSG00000134759, ENSG00000095787, ENSG00000163945, ENSG00000141425, ENSG00000158941, ENSG00000123908	2318	30	18908	2.17521	1	1	0.999409
GOTERM_BP_DIRECT	GO:0019933~cAMP-mediated signaling	9	0.210428	0.0669772	ENSG00000198959, ENSG00000157219, ENSG00000109756, ENSG00000205268, ENSG00000164825, ENSG00000176406, ENSG00000141433, ENSG00000145214, ENSG00000078295	2377	36	19333	2.03334	1	1	0.999322
GOTERM_CC_DIRECT	GO:0097431~mitotic spindle pole	9	0.210428	0.0832207	ENSG00000102606, ENSG00000113141, ENSG00000173273, ENSG00000101447, ENSG00000107949, ENSG00000176623, ENSG00000101146, ENSG00000087586, ENSG00000284774	2505	38	20580	1.94579	1	1	1
GOTERM_BP_DIRECT	GO:0070979~protein K11-linked ubiquitination	8	0.187047	0.0672018	ENSG00000104343, ENSG00000094880, ENSG00000175063, ENSG00000186591, ENSG00000130177, ENSG00000119048, ENSG00000053900, ENSG00000063978	2377	30	19333	2.1689	1	1	0.999322
GOTERM_CC_DIRECT	GO:0030057~desmosome	8	0.187047	0.0318471	ENSG00000175065, ENSG00000134757, ENSG00000170558, ENSG00000134755, ENSG00000134760, ENSG00000134765, ENSG00000134762, ENSG00000046604	2505	26	20580	2.52787	1	1	1
GOTERM_BP_DIRECT	GO:0045766~positive regulation of angiogenesis	28	0.654664	0.0689783	ENSG00000112902, ENSG00000284182, ENSG00000249915, ENSG00000113578, ENSG00000248329, ENSG00000156427, ENSG00000148848, ENSG00000284816, ENSG00000120899, ENSG00000101017, ENSG00000091879, ENSG00000107014, ENSG00000124212, ENSG00000284032, ENSG00000064393, ENSG00000132205, ENSG00000199047, ENSG00000124181, ENSG00000285109, ENSG00000283762, ENSG00000123908, ENSG00000150630, ENSG00000147649, ENSG0000…	2377	164	19333	1.38862	1	1	0.999322
GOTERM_CC_DIRECT	GO:0000940~condensed chromosome outer kinetochore	6	0.140285	0.0100489	ENSG00000262634, ENSG00000040275, ENSG00000080986, ENSG00000228075, ENSG00000145919, ENSG00000038219	2505	12	20580	4.10778	0.999947	1	1
GOTERM_BP_DIRECT	GO:0051402~neuron apoptotic process	15	0.350713	0.0713504	ENSG00000101152, ENSG00000074317, ENSG00000064393, ENSG00000091010, ENSG00000154188, ENSG00000171791, ENSG00000109819, ENSG00000174405, ENSG00000101126, ENSG00000164305, ENSG00000164830, ENSG00000070501, ENSG00000164885, ENSG00000124155, ENSG00000176171	2377	75	19333	1.62667	1	1	0.999322
GOTERM_BP_DIRECT	GO:0050673~epithelial cell proliferation	11	0.25719	0.0716344	ENSG00000122779, ENSG00000183072, ENSG00000104313, ENSG00000168214, ENSG00000101109, ENSG00000180053, ENSG00000172817, ENSG00000113578, ENSG00000128602, ENSG00000185129, ENSG00000104375	2377	49	19333	1.82586	1	1	0.999322
GOTERM_CC_DIRECT	GO:0000159~protein phosphatase type 2A complex	6	0.140285	0.0468671	ENSG00000104695, ENSG00000175470, ENSG00000156475, ENSG00000074211, ENSG00000113575, ENSG00000221914	2505	17	20580	2.89961	1	1	1
GOTERM_BP_DIRECT	GO:0045860~positive regulation of protein kinase activity	13	0.303951	0.072494	ENSG00000109756, ENSG00000043462, ENSG00000181163, ENSG00000106617, ENSG00000150630, ENSG00000283918, ENSG00000120899, ENSG00000169398, ENSG00000183087, ENSG00000164885, ENSG00000147852, ENSG00000124145, ENSG00000141433	2377	62	19333	1.70538	1	1	0.999322
GOTERM_MF_DIRECT	GO:0008307~structural constituent of muscle	10	0.233809	0.0733059	ENSG00000198363, ENSG00000101605, ENSG00000104369, ENSG00000120729, ENSG00000178209, ENSG00000078114, ENSG00000282932, ENSG00000215375, ENSG00000274137, ENSG00000154556	2318	43	18908	1.89698	1	1	0.999409
GOTERM_BP_DIRECT	GO:0016485~protein processing	16	0.374094	0.0734402	ENSG00000109625, ENSG00000156103, ENSG00000107959, ENSG00000038295, ENSG00000131187, ENSG00000078142, ENSG00000141385, ENSG00000057593, ENSG00000204103, ENSG00000276615, ENSG00000283802, ENSG00000168487, ENSG00000135074, ENSG00000164305, ENSG00000109472, ENSG00000106144	2377	82	19333	1.587	1	1	0.999322
GOTERM_BP_DIRECT	GO:0019432~triglyceride biosynthetic process	6	0.140285	0.0744303	ENSG00000158669, ENSG00000151726, ENSG00000285482, ENSG00000101577, ENSG00000175445, ENSG00000132793	2377	19	19333	2.56843	1	1	0.999322
GOTERM_BP_DIRECT	GO:0044030~regulation of DNA methylation	6	0.140285	0.0744303	ENSG00000284032, ENSG00000134046, ENSG00000083307, ENSG00000147596, ENSG00000141644, ENSG00000283797	2377	19	19333	2.56843	1	1	0.999322
GOTERM_BP_DIRECT	GO:0060037~pharyngeal system development	6	0.140285	0.0744303	ENSG00000183072, ENSG00000104313, ENSG00000167034, ENSG00000180053, ENSG00000101144, ENSG00000107485	2377	19	19333	2.56843	1	1	0.999322
GOTERM_MF_DIRECT	GO:0016934~extracellular-glycine-gated chloride channel activity	3	0.0701426	0.0760341	ENSG00000145888, ENSG00000109738, ENSG00000145451	2318	4	18908	6.11777	1	1	0.999409
GOTERM_MF_DIRECT	GO:0016428~tRNA (cytosine-5-)-methyltransferase activity	3	0.0701426	0.0760341	ENSG00000107614, ENSG00000037474, ENSG00000241058	2318	4	18908	6.11777	1	1	0.999409
GOTERM_MF_DIRECT	GO:0035410~dihydrotestosterone 17-beta-dehydrogenase activity	3	0.0701426	0.0760341	ENSG00000187134, ENSG00000198610, ENSG00000196139	2318	4	18908	6.11777	1	1	0.999409
GOTERM_MF_DIRECT	GO:0047655~allyl-alcohol dehydrogenase activity	3	0.0701426	0.0760341	ENSG00000198074, ENSG00000085662, ENSG00000227471	2318	4	18908	6.11777	1	1	0.999409
GOTERM_BP_DIRECT	GO:1905111~positive regulation of pulmonary blood vessel remodeling	3	0.0701426	0.0764402	ENSG00000284182, ENSG00000284536, ENSG00000283762	2377	4	19333	6.10002	1	1	0.999322
GOTERM_BP_DIRECT	GO:0060486~Clara cell differentiation	3	0.0701426	0.0764402	ENSG00000168214, ENSG00000147862, ENSG00000141448	2377	4	19333	6.10002	1	1	0.999322
GOTERM_BP_DIRECT	GO:0010638~positive regulation of organelle organization	3	0.0701426	0.0764402	ENSG00000074695, ENSG00000029534, ENSG00000184840	2377	4	19333	6.10002	1	1	0.999322
GOTERM_BP_DIRECT	GO:0001821~histamine secretion	3	0.0701426	0.0764402	ENSG00000196839, ENSG00000164400, ENSG00000141433	2377	4	19333	6.10002	1	1	0.999322
GOTERM_BP_DIRECT	GO:1901078~negative regulation of relaxation of muscle	3	0.0701426	0.0764402	ENSG00000255833, ENSG00000251380, ENSG00000181965	2377	4	19333	6.10002	1	1	0.999322
GOTERM_BP_DIRECT	GO:0035112~genitalia morphogenesis	3	0.0701426	0.0764402	ENSG00000255833, ENSG00000251380, ENSG00000181965	2377	4	19333	6.10002	1	1	0.999322
GOTERM_BP_DIRECT	GO:0003190~atrioventricular valve formation	3	0.0701426	0.0764402	ENSG00000164683, ENSG00000285109, ENSG00000141646	2377	4	19333	6.10002	1	1	0.999322
GOTERM_BP_DIRECT	GO:0051919~positive regulation of fibrinolysis	3	0.0701426	0.0764402	ENSG00000164344, ENSG00000131187, ENSG00000088926	2377	4	19333	6.10002	1	1	0.999322
GOTERM_BP_DIRECT	GO:0090427~activation of meiosis	3	0.0701426	0.0764402	ENSG00000120149, ENSG00000163132, ENSG00000146857	2377	4	19333	6.10002	1	1	0.999322
GOTERM_BP_DIRECT	GO:0060485~mesenchyme development	3	0.0701426	0.0764402	ENSG00000113196, ENSG00000173068, ENSG00000101144	2377	4	19333	6.10002	1	1	0.999322
GOTERM_BP_DIRECT	GO:0003219~cardiac right ventricle formation	3	0.0701426	0.0764402	ENSG00000113196, ENSG00000082014, ENSG00000164107	2377	4	19333	6.10002	1	1	0.999322
GOTERM_BP_DIRECT	GO:0060437~lung growth	3	0.0701426	0.0764402	ENSG00000215417, ENSG00000113721, ENSG00000147655	2377	4	19333	6.10002	1	1	0.999322
GOTERM_BP_DIRECT	GO:1901318~negative regulation of flagellated sperm motility	3	0.0701426	0.0764402	ENSG00000101448, ENSG00000124233, ENSG00000124157	2377	4	19333	6.10002	1	1	0.999322
GOTERM_BP_DIRECT	GO:1904528~positive regulation of microtubule binding	3	0.0701426	0.0764402	ENSG00000104695, ENSG00000113575, ENSG00000284774	2377	4	19333	6.10002	1	1	0.999322
GOTERM_BP_DIRECT	GO:0030833~regulation of actin filament polymerization	9	0.210428	0.0766562	ENSG00000153310, ENSG00000197948, ENSG00000280618, ENSG00000196570, ENSG00000055163, ENSG00000113758, ENSG00000088756, ENSG00000124126, ENSG00000124143	2377	37	19333	1.97839	1	1	0.999322
GOTERM_MF_DIRECT	GO:0051082~unfolded protein binding	23	0.53776	0.0769268	ENSG00000105993, ENSG00000109519, ENSG00000074695, ENSG00000181163, ENSG00000283777, ENSG00000150753, ENSG00000113312, ENSG00000020219, ENSG00000170584, ENSG00000228224, ENSG00000197912, ENSG00000113013, ENSG00000113068, ENSG00000141385, ENSG00000120885, ENSG00000120725, ENSG00000164284, ENSG00000187522, ENSG00000164953, ENSG00000102595, ENSG00000106993, ENSG00000101132, ENSG00000181359	2318	131	18908	1.43215	1	1	0.999409
GOTERM_MF_DIRECT	GO:0004181~metallocarboxypeptidase activity	8	0.187047	0.0770208	ENSG00000109625, ENSG00000146856, ENSG00000165078, ENSG00000158516, ENSG00000109472, ENSG00000128510, ENSG00000158525, ENSG00000091704	2318	31	18908	2.10504	1	1	0.999409
UP_KW_DISEASE	KW-0122~Cardiomyopathy	18	0.420856	0.0770927	ENSG00000073578, ENSG00000134769, ENSG00000134755, ENSG00000149596, ENSG00000262327, ENSG00000217128, ENSG00000128591, ENSG00000285109, ENSG00000106617, ENSG00000112984, ENSG00000134775, ENSG00000157764, ENSG00000046604, ENSG00000170558, ENSG00000170624, ENSG00000151729, ENSG00000101752, ENSG00000169946	553	96	4472	1.51627	0.999841	1	1
GOTERM_BP_DIRECT	GO:0051276~chromosome organization	7	0.163666	0.0777021	ENSG00000083168, ENSG00000213005, ENSG00000164949, ENSG00000101596, ENSG00000136997, ENSG00000174405, ENSG00000164611	2377	25	19333	2.27734	1	1	0.999322
GOTERM_BP_DIRECT	GO:0006400~tRNA modification	7	0.163666	0.0777021	ENSG00000113272, ENSG00000107614, ENSG00000250305, ENSG00000037474, ENSG00000169570, ENSG00000134461, ENSG00000241058	2377	25	19333	2.27734	1	1	0.999322
GOTERM_BP_DIRECT	GO:0036258~multivesicular body assembly	8	0.187047	0.0779959	ENSG00000136738, ENSG00000164695, ENSG00000285339, ENSG00000119541, ENSG00000131165, ENSG00000155975, ENSG00000147457, ENSG00000255112	2377	31	19333	2.09893	1	1	0.999322
GOTERM_BP_DIRECT	GO:0008584~male gonad development	20	0.467617	0.078007	ENSG00000104332, ENSG00000179059, ENSG00000171791, ENSG00000129295, ENSG00000285109, ENSG00000113721, ENSG00000171794, ENSG00000044115, ENSG00000196139, ENSG00000164342, ENSG00000167034, ENSG00000087510, ENSG00000187741, ENSG00000168594, ENSG00000141448, ENSG00000107485, ENSG00000164104, ENSG00000092758, ENSG00000145545, ENSG00000183117	2377	110	19333	1.47879	1	1	0.999322
GOTERM_CC_DIRECT	GO:0060077~inhibitory synapse	6	0.140285	0.0586074	ENSG00000145888, ENSG00000179632, ENSG00000101438, ENSG00000113327, ENSG00000136750, ENSG00000109572	2505	18	20580	2.73852	1	1	1
GOTERM_MF_DIRECT	GO:0044594~17-beta-hydroxysteroid dehydrogenase (NAD+) activity	5	0.116904	0.0822728	ENSG00000133835, ENSG00000187134, ENSG00000198610, ENSG00000196139, ENSG00000151632	2318	14	18908	2.91323	1	1	0.999409
GOTERM_MF_DIRECT	GO:0052650~NADP-retinol dehydrogenase activity	5	0.116904	0.0822728	ENSG00000198074, ENSG00000121039, ENSG00000085662, ENSG00000227471, ENSG00000196139	2318	14	18908	2.91323	1	1	0.999409
GOTERM_MF_DIRECT	GO:0045295~gamma-catenin binding	5	0.116904	0.0822728	ENSG00000170558, ENSG00000134760, ENSG00000044115, ENSG00000196090, ENSG00000134762	2318	14	18908	2.91323	1	1	0.999409
GOTERM_CC_DIRECT	GO:0015934~large ribosomal subunit	6	0.140285	0.0586074	ENSG00000181163, ENSG00000037241, ENSG00000082515, ENSG00000137547, ENSG00000265681, ENSG00000215472	2505	18	20580	2.73852	1	1	1
GOTERM_CC_DIRECT	GO:0016528~sarcoplasm	6	0.140285	0.0718677	ENSG00000164929, ENSG00000128591, ENSG00000178209, ENSG00000164932, ENSG00000152377, ENSG00000206075	2505	19	20580	2.59439	1	1	1
GOTERM_BP_DIRECT	GO:0035459~cargo loading into vesicle	5	0.116904	0.0829896	ENSG00000285123, ENSG00000212710, ENSG00000285172, ENSG00000288370, ENSG00000288181	2377	14	19333	2.90477	1	1	0.999322
GOTERM_BP_DIRECT	GO:1900271~regulation of long-term synaptic potentiation	5	0.116904	0.0829896	ENSG00000198576, ENSG00000104327, ENSG00000120727, ENSG00000168824, ENSG00000149658	2377	14	19333	2.90477	1	1	0.999322
GOTERM_BP_DIRECT	GO:0003222~ventricular trabecula myocardium morphogenesis	5	0.116904	0.0829896	ENSG00000171316, ENSG00000183072, ENSG00000168214, ENSG00000157168, ENSG00000160973	2377	14	19333	2.90477	1	1	0.999322
GOTERM_BP_DIRECT	GO:0046761~viral budding from plasma membrane	5	0.116904	0.0829896	ENSG00000164695, ENSG00000119541, ENSG00000131165, ENSG00000147457, ENSG00000255112	2377	14	19333	2.90477	1	1	0.999322
GOTERM_CC_DIRECT	GO:0030061~mitochondrial crista	5	0.116904	0.0250506	ENSG00000175606, ENSG00000196396, ENSG00000188343, ENSG00000150756, ENSG00000254087	2505	10	20580	4.10778	1	1	1
OMIM_DISEASE	114500~Colorectal cancer, somatic	5	0.116904	0.0843137	ENSG00000104213, ENSG00000068078, ENSG00000187323, ENSG00000164741, ENSG00000157764	588	17	5823	2.91267	1	1	1
GOTERM_BP_DIRECT	GO:0042981~regulation of apoptotic process	38	0.888473	0.085876	ENSG00000237038, ENSG00000172175, ENSG00000213523, ENSG00000112983, ENSG00000203780, ENSG00000249811, ENSG00000248920, ENSG00000081913, ENSG00000227551, ENSG00000122779, ENSG00000168556, ENSG00000198959, ENSG00000205946, ENSG00000145779, ENSG00000230549, ENSG00000096968, ENSG00000178690, ENSG00000233136, ENSG00000106144, ENSG00000232264, ENSG00000176194, ENSG00000231396, ENSG00000101197, ENSG0000…	2377	240	19333	1.28778	1	1	0.999322
GOTERM_MF_DIRECT	GO:0001530~lipopolysaccharide binding	9	0.210428	0.085969	ENSG00000170458, ENSG00000285087, ENSG00000101425, ENSG00000159674, ENSG00000181790, ENSG00000129988, ENSG00000275794, ENSG00000154589	2318	38	18908	1.93193	1	1	0.999409
GOTERM_MF_DIRECT	GO:0005504~fatty acid binding	9	0.210428	0.085969	ENSG00000241735, ENSG00000087008, ENSG00000170231, ENSG00000170323, ENSG00000164687, ENSG00000197416, ENSG00000101076, ENSG00000205186, ENSG00000147588	2318	38	18908	1.93193	1	1	0.999409
GOTERM_BP_DIRECT	GO:0007165~signal transduction	173	4.04489	0.0868168	ENSG00000107018, ENSG00000148484, ENSG00000197892, ENSG00000148482, ENSG00000118271, ENSG00000113658, ENSG00000120903, ENSG00000284866, ENSG00000064205, ENSG00000156427, ENSG00000120907, ENSG00000145934, ENSG00000169862, ENSG00000281988, ENSG00000035681, ENSG00000166913, ENSG00000147432, ENSG00000102524, ENSG00000185950, ENSG00000078579, ENSG00000164615, ENSG00000125249, ENSG00000147799, ENSG0000…	2377	1268	19333	1.10968	1	1	0.999322
GOTERM_BP_DIRECT	GO:0045880~positive regulation of smoothened signaling pathway	9	0.210428	0.0871286	ENSG00000104332, ENSG00000072840, ENSG00000164690, ENSG00000188343, ENSG00000128602, ENSG00000044115, ENSG00000113621, ENSG00000215474, ENSG00000070614	2377	38	19333	1.92632	1	1	0.999322
GOTERM_BP_DIRECT	GO:0006508~proteolysis	62	1.44961	0.0873781	ENSG00000109758, ENSG00000154485, ENSG00000156103, ENSG00000109756, ENSG00000145808, ENSG00000064601, ENSG00000151651, ENSG00000088926, ENSG00000158525, ENSG00000197858, ENSG00000145536, ENSG00000148848, ENSG00000170801, ENSG00000100985, ENSG00000126218, ENSG00000129128, ENSG00000128510, ENSG00000215440, ENSG00000109625, ENSG00000285442, ENSG00000158516, ENSG00000099219, ENSG00000002549, ENSG0000…	2377	418	19333	1.20638	1	1	0.999322
GOTERM_MF_DIRECT	GO:0097001~ceramide binding	4	0.0935235	0.0875474	ENSG00000100979, ENSG00000213585, ENSG00000278220, ENSG00000104341	2318	9	18908	3.62535	1	1	0.999409
GOTERM_MF_DIRECT	GO:0031406~carboxylic acid binding	4	0.0935235	0.0875474	ENSG00000107537, ENSG00000187134, ENSG00000124253, ENSG00000151632	2318	9	18908	3.62535	1	1	0.999409
GOTERM_MF_DIRECT	GO:0003691~double-stranded telomeric DNA binding	4	0.0935235	0.0875474	ENSG00000147421, ENSG00000113522, ENSG00000185129, ENSG00000147601	2318	9	18908	3.62535	1	1	0.999409
GOTERM_MF_DIRECT	GO:0070573~metallodipeptidase activity	4	0.0935235	0.0875474	ENSG00000104324, ENSG00000150656, ENSG00000133313, ENSG00000015413	2318	9	18908	3.62535	1	1	0.999409
GOTERM_MF_DIRECT	GO:0016655~oxidoreductase activity, acting on NAD(P)H, quinone or similar compound as acceptor	4	0.0935235	0.0875474	ENSG00000187134, ENSG00000198610, ENSG00000196139, ENSG00000151632	2318	9	18908	3.62535	1	1	0.999409
GOTERM_MF_DIRECT	GO:1901363~heterocyclic compound binding	4	0.0935235	0.0875474	ENSG00000276996, ENSG00000147432, ENSG00000120903, ENSG00000288359	2318	9	18908	3.62535	1	1	0.999409
GOTERM_MF_DIRECT	GO:0047045~testosterone 17-beta-dehydrogenase (NADP+) activity	4	0.0935235	0.0875474	ENSG00000187134, ENSG00000227471, ENSG00000198610, ENSG00000196139	2318	9	18908	3.62535	1	1	0.999409
GOTERM_MF_DIRECT	GO:0047044~androstan-3-alpha,17-beta-diol dehydrogenase activity	4	0.0935235	0.0875474	ENSG00000187134, ENSG00000198610, ENSG00000196139, ENSG00000151632	2318	9	18908	3.62535	1	1	0.999409
GOTERM_CC_DIRECT	GO:0099059~integral component of presynaptic active zone membrane	5	0.116904	0.0996961	ENSG00000170558, ENSG00000150625, ENSG00000179915, ENSG00000283777, ENSG00000157168	2505	15	20580	2.73852	1	1	1
GOTERM_BP_DIRECT	GO:0030324~lung development	17	0.397475	0.0880055	ENSG00000105894, ENSG00000147571, ENSG00000175387, ENSG00000130702, ENSG00000170482, ENSG00000113578, ENSG00000205002, ENSG00000132541, ENSG00000156427, ENSG00000113140, ENSG00000283802, ENSG00000164690, ENSG00000113083, ENSG00000164867, ENSG00000183287, ENSG00000164924, ENSG00000169946	2377	91	19333	1.51942	1	1	0.999322
GOTERM_BP_DIRECT	GO:0048617~embryonic foregut morphogenesis	4	0.0935235	0.0881676	ENSG00000164690, ENSG00000175387, ENSG00000285109, ENSG00000164736	2377	9	19333	3.61483	1	1	0.999322
GOTERM_BP_DIRECT	GO:0035860~glial cell-derived neurotrophic factor receptor signaling pathway	4	0.0935235	0.0881676	ENSG00000168546, ENSG00000137573, ENSG00000196562, ENSG00000146013	2377	9	19333	3.61483	1	1	0.999322
GOTERM_BP_DIRECT	GO:0060013~righting reflex	4	0.0935235	0.0881676	ENSG00000145888, ENSG00000141385, ENSG00000106688, ENSG00000109738	2377	9	19333	3.61483	1	1	0.999322
GOTERM_BP_DIRECT	GO:0034138~toll-like receptor 3 signaling pathway	4	0.0935235	0.0881676	ENSG00000164342, ENSG00000168884, ENSG00000158270, ENSG00000135077	2377	9	19333	3.61483	1	1	0.999322
GOTERM_BP_DIRECT	GO:0070168~negative regulation of biomineral tissue development	4	0.0935235	0.0881676	ENSG00000164683, ENSG00000183087, ENSG00000164867, ENSG00000067900	2377	9	19333	3.61483	1	1	0.999322
GOTERM_BP_DIRECT	GO:0046621~negative regulation of organ growth	4	0.0935235	0.0881676	ENSG00000151718, ENSG00000101109, ENSG00000113645, ENSG00000104375	2377	9	19333	3.61483	1	1	0.999322
GOTERM_BP_DIRECT	GO:0051451~myoblast migration	4	0.0935235	0.0881676	ENSG00000173848, ENSG00000128602, ENSG00000145794, ENSG00000067900	2377	9	19333	3.61483	1	1	0.999322
GOTERM_BP_DIRECT	GO:0045617~negative regulation of keratinocyte differentiation	4	0.0935235	0.0881676	ENSG00000120149, ENSG00000124193, ENSG00000083307, ENSG00000106462	2377	9	19333	3.61483	1	1	0.999322
GOTERM_CC_DIRECT	GO:0032280~symmetric synapse	4	0.0935235	0.0148722	ENSG00000181195, ENSG00000181072, ENSG00000124198, ENSG00000101188	2505	5	20580	6.57246	1	1	1
GOTERM_CC_DIRECT	GO:1990742~microvesicle	4	0.0935235	0.0148722	ENSG00000164825, ENSG00000275794, ENSG00000132872	2505	5	20580	6.57246	1	1	1
GOTERM_BP_DIRECT	GO:0098656~anion transmembrane transport	6	0.140285	0.0896223	ENSG00000113073, ENSG00000213585, ENSG00000158296, ENSG00000164707, ENSG00000164889, ENSG00000078668	2377	20	19333	2.44001	1	1	0.999322
GOTERM_BP_DIRECT	GO:0043032~positive regulation of macrophage activation	6	0.140285	0.0896223	ENSG00000168884, ENSG00000137033, ENSG00000129988, ENSG00000135077, ENSG00000169194, ENSG00000276365	2377	20	19333	2.44001	1	1	0.999322
GOTERM_BP_DIRECT	GO:0032012~regulation of ARF protein signal transduction	6	0.140285	0.0896223	ENSG00000156011, ENSG00000066777, ENSG00000124198, ENSG00000146005, ENSG00000101199, ENSG00000164117	2377	20	19333	2.44001	1	1	0.999322
GOTERM_BP_DIRECT	GO:0003351~epithelial cilium movement	6	0.140285	0.0896223	ENSG00000077327, ENSG00000145491, ENSG00000129295, ENSG00000154040, ENSG00000039139, ENSG00000112981	2377	20	19333	2.44001	1	1	0.999322
GOTERM_BP_DIRECT	GO:0007212~dopamine receptor signaling pathway	6	0.140285	0.0896223	ENSG00000170091, ENSG00000130643, ENSG00000169676, ENSG00000106688, ENSG00000168824, ENSG00000184845	2377	20	19333	2.44001	1	1	0.999322
GOTERM_BP_DIRECT	GO:0042474~middle ear morphogenesis	6	0.140285	0.0896223	ENSG00000163132, ENSG00000186480, ENSG00000104313, ENSG00000179981, ENSG00000109705, ENSG00000164920	2377	20	19333	2.44001	1	1	0.999322
GOTERM_BP_DIRECT	GO:0019082~viral protein processing	8	0.187047	0.0897377	ENSG00000178685, ENSG00000131446, ENSG00000113712, ENSG00000141429, ENSG00000283777, ENSG00000129128, ENSG00000284501, ENSG00000008513	2377	32	19333	2.03334	1	1	0.999322
GOTERM_MF_DIRECT	GO:0008188~neuropeptide receptor activity	7	0.163666	0.0899792	ENSG00000288611, ENSG00000277339, ENSG00000226306, ENSG00000132911, ENSG00000164129, ENSG00000184985, ENSG00000164128	2318	26	18908	2.19612	1	1	0.999409
GOTERM_BP_DIRECT	GO:0060326~cell chemotaxis	14	0.327332	0.0905774	ENSG00000112902, ENSG00000233050, ENSG00000136999, ENSG00000113721, ENSG00000065675, ENSG00000232948, ENSG00000145824, ENSG00000062598, ENSG00000113070, ENSG00000113083, ENSG00000285181, ENSG00000164104, ENSG00000275444, ENSG00000273641	2377	71	19333	1.60376	1	1	0.999322
GOTERM_BP_DIRECT	GO:0032502~developmental process	7	0.163666	0.0909855	ENSG00000137561, ENSG00000113196, ENSG00000261787, ENSG00000168267, ENSG00000260428, ENSG00000178860, ENSG00000164107	2377	26	19333	2.18975	1	1	0.999322
GOTERM_BP_DIRECT	GO:0048240~sperm capacitation	7	0.163666	0.0909855	ENSG00000164266, ENSG00000152705, ENSG00000145491, ENSG00000214360, ENSG00000154040, ENSG00000124233, ENSG00000124157	2377	26	19333	2.18975	1	1	0.999322
GOTERM_BP_DIRECT	GO:0008285~negative regulation of cell proliferation	68	1.5899	0.0911205	ENSG00000109756, ENSG00000175387, ENSG00000254093, ENSG00000175029, ENSG00000107937, ENSG00000208037, ENSG00000120907, ENSG00000122779, ENSG00000283927, ENSG00000168214, ENSG00000159692, ENSG00000184347, ENSG00000147437, ENSG00000155090, ENSG00000101076, ENSG00000104332, ENSG00000284032, ENSG00000104499, ENSG00000175354, ENSG00000164938, ENSG00000274705, ENSG00000181790, ENSG00000104419, ENSG0000…	2377	464	19333	1.19196	1	1	0.999322
GOTERM_BP_DIRECT	GO:0042493~response to drug	45	1.05214	0.0921105	ENSG00000105894, ENSG00000104321, ENSG00000101096, ENSG00000147571, ENSG00000197275, ENSG00000176890, ENSG00000173482, ENSG00000131183, ENSG00000136750, ENSG00000112941, ENSG00000175445, ENSG00000109819, ENSG00000170430, ENSG00000137563, ENSG00000136997, ENSG00000198900, ENSG00000177426, ENSG00000120907, ENSG00000119048, ENSG00000196839, ENSG00000151726, ENSG00000120899, ENSG00000092964, ENSG0000…	2377	293	19333	1.24915	1	1	0.999322
GOTERM_CC_DIRECT	GO:0032279~asymmetric synapse	4	0.0935235	0.0270695	ENSG00000106688, ENSG00000120251, ENSG00000181072, ENSG00000124198	2505	6	20580	5.47705	1	1	1
GOTERM_MF_DIRECT	GO:1990837~sequence-specific double-stranded DNA binding	80	1.87047	0.0926547	ENSG00000134438, ENSG00000130675, ENSG00000151650, ENSG00000069011, ENSG00000182759, ENSG00000158805, ENSG00000197451, ENSG00000179388, ENSG00000101190, ENSG00000113658, ENSG00000139800, ENSG00000165066, ENSG00000080298, ENSG00000274382, ENSG00000164778, ENSG00000039600, ENSG00000155090, ENSG00000101076, ENSG00000196150, ENSG00000091010, ENSG00000178187, ENSG00000178860, ENSG00000109705, ENSG0000…	2318	557	18908	1.17157	1	1	0.999409
GOTERM_CC_DIRECT	GO:0071144~SMAD2-SMAD3 protein complex	4	0.0935235	0.0629065	ENSG00000175387, ENSG00000113658, ENSG00000101665, ENSG00000141646	2505	8	20580	4.10778	1	1	1
GOTERM_MF_DIRECT	GO:0004713~protein tyrosine kinase activity	20	0.467617	0.0940285	ENSG00000064393, ENSG00000160867, ENSG00000068078, ENSG00000113721, ENSG00000155926, ENSG00000137601, ENSG00000176105, ENSG00000263042, ENSG00000157764, ENSG00000037280, ENSG00000113240, ENSG00000125508, ENSG00000113263, ENSG00000120899, ENSG00000169398, ENSG00000168078, ENSG00000254087, ENSG00000096968, ENSG00000101213, ENSG00000182578	2318	113	18908	1.44372	1	1	0.999409
GOTERM_BP_DIRECT	GO:0031663~lipopolysaccharide-mediated signaling pathway	9	0.210428	0.0983904	ENSG00000147649, ENSG00000170458, ENSG00000104312, ENSG00000172175, ENSG00000101425, ENSG00000164867, ENSG00000254087, ENSG00000129988, ENSG00000154589	2377	39	19333	1.87693	1	1	0.999322
GOTERM_BP_DIRECT	GO:0051225~spindle assembly	9	0.210428	0.0983904	ENSG00000101162, ENSG00000214367, ENSG00000173273, ENSG00000152240, ENSG00000280807, ENSG00000171720, ENSG00000166974, ENSG00000282003, ENSG00000130640	2377	39	19333	1.87693	1	1	0.999322
GOTERM_BP_DIRECT	GO:0030073~insulin secretion	9	0.210428	0.0983904	ENSG00000182759, ENSG00000175387, ENSG00000168993, ENSG00000164756, ENSG00000174697, ENSG00000166603, ENSG00000176406, ENSG00000141433, ENSG00000101076	2377	39	19333	1.87693	1	1	0.999322
GOTERM_BP_DIRECT	GO:0043065~positive regulation of apoptotic process	50	1.16904	0.0992656	ENSG00000104228, ENSG00000283733, ENSG00000203780, ENSG00000102606, ENSG00000145779, ENSG00000100985, ENSG00000035681, ENSG00000104332, ENSG00000284032, ENSG00000171791, ENSG00000164938, ENSG00000113721, ENSG00000240694, ENSG00000133874, ENSG00000173535, ENSG00000173848, ENSG00000164342, ENSG00000141682, ENSG00000120885, ENSG00000101109, ENSG00000120129, ENSG00000120889, ENSG00000164305, ENSG0000…	2377	332	19333	1.2249	1	1	0.999322
UP_KW_DISEASE	KW-1063~Hypotrichosis	9	0.210428	0.0995959	ENSG00000175065, ENSG00000133710, ENSG00000168453, ENSG00000203883, ENSG00000134760, ENSG00000080503, ENSG00000154856, ENSG00000134762, ENSG00000106344	553	39	4472	1.86618	0.999989	1	1
GOTERM_CC_DIRECT	GO:0099544~perisynaptic space	3	0.0701426	0.0407977	ENSG00000155511, ENSG00000106688, ENSG00000104368	2505	3	20580	8.21557	1	1	1
GOTERM_CC_DIRECT	GO:0032444~activin responsive factor complex	3	0.0701426	0.0407977	ENSG00000175387, ENSG00000141646, ENSG00000160973	2505	3	20580	8.21557	1	1	1
GOTERM_BP_DIRECT	GO:0001701~in utero embryonic development	34	0.79495	0.0997078	ENSG00000154188, ENSG00000131446, ENSG00000113758, ENSG00000175387, ENSG00000196584, ENSG00000198026, ENSG00000171720, ENSG00000169062, ENSG00000136997, ENSG00000119048, ENSG00000139842, ENSG00000171316, ENSG00000203883, ENSG00000101752, ENSG00000101452, ENSG00000169946, ENSG00000068650, ENSG00000124181, ENSG00000278032, ENSG00000168283, ENSG00000174405, ENSG00000157765, ENSG00000134762, ENSG0000…	2377	214	19333	1.29222	1	1	0.999322

## Sheet: KEGG
Category	Term	Count	%	PValue	Genes	List Total	Pop Hits	Pop Total	Fold Enrichment	Bonferroni	Benjamini	FDR
KEGG_PATHWAY	hsa04080:Neuroactive ligand-receptor interaction	63	1.473	0.00280369	ENSG00000107018, ENSG00000248329, ENSG00000120903, ENSG00000174697, ENSG00000174417, ENSG00000120907, ENSG00000170214, ENSG00000277339, ENSG00000168412, ENSG00000185231, ENSG00000082556, ENSG00000145451, ENSG00000147432, ENSG00000147437, ENSG00000147434, ENSG00000107014, ENSG00000101180, ENSG00000113327, ENSG00000181195, ENSG00000181072, ENSG00000134489, ENSG00000134443, ENSG00000145888, ENSG0000…	984	367	8205	1.43139	0.610683	0.517477	0.517477
KEGG_PATHWAY	hsa05206:MicroRNAs in cancer	49	1.14566	0.0356663	ENSG00000199153, ENSG00000156103, ENSG00000284182, ENSG00000199035, ENSG00000199158, ENSG00000283733, ENSG00000283612, ENSG00000158402, ENSG00000175305, ENSG00000207582, ENSG00000207705, ENSG00000283927, ENSG00000100985, ENSG00000185950, ENSG00000276365, ENSG00000169946, ENSG00000199065, ENSG00000284032, ENSG00000171791, ENSG00000113328, ENSG00000269897, ENSG00000113721, ENSG00000207691, ENSG0000…	984	310	8205	1.31801	0.999995	1	1
KEGG_PATHWAY	hsa04020:Calcium signaling pathway	41	0.958616	0.0181804	ENSG00000101470, ENSG00000160867, ENSG00000157219, ENSG00000198363, ENSG00000213585, ENSG00000113578, ENSG00000164270, ENSG00000174417, ENSG00000156427, ENSG00000120907, ENSG00000037280, ENSG00000170214, ENSG00000155897, ENSG00000151729, ENSG00000120899, ENSG00000120910, ENSG00000078579, ENSG00000145431, ENSG00000178372, ENSG00000184845, ENSG00000087460, ENSG00000113749, ENSG00000109689, ENSG0000…	984	240	8205	1.42448	0.997898	1	1
KEGG_PATHWAY	hsa04360:Axon guidance	30	0.701426	0.0651578	ENSG00000101096, ENSG00000112902, ENSG00000156687, ENSG00000128594, ENSG00000124171, ENSG00000284816, ENSG00000164690, ENSG00000120910, ENSG00000092964, ENSG00000125266, ENSG00000184347, ENSG00000173210, ENSG00000124181, ENSG00000118680, ENSG00000113763, ENSG00000067900, ENSG00000101608, ENSG00000187323, ENSG00000070808, ENSG00000169398, ENSG00000104290, ENSG00000275482, ENSG00000221866, ENSG0000…	984	182	8205	1.37446	1	1	1
KEGG_PATHWAY	hsa04390:Hippo signaling pathway	28	0.654664	0.0327021	ENSG00000156466, ENSG00000175387, ENSG00000124171, ENSG00000113578, ENSG00000044115, ENSG00000136997, ENSG00000113575, ENSG00000276920, ENSG00000274287, ENSG00000166913, ENSG00000061492, ENSG00000221914, ENSG00000164930, ENSG00000104695, ENSG00000175470, ENSG00000156475, ENSG00000074211, ENSG00000113645, ENSG00000081059, ENSG00000104290, ENSG00000101665, ENSG00000178184, ENSG00000164924, ENSG0000…	984	157	8205	1.48711	0.999986	1	1
KEGG_PATHWAY	hsa04530:Tight junction	28	0.654664	0.0712532	ENSG00000177300, ENSG00000109756, ENSG00000106526, ENSG00000124171, ENSG00000133627, ENSG00000113575, ENSG00000158987, ENSG00000134873, ENSG00000274287, ENSG00000170606, ENSG00000221914, ENSG00000185758, ENSG00000104695, ENSG00000175470, ENSG00000050748, ENSG00000156475, ENSG00000178462, ENSG00000074211, ENSG00000285109, ENSG00000106617, ENSG00000118680, ENSG00000067900, ENSG00000171992, ENSG0000…	984	169	8205	1.38151	1	1	1
KEGG_PATHWAY	hsa04114:Oocyte meiosis	24	0.561141	0.0374845	ENSG00000104695, ENSG00000094880, ENSG00000178363, ENSG00000113558, ENSG00000172680, ENSG00000156509, ENSG00000137449, ENSG00000113742, ENSG00000158402, ENSG00000113575, ENSG00000130177, ENSG00000078295, ENSG00000175305, ENSG00000155897, ENSG00000055130, ENSG00000070808, ENSG00000120910, ENSG00000166913, ENSG00000087586, ENSG00000164924, ENSG00000178372, ENSG00000164611, ENSG00000072803, ENSG0000…	984	131	8205	1.52765	0.999997	1	1
KEGG_PATHWAY	hsa00190:Oxidative phosphorylation	24	0.561141	0.0469241	ENSG00000164919, ENSG00000124172, ENSG00000073578, ENSG00000156467, ENSG00000047249, ENSG00000178127, ENSG00000165629, ENSG00000090266, ENSG00000107902, ENSG00000155097, ENSG00000171130, ENSG00000113732, ENSG00000169020, ENSG00000152234, ENSG00000131495, ENSG00000105929, ENSG00000288359, ENSG00000147416, ENSG00000147614, ENSG00000164405, ENSG00000145494, ENSG00000147684, ENSG00000179091, ENSG0000…	984	134	8205	1.49345	1	1	1
KEGG_PATHWAY	hsa04721:Synaptic vesicle cycle	17	0.397475	0.0208722	ENSG00000047249, ENSG00000106688, ENSG00000011083, ENSG00000155097, ENSG00000171130, ENSG00000113732, ENSG00000105929, ENSG00000175416, ENSG00000276996, ENSG00000145920, ENSG00000036565, ENSG00000147416, ENSG00000147614, ENSG00000101438, ENSG00000168993, ENSG00000128524, ENSG00000166569	984	78	8205	1.81735	0.999164	1	1
KEGG_PATHWAY	hsa04658:Th1 and Th2 cell differentiation	17	0.397475	0.0790403	ENSG00000283780, ENSG00000101096, ENSG00000104365, ENSG00000050748, ENSG00000113525, ENSG00000124181, ENSG00000065675, ENSG00000131196, ENSG00000113302, ENSG00000169194, ENSG00000113520, ENSG00000168214, ENSG00000134460, ENSG00000120910, ENSG00000096968, ENSG00000107485, ENSG00000124232	984	92	8205	1.54079	1	1	1
KEGG_PATHWAY	hsa05120:Epithelial cell signaling in Helicobacter pylori infection	14	0.327332	0.0701775	ENSG00000104365, ENSG00000047249, ENSG00000050748, ENSG00000124181, ENSG00000155097, ENSG00000171130, ENSG00000113732, ENSG00000105929, ENSG00000147416, ENSG00000147614, ENSG00000113070, ENSG00000164305, ENSG00000254087, ENSG00000128524	984	70	8205	1.66768	1	1	1
KEGG_PATHWAY	hsa05110:Vibrio cholerae infection	13	0.303951	0.0131013	ENSG00000047249, ENSG00000155660, ENSG00000124181, ENSG00000155097, ENSG00000171130, ENSG00000064651, ENSG00000113732, ENSG00000065665, ENSG00000105929, ENSG00000147416, ENSG00000147614, ENSG00000128524, ENSG00000087460	984	50	8205	2.16799	0.988099	1	1
KEGG_PATHWAY	hsa00561:Glycerolipid metabolism	13	0.303951	0.0616357	ENSG00000158669, ENSG00000198074, ENSG00000284980, ENSG00000164904, ENSG00000285482, ENSG00000262327, ENSG00000175445, ENSG00000132793, ENSG00000085662, ENSG00000157680, ENSG00000101577, ENSG00000145214, ENSG00000101670	984	62	8205	1.74838	1	1	1
KEGG_PATHWAY	hsa04966:Collecting duct acid secretion	10	0.233809	0.00308022	ENSG00000104267, ENSG00000147614, ENSG00000147416, ENSG00000155097, ENSG00000171130, ENSG00000113732, ENSG00000276482, ENSG00000128524, ENSG00000105929, ENSG00000288359	984	27	8205	3.0883	0.645324	0.517477	0.517477
KEGG_PATHWAY	hsa05033:Nicotine addiction	10	0.233809	0.0435137	ENSG00000022355, ENSG00000155511, ENSG00000101438, ENSG00000094755, ENSG00000113327, ENSG00000101204, ENSG00000120251, ENSG00000145864, ENSG00000147434, ENSG00000145863	984	40	8205	2.0846	1	1	1
KEGG_PATHWAY	hsa00790:Folate biosynthesis	7	0.163666	0.0823418	ENSG00000198074, ENSG00000085662, ENSG00000075643, ENSG00000132570, ENSG00000196139, ENSG00000137563, ENSG00000151552	984	26	8205	2.24496	1	1	1
KEGG_PATHWAY	hsa00120:Primary bile acid biosynthesis	6	0.140285	0.044143	ENSG00000122787, ENSG00000133835, ENSG00000172817, ENSG00000198610, ENSG00000101473, ENSG00000167910	984	17	8205	2.94297	1	1	1

## Sheet: Raw data
Category	Term	Count	%	PValue	Genes	List Total	Pop Hits	Pop Total	Fold Enrichment	Bonferroni	Benjamini	FDR
GOTERM_BP_DIRECT	GO:0007156~homophilic cell adhesion via plasma membrane adhesion molecules	82	1.91723	1.35898e-29	ENSG00000134757, ENSG00000175065, ENSG00000240764, ENSG00000134755, ENSG00000081818, ENSG00000173482, ENSG00000154162, ENSG00000081853, ENSG00000081138, ENSG00000113211, ENSG00000113212, ENSG00000243232, ENSG00000253767, ENSG00000204956, ENSG00000187372, ENSG00000251664, ENSG00000177839, ENSG00000171815, ENSG00000253846, ENSG00000261934, ENSG00000149654, ENSG00000253485, ENSG00000156453, ENSG0000…	2377	172	19333	3.87753	8.01934e-26	8.01798e-26	8.01119e-26
GOTERM_BP_DIRECT	GO:0016339~calcium-dependent cell-cell adhesion via plasma membrane cell adhesion molecules	25	0.584522	9.63024e-12	ENSG00000081818, ENSG00000071991, ENSG00000154162, ENSG00000240184, ENSG00000081138, ENSG00000197479, ENSG00000113555, ENSG00000113211, ENSG00000187372, ENSG00000177839, ENSG00000082212, ENSG00000149654, ENSG00000113209, ENSG00000179915, ENSG00000134760, ENSG00000113205, ENSG00000112852, ENSG00000170558, ENSG00000253953, ENSG00000079112, ENSG00000145526, ENSG00000120324, ENSG00000120327, ENSG0000…	2377	43	19333	4.7287	5.68277e-08	2.84092e-08	2.83851e-08
GOTERM_MF_DIRECT	GO:0004867~serine-type endopeptidase inhibitor activity	38	0.888473	4.97685e-10	ENSG00000206072, ENSG00000214510, ENSG00000158901, ENSG00000206073, ENSG00000149651, ENSG00000175121, ENSG00000151655, ENSG00000197632, ENSG00000249139, ENSG00000196800, ENSG00000206075, ENSG00000168634, ENSG00000145879, ENSG00000166396, ENSG00000178172, ENSG00000124116, ENSG00000166634, ENSG00000180305, ENSG00000180205, ENSG00000123243, ENSG00000133710, ENSG00000197641, ENSG00000180083, ENSG0000…	2318	103	18908	3.00939	8.4258e-07	8.4258e-07	8.41585e-07
GOTERM_MF_DIRECT	GO:0005509~calcium ion binding	150	3.50713	1.00229e-09	ENSG00000134757, ENSG00000175065, ENSG00000240764, ENSG00000134755, ENSG00000128595, ENSG00000155970, ENSG00000196562, ENSG00000283777, ENSG00000081853, ENSG00000151651, ENSG00000243232, ENSG00000204956, ENSG00000145934, ENSG00000251664, ENSG00000057593, ENSG00000164690, ENSG00000171815, ENSG00000253846, ENSG00000124159, ENSG00000126218, ENSG00000275079, ENSG00000184347, ENSG00000034239, ENSG0000…	2318	751	18908	1.62923	1.69687e-06	8.48438e-07	8.47435e-07
GOTERM_BP_DIRECT	GO:0007399~nervous system development	93	2.17442	9.43564e-09	ENSG00000240764, ENSG00000281151, ENSG00000081818, ENSG00000197457, ENSG00000081853, ENSG00000113211, ENSG00000113212, ENSG00000243232, ENSG00000253767, ENSG00000169744, ENSG00000204956, ENSG00000102606, ENSG00000251664, ENSG00000171815, ENSG00000253846, ENSG00000261934, ENSG00000278220, ENSG00000184347, ENSG00000253485, ENSG00000072832, ENSG00000156453, ENSG00000132549, ENSG00000113248, ENSG0000…	2377	415	19333	1.82266	5.56782e-05	1.85568e-05	1.8541e-05
GOTERM_CC_DIRECT	GO:0042101~T cell receptor complex	43	1.00538	4.47299e-08	ENSG00000282064, ENSG00000282240, ENSG00000282285, ENSG00000282380, ENSG00000282820, ENSG00000282204, ENSG00000282148, ENSG00000282203, ENSG00000282225, ENSG00000282624, ENSG00000282568, ENSG00000282007, ENSG00000282466, ENSG00000282488, ENSG00000281970, ENSG00000282618, ENSG00000282812, ENSG00000276849, ENSG00000277110, ENSG00000282371, ENSG00000282272, ENSG00000282470, ENSG00000282297, ENSG0000…	2505	145	20580	2.43634	4.36107e-05	4.36117e-05	4.35669e-05
GOTERM_BP_DIRECT	GO:0007268~chemical synaptic transmission	59	1.37947	1.60236e-06	ENSG00000281151, ENSG00000081818, ENSG00000106688, ENSG00000197971, ENSG00000120903, ENSG00000113211, ENSG00000187372, ENSG00000177839, ENSG00000145936, ENSG00000082556, ENSG00000101557, ENSG00000145451, ENSG00000276482, ENSG00000147432, ENSG00000147434, ENSG00000134769, ENSG00000101180, ENSG00000113209, ENSG00000113327, ENSG00000179915, ENSG00000181195, ENSG00000113205, ENSG00000181072, ENSG0000…	2377	253	19333	1.89671	0.00941095	0.00236348	0.00236147
GOTERM_MF_DIRECT	GO:0004032~alditol:NADP+ 1-oxidoreductase activity	9	0.210428	1.57403e-05	ENSG00000198074, ENSG00000122787, ENSG00000085662, ENSG00000187134, ENSG00000227471, ENSG00000198610, ENSG00000196139, ENSG00000151632, ENSG00000165568	2318	12	18908	6.11777	0.0262966	0.00888278	0.00887228
GOTERM_BP_DIRECT	GO:0010951~negative regulation of endopeptidase activity	37	0.865092	2.82478e-05	ENSG00000206072, ENSG00000214510, ENSG00000158901, ENSG00000206073, ENSG00000149651, ENSG00000175121, ENSG00000151655, ENSG00000197632, ENSG00000196104, ENSG00000196800, ENSG00000206075, ENSG00000168634, ENSG00000145879, ENSG00000166396, ENSG00000101557, ENSG00000124116, ENSG00000166634, ENSG00000180305, ENSG00000164611, ENSG00000180205, ENSG00000123243, ENSG00000197641, ENSG00000067900, ENSG0000…	2377	146	19333	2.06119	0.15354	0.0333324	0.0333042
GOTERM_BP_DIRECT	GO:0019731~antibacterial humoral response	20	0.467617	4.9369e-05	ENSG00000285176, ENSG00000285251, ENSG00000175121, ENSG00000180083, ENSG00000284983, ENSG00000168634, ENSG00000124107, ENSG00000101425, ENSG00000164822, ENSG00000164825, ENSG00000124116, ENSG00000101443, ENSG00000168703, ENSG00000180305, ENSG00000164821, ENSG00000124233, ENSG00000180205, ENSG00000124157, ENSG00000124102, ENSG00000182931	2377	59	19333	2.75707	0.252734	0.0485461	0.048505
GOTERM_BP_DIRECT	GO:0007155~cell adhesion	100	2.33809	7.88816e-05	ENSG00000240764, ENSG00000134755, ENSG00000081853, ENSG00000064205, ENSG00000243232, ENSG00000134873, ENSG00000204956, ENSG00000251664, ENSG00000196839, ENSG00000169862, ENSG00000171815, ENSG00000253846, ENSG00000104415, ENSG00000113248, ENSG00000081842, ENSG00000134762, ENSG00000046604, ENSG00000253953, ENSG00000253159, ENSG00000253958, ENSG00000254122, ENSG00000090316, ENSG00000254245, ENSG0000…	2377	555	19333	1.46547	0.372178	0.0664859	0.0664295
GOTERM_MF_DIRECT	GO:0047834~D-threo-aldose 1-dehydrogenase activity	10	0.233809	0.000105374	ENSG00000198074, ENSG00000264006, ENSG00000122787, ENSG00000085662, ENSG00000187134, ENSG00000227471, ENSG00000198610, ENSG00000196139, ENSG00000151632, ENSG00000165568	2318	18	18908	4.53168	0.163399	0.0445996	0.0445469
GOTERM_BP_DIRECT	GO:0044597~daunorubicin metabolic process	7	0.163666	0.000206461	ENSG00000198074, ENSG00000145439, ENSG00000085662, ENSG00000187134, ENSG00000198610, ENSG00000196139, ENSG00000151632	2377	9	19333	6.32595	0.704312	0.152265	0.152136
GOTERM_CC_DIRECT	GO:0045202~synapse	93	2.17442	0.00021553	ENSG00000281151, ENSG00000081818, ENSG00000109756, ENSG00000213585, ENSG00000113657, ENSG00000179388, ENSG00000197971, ENSG00000120903, ENSG00000113211, ENSG00000113575, ENSG00000280618, ENSG00000171858, ENSG00000145934, ENSG00000187372, ENSG00000177839, ENSG00000145936, ENSG00000183098, ENSG00000101557, ENSG00000145451, ENSG00000276482, ENSG00000147432, ENSG00000101199, ENSG00000167526, ENSG0000…	2505	527	20580	1.44981	0.189549	0.105071	0.104963
GOTERM_BP_DIRECT	GO:0060548~negative regulation of cell death	22	0.514379	0.000352818	ENSG00000154059, ENSG00000136999, ENSG00000147571, ENSG00000104765, ENSG00000104415, ENSG00000124193, ENSG00000064205, ENSG00000119541, ENSG00000136997, ENSG00000131165, ENSG00000164695, ENSG00000137561, ENSG00000120885, ENSG00000101544, ENSG00000141646, ENSG00000141458, ENSG00000163956, ENSG00000101144, ENSG00000169946, ENSG00000176171, ENSG00000147457, ENSG00000255112	2377	78	19333	2.29403	0.875362	0.231292	0.231096
GOTERM_BP_DIRECT	GO:0044598~doxorubicin metabolic process	7	0.163666	0.000462299	ENSG00000198074, ENSG00000145439, ENSG00000085662, ENSG00000187134, ENSG00000198610, ENSG00000196139, ENSG00000151632	2377	10	19333	5.69335	0.934693	0.272757	0.272525
GOTERM_CC_DIRECT	GO:0005783~endoplasmic reticulum	176	4.11503	0.000684464	ENSG00000188818, ENSG00000128595, ENSG00000106688, ENSG00000179144, ENSG00000133706, ENSG00000285032, ENSG00000196562, ENSG00000283777, ENSG00000104549, ENSG00000248920, ENSG00000064601, ENSG00000158445, ENSG00000284501, ENSG00000227551, ENSG00000186480, ENSG00000145934, ENSG00000145416, ENSG00000136770, ENSG00000164690, ENSG00000101558, ENSG00000059377, ENSG00000145817, ENSG00000145495, ENSG0000…	2505	1144	20580	1.26393	0.487052	0.222451	0.222222
GOTERM_BP_DIRECT	GO:0050829~defense response to Gram-negative bacterium	24	0.561141	0.000830805	ENSG00000285176, ENSG00000285034, ENSG00000123240, ENSG00000285251, ENSG00000285087, ENSG00000106538, ENSG00000181790, ENSG00000113302, ENSG00000284983, ENSG00000278718, ENSG00000101425, ENSG00000285181, ENSG00000156482, ENSG00000164822, ENSG00000164825, ENSG00000129988, ENSG00000275794, ENSG00000164104, ENSG00000237693, ENSG00000164821, ENSG00000277006, ENSG00000275444, ENSG00000273641	2377	94	19333	2.0766	0.992588	0.433514	0.433146
GOTERM_BP_DIRECT	GO:0030890~positive regulation of B cell proliferation	15	0.350713	0.000896089	ENSG00000101096, ENSG00000019582, ENSG00000104432, ENSG00000113525, ENSG00000171791, ENSG00000168283, ENSG00000169194, ENSG00000113520, ENSG00000004468, ENSG00000196839, ENSG00000102524, ENSG00000185950, ENSG00000101017, ENSG00000169508, ENSG00000109743	2377	46	19333	2.65218	0.994959	0.433514	0.433146
GOTERM_MF_DIRECT	GO:0047086~ketosteroid monooxygenase activity	5	0.116904	0.00101477	ENSG00000122787, ENSG00000187134, ENSG00000198610, ENSG00000196139, ENSG00000151632	2318	5	18908	8.15703	0.820732	0.315403	0.31503
GOTERM_BP_DIRECT	GO:0060536~cartilage morphogenesis	5	0.116904	0.00102641	ENSG00000163132, ENSG00000113196, ENSG00000164107, ENSG00000124216, ENSG00000019549	2377	5	19333	8.13336	0.997665	0.433514	0.433146
GOTERM_BP_DIRECT	GO:0003180~aortic valve morphogenesis	12	0.28057	0.00102868	ENSG00000164683, ENSG00000183072, ENSG00000130700, ENSG00000285109, ENSG00000164867, ENSG00000067900, ENSG00000131196, ENSG00000124216, ENSG00000145147, ENSG00000107485, ENSG00000184347, ENSG00000019549	2377	32	19333	3.05001	0.997697	0.433514	0.433146
GOTERM_MF_DIRECT	GO:0031731~CCR6 chemokine receptor binding	6	0.140285	0.00111779	ENSG00000232948, ENSG00000233050, ENSG00000285181, ENSG00000164825, ENSG00000273641, ENSG00000275444	2318	8	18908	6.11777	0.849452	0.315403	0.31503
GOTERM_BP_DIRECT	GO:0007416~synapse assembly	19	0.444237	0.00161187	ENSG00000081818, ENSG00000113209, ENSG00000179915, ENSG00000152767, ENSG00000113205, ENSG00000197479, ENSG00000112852, ENSG00000157168, ENSG00000113211, ENSG00000170558, ENSG00000187372, ENSG00000120324, ENSG00000177839, ENSG00000150625, ENSG00000120327, ENSG00000141668, ENSG00000164885, ENSG00000184845, ENSG00000272674	2377	70	19333	2.20763	0.999927	0.621133	0.620607
GOTERM_BP_DIRECT	GO:0001656~metanephros development	11	0.25719	0.00168443	ENSG00000121039, ENSG00000156466, ENSG00000104313, ENSG00000077943, ENSG00000167034, ENSG00000164690, ENSG00000171791, ENSG00000141449, ENSG00000164736, ENSG00000101144, ENSG00000164920	2377	29	19333	3.08507	0.999952	0.621133	0.620607
GOTERM_CC_DIRECT	GO:0005887~integral component of plasma membrane	210	4.90998	0.0019673	ENSG00000240764, ENSG00000155850, ENSG00000106688, ENSG00000081853, ENSG00000243232, ENSG00000170214, ENSG00000145934, ENSG00000251664, ENSG00000169223, ENSG00000253846, ENSG00000147432, ENSG00000141458, ENSG00000184985, ENSG00000147434, ENSG00000068650, ENSG00000011083, ENSG00000081842, ENSG00000134489, ENSG00000164342, ENSG00000253953, ENSG00000253159, ENSG00000254122, ENSG00000090316, ENSG0000…	2505	1426	20580	1.20987	0.853394	0.479529	0.479037
GOTERM_BP_DIRECT	GO:0007166~cell surface receptor signaling pathway	56	1.30933	0.00218455	ENSG00000282240, ENSG00000282285, ENSG00000197177, ENSG00000282204, ENSG00000282203, ENSG00000282007, ENSG00000282568, ENSG00000284816, ENSG00000020181, ENSG00000282297, ENSG00000282098, ENSG00000278032, ENSG00000181790, ENSG00000282577, ENSG00000281963, ENSG00000282459, ENSG00000282134, ENSG00000197646, ENSG00000282730, ENSG00000282179, ENSG00000282014, ENSG00000170458, ENSG00000282449, ENSG0000…	2377	305	19333	1.49334	0.999998	0.722149	0.721537
GOTERM_BP_DIRECT	GO:0030336~negative regulation of cell migration	38	0.888473	0.00220317	ENSG00000105894, ENSG00000198420, ENSG00000113657, ENSG00000107937, ENSG00000199017, ENSG00000208037, ENSG00000283797, ENSG00000168556, ENSG00000283927, ENSG00000168675, ENSG00000284816, ENSG00000164690, ENSG00000125249, ENSG00000164576, ENSG00000274205, ENSG00000276365, ENSG00000126233, ENSG00000015413, ENSG00000104332, ENSG00000199043, ENSG00000019582, ENSG00000107104, ENSG00000153487, ENSG0000…	2377	187	19333	1.65277	0.999998	0.722149	0.721537
GOTERM_MF_DIRECT	GO:0016810~hydrolase activity, acting on carbon-nitrogen (but not peptide) bonds	6	0.140285	0.0022612	ENSG00000072832, ENSG00000104763, ENSG00000147647, ENSG00000113657, ENSG00000092964, ENSG00000151640	2318	9	18908	5.43802	0.978346	0.546888	0.546242
GOTERM_CC_DIRECT	GO:0012505~endomembrane system	30	0.701426	0.00337977	ENSG00000284980, ENSG00000003987, ENSG00000133706, ENSG00000197496, ENSG00000171045, ENSG00000099246, ENSG00000131165, ENSG00000169228, ENSG00000147419, ENSG00000136770, ENSG00000096968, ENSG00000126217, ENSG00000147676, ENSG00000158856, ENSG00000134901, ENSG00000157869, ENSG00000168461, ENSG00000170881, ENSG00000197646, ENSG00000133874, ENSG00000139832, ENSG00000146955, ENSG00000185189, ENSG0000…	2505	142	20580	1.73568	0.963148	0.580226	0.579631
GOTERM_BP_DIRECT	GO:0016567~protein ubiquitination	83	1.94061	0.00346271	ENSG00000154124, ENSG00000214357, ENSG00000134758, ENSG00000175063, ENSG00000146063, ENSG00000156463, ENSG00000146021, ENSG00000104228, ENSG00000043143, ENSG00000156509, ENSG00000154447, ENSG00000119048, ENSG00000139842, ENSG00000080802, ENSG00000122779, ENSG00000055130, ENSG00000145495, ENSG00000091732, ENSG00000013374, ENSG00000168936, ENSG00000101752, ENSG00000164934, ENSG00000183654, ENSG0000…	2377	498	19333	1.35556	1	1	0.999322
GOTERM_CC_DIRECT	GO:0016342~catenin complex	11	0.25719	0.00357062	ENSG00000170558, ENSG00000079112, ENSG00000145526, ENSG00000071991, ENSG00000154162, ENSG00000280641, ENSG00000149654, ENSG00000124215, ENSG00000081138, ENSG00000044115, ENSG00000101542	2505	32	20580	2.8241	0.969425	0.580226	0.579631
GOTERM_BP_DIRECT	GO:0060412~ventricular septum morphogenesis	12	0.28057	0.0038158	ENSG00000164683, ENSG00000183072, ENSG00000168214, ENSG00000215417, ENSG00000127418, ENSG00000164867, ENSG00000101665, ENSG00000199017, ENSG00000141646, ENSG00000145147, ENSG00000169946, ENSG00000184347	2377	37	19333	2.63785	1	1	0.999322
GOTERM_MF_DIRECT	GO:0001046~core promoter sequence-specific DNA binding	8	0.187047	0.00382471	ENSG00000280529, ENSG00000113580, ENSG00000149596, ENSG00000181163, ENSG00000136997, ENSG00000123908, ENSG00000164975, ENSG00000155090	2318	18	18908	3.62535	0.998478	0.761103	0.760204
GOTERM_BP_DIRECT	GO:0071880~adenylate cyclase-activating adrenergic receptor signaling pathway	8	0.187047	0.00388943	ENSG00000184160, ENSG00000169676, ENSG00000109756, ENSG00000169252, ENSG00000120907, ENSG00000184845, ENSG00000170214, ENSG00000087460	2377	18	19333	3.61483	1	1	0.999322
GOTERM_BP_DIRECT	GO:0009966~regulation of signal transduction	16	0.374094	0.00428962	ENSG00000015171, ENSG00000198055, ENSG00000196396, ENSG00000179399, ENSG00000124160, ENSG00000153714, ENSG00000155926, ENSG00000158985, ENSG00000132554, ENSG00000196526, ENSG00000170558, ENSG00000231989, ENSG00000281988, ENSG00000183098, ENSG00000125388, ENSG00000087460	2377	59	19333	2.20566	1	1	0.999322
GOTERM_MF_DIRECT	GO:0004180~carboxypeptidase activity	9	0.210428	0.00448927	ENSG00000002549, ENSG00000158516, ENSG00000101160, ENSG00000104324, ENSG00000109472, ENSG00000150656, ENSG00000064601, ENSG00000133313, ENSG00000091704	2318	23	18908	3.19188	0.999508	0.761103	0.760204
GOTERM_CC_DIRECT	GO:0000785~chromatin	158	3.69418	0.00453608	ENSG00000124151, ENSG00000130675, ENSG00000151650, ENSG00000179388, ENSG00000113658, ENSG00000164330, ENSG00000274382, ENSG00000186766, ENSG00000164736, ENSG00000091656, ENSG00000180543, ENSG00000091010, ENSG00000131931, ENSG00000198176, ENSG00000113648, ENSG00000178860, ENSG00000109705, ENSG00000285328, ENSG00000152455, ENSG00000174306, ENSG00000133398, ENSG00000064218, ENSG00000165156, ENSG0000…	2505	1059	20580	1.22574	0.988118	0.631811	0.631163
GOTERM_BP_DIRECT	GO:2001240~negative regulation of extrinsic apoptotic signaling pathway in absence of ligand	12	0.28057	0.00478429	ENSG00000104432, ENSG00000104313, ENSG00000104205, ENSG00000171791, ENSG00000164362, ENSG00000091732, ENSG00000044115, ENSG00000064655, ENSG00000157168, ENSG00000164400, ENSG00000288602, ENSG00000019549	2377	38	19333	2.56843	1	1	0.999322
GOTERM_BP_DIRECT	GO:1902600~hydrogen ion transmembrane transport	29	0.678045	0.00495909	ENSG00000124172, ENSG00000047249, ENSG00000197496, ENSG00000155097, ENSG00000113732, ENSG00000169020, ENSG00000150403, ENSG00000151729, ENSG00000147416, ENSG00000147614, ENSG00000123643, ENSG00000163982, ENSG00000167700, ENSG00000109667, ENSG00000165629, ENSG00000171130, ENSG00000152234, ENSG00000105929, ENSG00000281861, ENSG00000288359, ENSG00000197818, ENSG00000127419, ENSG00000164405, ENSG0000…	2377	138	19333	1.70918	1	1	0.999322
GOTERM_MF_DIRECT	GO:0030414~peptidase inhibitor activity	8	0.187047	0.00542287	ENSG00000101074, ENSG00000101448, ENSG00000170085, ENSG00000137558, ENSG00000124116, ENSG00000243543, ENSG00000101443, ENSG00000197558	2318	19	18908	3.43454	0.9999	0.761103	0.760204
GOTERM_BP_DIRECT	GO:0003161~cardiac conduction system development	8	0.187047	0.00551277	ENSG00000120149, ENSG00000164683, ENSG00000163132, ENSG00000183072, ENSG00000178860, ENSG00000113658, ENSG00000141646, ENSG00000157168	2377	19	19333	3.42457	1	1	0.999322
GOTERM_BP_DIRECT	GO:0050918~positive chemotaxis	13	0.303951	0.00556837	ENSG00000112902, ENSG00000154188, ENSG00000233050, ENSG00000285034, ENSG00000150630, ENSG00000232948, ENSG00000274287, ENSG00000184374, ENSG00000285181, ENSG00000164104, ENSG00000277006, ENSG00000275444, ENSG00000273641	2377	44	19333	2.40304	1	1	0.999322
GOTERM_BP_DIRECT	GO:0007169~transmembrane receptor protein tyrosine kinase signaling pathway	28	0.654664	0.00568068	ENSG00000160867, ENSG00000043462, ENSG00000130590, ENSG00000170873, ENSG00000206052, ENSG00000037280, ENSG00000136754, ENSG00000125508, ENSG00000284816, ENSG00000120899, ENSG00000087589, ENSG00000101213, ENSG00000101134, ENSG00000146094, ENSG00000068078, ENSG00000177570, ENSG00000113721, ENSG00000155926, ENSG00000176105, ENSG00000157168, ENSG00000168546, ENSG00000169398, ENSG00000147443, ENSG0000…	2377	133	19333	1.71229	1	1	0.999322
GOTERM_MF_DIRECT	GO:1990050~phosphatidic acid transporter activity	5	0.116904	0.00578931	ENSG00000100979, ENSG00000141391, ENSG00000186314, ENSG00000169230, ENSG00000101166	2318	7	18908	5.82645	0.999946	0.761103	0.760204
GOTERM_MF_DIRECT	GO:0016229~steroid dehydrogenase activity	5	0.116904	0.00578931	ENSG00000122787, ENSG00000187134, ENSG00000198610, ENSG00000196139, ENSG00000151632	2318	7	18908	5.82645	0.999946	0.761103	0.760204
GOTERM_BP_DIRECT	GO:0098742~cell-cell adhesion via plasma-membrane adhesion molecules	12	0.28057	0.00593756	ENSG00000170558, ENSG00000156687, ENSG00000079112, ENSG00000145526, ENSG00000127418, ENSG00000071991, ENSG00000154162, ENSG00000280641, ENSG00000149654, ENSG00000124215, ENSG00000081138, ENSG00000101542	2377	39	19333	2.50257	1	1	0.999322
GOTERM_BP_DIRECT	GO:0008283~cell proliferation	36	0.841711	0.00599525	ENSG00000136758, ENSG00000198363, ENSG00000120708, ENSG00000136997, ENSG00000158402, ENSG00000156427, ENSG00000139842, ENSG00000013810, ENSG00000274287, ENSG00000055130, ENSG00000168310, ENSG00000278728, ENSG00000183258, ENSG00000104320, ENSG00000070614, ENSG00000101670, ENSG00000019582, ENSG00000107104, ENSG00000064393, ENSG00000155100, ENSG00000171791, ENSG00000083307, ENSG00000155506, ENSG0000…	2377	185	19333	1.58271	1	1	0.999322
GOTERM_MF_DIRECT	GO:0033130~acetylcholine receptor binding	7	0.163666	0.00628812	ENSG00000167653, ENSG00000180155, ENSG00000278032, ENSG00000179915, ENSG00000096968, ENSG00000283992, ENSG00000274488	2318	15	18908	3.80661	0.999977	0.761103	0.760204
GOTERM_MF_DIRECT	GO:0004197~cysteine-type endopeptidase activity	22	0.514379	0.00629382	ENSG00000104332, ENSG00000101160, ENSG00000237038, ENSG00000172175, ENSG00000248933, ENSG00000227140, ENSG00000249811, ENSG00000248920, ENSG00000249104, ENSG00000227551, ENSG00000205946, ENSG00000230549, ENSG00000101557, ENSG00000250745, ENSG00000250844, ENSG00000164305, ENSG00000223569, ENSG00000233136, ENSG00000232399, ENSG00000106144, ENSG00000232264, ENSG00000231396	2318	97	18908	1.85005	0.999977	0.761103	0.760204
GOTERM_BP_DIRECT	GO:0070262~peptidyl-serine dephosphorylation	7	0.163666	0.00638049	ENSG00000104695, ENSG00000175470, ENSG00000156475, ENSG00000074211, ENSG00000120129, ENSG00000113575, ENSG00000221914	2377	15	19333	3.79557	1	1	0.999322
GOTERM_BP_DIRECT	GO:0071395~cellular response to jasmonic acid stimulus	4	0.0935235	0.00673398	ENSG00000187134, ENSG00000198610, ENSG00000196139, ENSG00000151632	2377	4	19333	8.13336	1	1	0.999322
GOTERM_BP_DIRECT	GO:1990708~conditioned place preference	4	0.0935235	0.00673398	ENSG00000106688, ENSG00000082556, ENSG00000277044, ENSG00000183117	2377	4	19333	8.13336	1	1	0.999322
GOTERM_BP_DIRECT	GO:0051673~membrane disruption in other organism	6	0.140285	0.00679558	ENSG00000285176, ENSG00000285251, ENSG00000285181, ENSG00000164822, ENSG00000164821, ENSG00000284983, ENSG00000275444	2377	11	19333	4.43638	1	1	0.999322
GOTERM_BP_DIRECT	GO:0036302~atrioventricular canal development	6	0.140285	0.00679558	ENSG00000171316, ENSG00000168214, ENSG00000285109, ENSG00000141448, ENSG00000141646, ENSG00000170961	2377	11	19333	4.43638	1	1	0.999322
GOTERM_BP_DIRECT	GO:0050877~neurological system process	14	0.327332	0.00739799	ENSG00000022355, ENSG00000094755, ENSG00000113327, ENSG00000109738, ENSG00000120903, ENSG00000235608, ENSG00000145888, ENSG00000145451, ENSG00000101204, ENSG00000147432, ENSG00000109501, ENSG00000145864, ENSG00000147434, ENSG00000145863	2377	51	19333	2.23269	1	1	0.999322
GOTERM_BP_DIRECT	GO:0010667~negative regulation of cardiac muscle cell apoptotic process	11	0.25719	0.00775481	ENSG00000283927, ENSG00000183072, ENSG00000284375, ENSG00000285109, ENSG00000164107, ENSG00000096968, ENSG00000157168, ENSG00000283762, ENSG00000276365, ENSG00000284204, ENSG00000284774	2377	35	19333	2.5562	1	1	0.999322
GOTERM_CC_DIRECT	GO:0000922~spindle pole	27	0.631284	0.00780582	ENSG00000126870, ENSG00000132912, ENSG00000040275, ENSG00000152240, ENSG00000177143, ENSG00000169220, ENSG00000119541, ENSG00000113575, ENSG00000282003, ENSG00000013810, ENSG00000165660, ENSG00000164118, ENSG00000017797, ENSG00000164754, ENSG00000038219, ENSG00000104695, ENSG00000104218, ENSG00000228075, ENSG00000145919, ENSG00000170584, ENSG00000282752, ENSG00000130640, ENSG00000168502, ENSG0000…	2505	131	20580	1.69329	0.999519	0.951334	0.950358
GOTERM_MF_DIRECT	GO:0031005~filamin binding	7	0.163666	0.00903141	ENSG00000072832, ENSG00000120913, ENSG00000113657, ENSG00000078114, ENSG00000141646, ENSG00000151640, ENSG00000164953	2318	16	18908	3.5687	1	0.886031	0.884984
GOTERM_BP_DIRECT	GO:0043652~engulfment of apoptotic cell	7	0.163666	0.00916107	ENSG00000206579, ENSG00000181790, ENSG00000275591, ENSG00000171044, ENSG00000145794, ENSG00000008853, ENSG00000221947	2377	16	19333	3.55835	1	1	0.999322
GOTERM_MF_DIRECT	GO:0004843~thiol-dependent ubiquitin-specific protease activity	25	0.584522	0.00917815	ENSG00000154124, ENSG00000148481, ENSG00000237038, ENSG00000249811, ENSG00000248920, ENSG00000227551, ENSG00000205946, ENSG00000230549, ENSG00000101557, ENSG00000121022, ENSG00000233136, ENSG00000019995, ENSG00000232264, ENSG00000231396, ENSG00000175073, ENSG00000155100, ENSG00000248933, ENSG00000227140, ENSG00000249104, ENSG00000165312, ENSG00000250745, ENSG00000250844, ENSG00000223569, ENSG0000…	2318	119	18908	1.71366	1	0.886031	0.884984
GOTERM_MF_DIRECT	GO:0000976~transcription regulatory region sequence-specific DNA binding	43	1.00538	0.00934277	ENSG00000124092, ENSG00000181220, ENSG00000198026, ENSG00000178913, ENSG00000080503, ENSG00000173068, ENSG00000171940, ENSG00000172216, ENSG00000156469, ENSG00000063438, ENSG00000183072, ENSG00000113196, ENSG00000168310, ENSG00000203883, ENSG00000080298, ENSG00000125347, ENSG00000055118, ENSG00000164736, ENSG00000198081, ENSG00000160973, ENSG00000101076, ENSG00000113648, ENSG00000130700, ENSG0000…	2318	238	18908	1.47375	1	0.886031	0.884984
GOTERM_MF_DIRECT	GO:0009055~electron carrier activity	17	0.397475	0.00942265	ENSG00000131203, ENSG00000073578, ENSG00000178445, ENSG00000198363, ENSG00000104687, ENSG00000178127, ENSG00000072682, ENSG00000134013, ENSG00000198610, ENSG00000151552, ENSG00000171503, ENSG00000085662, ENSG00000082212, ENSG00000278243, ENSG00000145494, ENSG00000166347, ENSG00000145545	2318	70	18908	1.98099	1	0.886031	0.884984
GOTERM_MF_DIRECT	GO:0042923~neuropeptide binding	10	0.233809	0.00994364	ENSG00000288611, ENSG00000277339, ENSG00000226306, ENSG00000082556, ENSG00000166573, ENSG00000164129, ENSG00000277044, ENSG00000124089, ENSG00000166603, ENSG00000164128	2318	31	18908	2.6313	1	0.886031	0.884984
GOTERM_CC_DIRECT	GO:0000940~condensed chromosome outer kinetochore	6	0.140285	0.0100489	ENSG00000262634, ENSG00000040275, ENSG00000080986, ENSG00000228075, ENSG00000145919, ENSG00000038219	2505	12	20580	4.10778	0.999947	1	1
GOTERM_BP_DIRECT	GO:0008610~lipid biosynthetic process	8	0.187047	0.0102032	ENSG00000158669, ENSG00000052802, ENSG00000164398, ENSG00000152463, ENSG00000151726, ENSG00000278220, ENSG00000151468, ENSG00000284967	2377	21	19333	3.09842	1	1	0.999322
GOTERM_BP_DIRECT	GO:0048468~cell development	9	0.210428	0.0104122	ENSG00000170549, ENSG00000164690, ENSG00000080166, ENSG00000150051, ENSG00000170561, ENSG00000125533, ENSG00000106462, ENSG00000215474, ENSG00000113430	2377	26	19333	2.81539	1	1	0.999322
GOTERM_BP_DIRECT	GO:0003198~epithelial to mesenchymal transition involved in endocardial cushion formation	6	0.140285	0.0104829	ENSG00000120149, ENSG00000163132, ENSG00000168214, ENSG00000141646, ENSG00000124216, ENSG00000019549	2377	12	19333	4.06668	1	1	0.999322
GOTERM_BP_DIRECT	GO:0071420~cellular response to histamine	5	0.116904	0.0105708	ENSG00000022355, ENSG00000131504, ENSG00000113327, ENSG00000002726, ENSG00000145864	2377	8	19333	5.08335	1	1	0.999322
GOTERM_BP_DIRECT	GO:0038003~opioid receptor signaling pathway	5	0.116904	0.0105708	ENSG00000288611, ENSG00000277339, ENSG00000082556, ENSG00000277044, ENSG00000155897	2377	8	19333	5.08335	1	1	0.999322
GOTERM_BP_DIRECT	GO:0030513~positive regulation of BMP signaling pathway	12	0.28057	0.0107379	ENSG00000120149, ENSG00000163132, ENSG00000168214, ENSG00000137573, ENSG00000128791, ENSG00000175387, ENSG00000285109, ENSG00000141448, ENSG00000141646, ENSG00000135253, ENSG00000283762, ENSG00000141622	2377	42	19333	2.32382	1	1	0.999322
GOTERM_BP_DIRECT	GO:0022900~electron transport chain	15	0.350713	0.0107631	ENSG00000131203, ENSG00000073578, ENSG00000178445, ENSG00000198363, ENSG00000104687, ENSG00000072682, ENSG00000134013, ENSG00000198610, ENSG00000151552, ENSG00000171503, ENSG00000085662, ENSG00000082212, ENSG00000278243, ENSG00000166347, ENSG00000145545	2377	59	19333	2.0678	1	1	0.999322
GOTERM_BP_DIRECT	GO:0048706~embryonic skeletal system development	10	0.233809	0.012593	ENSG00000137573, ENSG00000120549, ENSG00000173253, ENSG00000169762, ENSG00000164690, ENSG00000196562, ENSG00000260428, ENSG00000109705, ENSG00000164107, ENSG00000165623	2377	32	19333	2.54168	1	1	0.999322
GOTERM_MF_DIRECT	GO:0008134~transcription factor binding	38	0.888473	0.0133525	ENSG00000101096, ENSG00000288243, ENSG00000104689, ENSG00000175387, ENSG00000211445, ENSG00000178913, ENSG00000109819, ENSG00000171720, ENSG00000136997, ENSG00000078043, ENSG00000133740, ENSG00000083168, ENSG00000183072, ENSG00000113196, ENSG00000159692, ENSG00000082014, ENSG00000164736, ENSG00000034677, ENSG00000169946, ENSG00000134504, ENSG00000198176, ENSG00000198791, ENSG00000113108, ENSG0000…	2318	209	18908	1.4831	1	1	0.999409
GOTERM_BP_DIRECT	GO:0060348~bone development	14	0.327332	0.0141586	ENSG00000285262, ENSG00000104415, ENSG00000196562, ENSG00000141627, ENSG00000113658, ENSG00000159167, ENSG00000198959, ENSG00000174705, ENSG00000137573, ENSG00000145431, ENSG00000167526, ENSG00000109685, ENSG00000145545, ENSG00000087460	2377	55	19333	2.07031	1	1	0.999322
GOTERM_BP_DIRECT	GO:0071549~cellular response to dexamethasone stimulus	11	0.25719	0.0141894	ENSG00000066926, ENSG00000113580, ENSG00000104368, ENSG00000147571, ENSG00000139780, ENSG00000096968, ENSG00000156804, ENSG00000168283, ENSG00000124253, ENSG00000152234, ENSG00000145545	2377	38	19333	2.35439	1	1	0.999322
GOTERM_BP_DIRECT	GO:0045471~response to ethanol	27	0.631284	0.0142244	ENSG00000147571, ENSG00000176890, ENSG00000174697, ENSG00000170430, ENSG00000137563, ENSG00000136997, ENSG00000171700, ENSG00000082556, ENSG00000059377, ENSG00000120899, ENSG00000130649, ENSG00000164879, ENSG00000141655, ENSG00000147437, ENSG00000141433, ENSG00000181195, ENSG00000169194, ENSG00000152234, ENSG00000276996, ENSG00000113140, ENSG00000170458, ENSG00000066926, ENSG00000164266, ENSG0000…	2377	136	19333	1.61471	1	1	0.999322
GOTERM_MF_DIRECT	GO:0004222~metalloendopeptidase activity	26	0.607903	0.0143938	ENSG00000154485, ENSG00000156103, ENSG00000136758, ENSG00000109756, ENSG00000145808, ENSG00000107959, ENSG00000038295, ENSG00000151651, ENSG00000158106, ENSG00000197912, ENSG00000145536, ENSG00000148848, ENSG00000170801, ENSG00000283802, ENSG00000168594, ENSG00000100985, ENSG00000121022, ENSG00000141434, ENSG00000042980, ENSG00000069206, ENSG00000134028, ENSG00000137575, ENSG00000141385, ENSG0000…	2318	130	18908	1.63141	1	1	0.999409
GOTERM_CC_DIRECT	GO:0032280~symmetric synapse	4	0.0935235	0.0148722	ENSG00000181195, ENSG00000181072, ENSG00000124198, ENSG00000101188	2505	5	20580	6.57246	1	1	1
GOTERM_CC_DIRECT	GO:1990742~microvesicle	4	0.0935235	0.0148722	ENSG00000164825, ENSG00000275794, ENSG00000132872	2505	5	20580	6.57246	1	1	1
GOTERM_MF_DIRECT	GO:0045569~TRAIL binding	4	0.0935235	0.0151706	ENSG00000104689, ENSG00000120889, ENSG00000173530, ENSG00000173535	2318	5	18908	6.52563	1	1	0.999409
GOTERM_MF_DIRECT	GO:0004977~melanocortin receptor activity	4	0.0935235	0.0151706	ENSG00000176136, ENSG00000185231, ENSG00000124089, ENSG00000166603	2318	5	18908	6.52563	1	1	0.999409
GOTERM_BP_DIRECT	GO:0071504~cellular response to heparin	4	0.0935235	0.0152953	ENSG00000104332, ENSG00000002726, ENSG00000120738, ENSG00000145147	2377	5	19333	6.50669	1	1	0.999322
GOTERM_BP_DIRECT	GO:0060956~endocardial cell differentiation	4	0.0935235	0.0152953	ENSG00000203883, ENSG00000164736, ENSG00000141646, ENSG00000157168	2377	5	19333	6.50669	1	1	0.999322
GOTERM_BP_DIRECT	GO:0030242~pexophagy	4	0.0935235	0.0152953	ENSG00000107897, ENSG00000023287, ENSG00000153339, ENSG00000078142	2377	5	19333	6.50669	1	1	0.999322
GOTERM_BP_DIRECT	GO:0007356~thorax and anterior abdomen determination	4	0.0935235	0.0152953	ENSG00000255833, ENSG00000176788, ENSG00000251380, ENSG00000181965	2377	5	19333	6.50669	1	1	0.999322
GOTERM_BP_DIRECT	GO:0021650~vestibulocochlear nerve formation	4	0.0935235	0.0152953	ENSG00000255833, ENSG00000251380, ENSG00000081923, ENSG00000181965	2377	5	19333	6.50669	1	1	0.999322
GOTERM_BP_DIRECT	GO:0021794~thalamus development	6	0.140285	0.0153352	ENSG00000105894, ENSG00000278728, ENSG00000164690, ENSG00000164405, ENSG00000128602, ENSG00000145545	2377	13	19333	3.75386	1	1	0.999322
GOTERM_BP_DIRECT	GO:0007628~adult walking behavior	10	0.233809	0.0154722	ENSG00000145888, ENSG00000171316, ENSG00000064393, ENSG00000109738, ENSG00000164900, ENSG00000278220, ENSG00000141458, ENSG00000164830, ENSG00000184845, ENSG00000064218	2377	33	19333	2.46465	1	1	0.999322
GOTERM_CC_DIRECT	GO:0032585~multivesicular body membrane	9	0.210428	0.015668	ENSG00000170091, ENSG00000164695, ENSG00000041353, ENSG00000168824, ENSG00000131165, ENSG00000104341, ENSG00000147457, ENSG00000196329, ENSG00000255112	2505	28	20580	2.64072	1	1	1
GOTERM_BP_DIRECT	GO:0000902~cell morphogenesis	19	0.444237	0.0157753	ENSG00000071991, ENSG00000154162, ENSG00000178209, ENSG00000081138, ENSG00000157168, ENSG00000151651, ENSG00000163132, ENSG00000280618, ENSG00000120885, ENSG00000055163, ENSG00000145526, ENSG00000101109, ENSG00000141380, ENSG00000149654, ENSG00000147596, ENSG00000061492, ENSG00000101542, ENSG00000137090, ENSG00000164403	2377	86	19333	1.79691	1	1	0.999322
GOTERM_CC_DIRECT	GO:0005796~Golgi lumen	22	0.514379	0.0159748	ENSG00000285176, ENSG00000156103, ENSG00000126231, ENSG00000285251, ENSG00000179399, ENSG00000284983, ENSG00000002587, ENSG00000057593, ENSG00000183098, ENSG00000183087, ENSG00000285181, ENSG00000164822, ENSG00000164825, ENSG00000126218, ENSG00000163956, ENSG00000109610, ENSG00000164821, ENSG00000169439, ENSG00000124145, ENSG00000275444, ENSG00000104331, ENSG00000273641	2505	106	20580	1.70512	1	1	1
OMIM_DISEASE	187500~Tetralogy of Fallot	4	0.0935235	0.0161485	ENSG00000183072, ENSG00000285109, ENSG00000141448, ENSG00000169946	588	6	5823	6.60204	1	1	1
GOTERM_BP_DIRECT	GO:0006940~regulation of smooth muscle contraction	7	0.163666	0.0171193	ENSG00000184160, ENSG00000284182, ENSG00000132911, ENSG00000169252, ENSG00000182674, ENSG00000181072, ENSG00000276365	2377	18	19333	3.16297	1	1	0.999322
GOTERM_BP_DIRECT	GO:0003416~endochondral bone growth	5	0.116904	0.0171942	ENSG00000120149, ENSG00000072840, ENSG00000068078, ENSG00000182197, ENSG00000173068	2377	9	19333	4.51853	1	1	0.999322
GOTERM_BP_DIRECT	GO:0007035~vacuolar acidification	8	0.187047	0.0172732	ENSG00000172869, ENSG00000047249, ENSG00000147614, ENSG00000147416, ENSG00000171130, ENSG00000113732, ENSG00000128524, ENSG00000105929	2377	23	19333	2.829	1	1	0.999322
GOTERM_CC_DIRECT	GO:0070971~endoplasmic reticulum exit site	10	0.233809	0.0177043	ENSG00000285123, ENSG00000113615, ENSG00000212710, ENSG00000249915, ENSG00000145817, ENSG00000285172, ENSG00000152700, ENSG00000154889, ENSG00000288370, ENSG00000288181	2505	34	20580	2.41634	1	1	1
GOTERM_BP_DIRECT	GO:0043524~negative regulation of neuron apoptotic process	30	0.701426	0.0186795	ENSG00000101152, ENSG00000240764, ENSG00000154188, ENSG00000106688, ENSG00000196584, ENSG00000240184, ENSG00000109819, ENSG00000172216, ENSG00000151651, ENSG00000120899, ENSG00000164778, ENSG00000278220, ENSG00000078579, ENSG00000096968, ENSG00000164830, ENSG00000074317, ENSG00000064393, ENSG00000242419, ENSG00000154153, ENSG00000171791, ENSG00000113742, ENSG00000174405, ENSG00000157764, ENSG0000…	2377	159	19333	1.5346	1	1	0.999322
GOTERM_BP_DIRECT	GO:0071805~potassium ion transmembrane transport	26	0.607903	0.0195022	ENSG00000197150, ENSG00000281151, ENSG00000156486, ENSG00000150403, ENSG00000158445, ENSG00000164794, ENSG00000145936, ENSG00000215262, ENSG00000276482, ENSG00000055118, ENSG00000124134, ENSG00000169427, ENSG00000026559, ENSG00000178342, ENSG00000168263, ENSG00000281861, ENSG00000197818, ENSG00000276615, ENSG00000127419, ENSG00000281758, ENSG00000182132, ENSG00000184156, ENSG00000182674, ENSG0000…	2377	133	19333	1.58998	1	1	0.999322
GOTERM_CC_DIRECT	GO:0043005~neuron projection	61	1.42623	0.0197721	ENSG00000164929, ENSG00000109756, ENSG00000015592, ENSG00000197457, ENSG00000120903, ENSG00000169062, ENSG00000280618, ENSG00000145934, ENSG00000277339, ENSG00000102606, ENSG00000226306, ENSG00000284816, ENSG00000082556, ENSG00000101438, ENSG00000145451, ENSG00000147432, ENSG00000147434, ENSG00000040341, ENSG00000113327, ENSG00000064651, ENSG00000165392, ENSG00000105948, ENSG00000134443, ENSG0000…	2505	379	20580	1.32229	1	1	1
GOTERM_MF_DIRECT	GO:0001228~transcriptional activator activity, RNA polymerase II transcription regulatory region sequence-specific binding	75	1.75357	0.0198686	ENSG00000134438, ENSG00000151650, ENSG00000069011, ENSG00000125285, ENSG00000182759, ENSG00000173320, ENSG00000175387, ENSG00000179388, ENSG00000186918, ENSG00000180053, ENSG00000168214, ENSG00000165066, ENSG00000274382, ENSG00000164736, ENSG00000039600, ENSG00000124232, ENSG00000155090, ENSG00000160973, ENSG00000101076, ENSG00000221818, ENSG00000091010, ENSG00000198176, ENSG00000107249, ENSG0000…	2318	478	18908	1.27987	1	1	0.999409
GOTERM_BP_DIRECT	GO:0051301~cell division	62	1.44961	0.0203276	ENSG00000175063, ENSG00000262634, ENSG00000040275, ENSG00000169220, ENSG00000158402, ENSG00000131165, ENSG00000175305, ENSG00000013810, ENSG00000184661, ENSG00000165660, ENSG00000091732, ENSG00000164611, ENSG00000196074, ENSG00000175470, ENSG00000094880, ENSG00000113328, ENSG00000141759, ENSG00000145919, ENSG00000085415, ENSG00000101146, ENSG00000178184, ENSG00000090316, ENSG00000152240, ENSG0000…	2377	383	19333	1.31663	1	1	0.999322
GOTERM_CC_DIRECT	GO:0016324~apical plasma membrane	61	1.42623	0.0208176	ENSG00000107611, ENSG00000155850, ENSG00000109756, ENSG00000106688, ENSG00000197375, ENSG00000158445, ENSG00000155897, ENSG00000061337, ENSG00000164893, ENSG00000277494, ENSG00000274348, ENSG00000147676, ENSG00000164930, ENSG00000109667, ENSG00000041353, ENSG00000064651, ENSG00000104537, ENSG00000134760, ENSG00000113721, ENSG00000159167, ENSG00000197208, ENSG00000081923, ENSG00000154556, ENSG0000…	2505	380	20580	1.31882	1	1	1
GOTERM_MF_DIRECT	GO:0030374~ligand-dependent nuclear receptor transcription coactivator activity	14	0.327332	0.0212819	ENSG00000124151, ENSG00000130589, ENSG00000213523, ENSG00000112983, ENSG00000109819, ENSG00000155846, ENSG00000113300, ENSG00000158941, ENSG00000063978, ENSG00000140396, ENSG00000120533, ENSG00000141380, ENSG00000082014, ENSG00000164758	2318	58	18908	1.96894	1	1	0.999409
GOTERM_BP_DIRECT	GO:0045947~negative regulation of translational initiation	6	0.140285	0.0214839	ENSG00000155506, ENSG00000104408, ENSG00000120727, ENSG00000253250, ENSG00000123908, ENSG00000243056	2377	14	19333	3.48573	1	1	0.999322
GOTERM_BP_DIRECT	GO:0010466~negative regulation of peptidase activity	6	0.140285	0.0214839	ENSG00000101074, ENSG00000206073, ENSG00000057149, ENSG00000101448, ENSG00000170085, ENSG00000137558	2377	14	19333	3.48573	1	1	0.999322
GOTERM_MF_DIRECT	GO:0046961~proton-transporting ATPase activity, rotational mechanism	8	0.187047	0.0215405	ENSG00000047249, ENSG00000147614, ENSG00000147416, ENSG00000155097, ENSG00000171130, ENSG00000113732, ENSG00000128524, ENSG00000105929	2318	24	18908	2.71901	1	1	0.999409
GOTERM_BP_DIRECT	GO:0016579~protein deubiquitination	22	0.514379	0.0215448	ENSG00000237038, ENSG00000175073, ENSG00000155100, ENSG00000248933, ENSG00000227140, ENSG00000249811, ENSG00000248920, ENSG00000249104, ENSG00000227551, ENSG00000205946, ENSG00000165312, ENSG00000230549, ENSG00000101557, ENSG00000250745, ENSG00000250844, ENSG00000121022, ENSG00000223569, ENSG00000169918, ENSG00000233136, ENSG00000232399, ENSG00000232264, ENSG00000231396	2377	108	19333	1.6568	1	1	0.999322
GOTERM_MF_DIRECT	GO:0030594~neurotransmitter receptor activity	18	0.420856	0.0221716	ENSG00000022355, ENSG00000157219, ENSG00000113749, ENSG00000101180, ENSG00000094755, ENSG00000113327, ENSG00000109738, ENSG00000120903, ENSG00000164270, ENSG00000181072, ENSG00000134489, ENSG00000145888, ENSG00000145451, ENSG00000101204, ENSG00000147432, ENSG00000145864, ENSG00000147434, ENSG00000145863	2318	83	18908	1.76899	1	1	0.999409
GOTERM_MF_DIRECT	GO:0051721~protein phosphatase 2A binding	10	0.233809	0.0222419	ENSG00000276996, ENSG00000120539, ENSG00000196396, ENSG00000171791, ENSG00000228075, ENSG00000145919, ENSG00000221914, ENSG00000147324, ENSG00000038219, ENSG00000155897	2318	35	18908	2.33058	1	1	0.999409
GOTERM_BP_DIRECT	GO:0035050~embryonic heart tube development	7	0.163666	0.0224761	ENSG00000183072, ENSG00000113196, ENSG00000203883, ENSG00000180053, ENSG00000248329, ENSG00000221866, ENSG00000164736	2377	19	19333	2.9965	1	1	0.999322
GOTERM_BP_DIRECT	GO:0048514~blood vessel morphogenesis	7	0.163666	0.0224761	ENSG00000170558, ENSG00000101680, ENSG00000106688, ENSG00000187498, ENSG00000113083, ENSG00000125266, ENSG00000037280	2377	19	19333	2.9965	1	1	0.999322
GOTERM_MF_DIRECT	GO:0005231~excitatory extracellular ligand-gated ion channel activity	12	0.28057	0.0241894	ENSG00000145888, ENSG00000022355, ENSG00000094755, ENSG00000113327, ENSG00000109738, ENSG00000101204, ENSG00000145451, ENSG00000147432, ENSG00000120903, ENSG00000145864, ENSG00000147434, ENSG00000145863	2318	47	18908	2.08265	1	1	0.999409
GOTERM_BP_DIRECT	GO:0030218~erythrocyte differentiation	13	0.303951	0.0249314	ENSG00000064393, ENSG00000175354, ENSG00000113658, ENSG00000146918, ENSG00000113013, ENSG00000066926, ENSG00000164305, ENSG00000254087, ENSG00000096968, ENSG00000164466, ENSG00000164587, ENSG00000107485, ENSG00000147324	2377	53	19333	1.99498	1	1	0.999322
GOTERM_CC_DIRECT	GO:0030061~mitochondrial crista	5	0.116904	0.0250506	ENSG00000175606, ENSG00000196396, ENSG00000188343, ENSG00000150756, ENSG00000254087	2505	10	20580	4.10778	1	1	1
GOTERM_BP_DIRECT	GO:0071456~cellular response to hypoxia	27	0.631284	0.0258269	ENSG00000105894, ENSG00000113739, ENSG00000104765, ENSG00000178473, ENSG00000283733, ENSG00000135245, ENSG00000137449, ENSG00000109819, ENSG00000136997, ENSG00000151651, ENSG00000145936, ENSG00000124253, ENSG00000176171, ENSG00000124212, ENSG00000104332, ENSG00000064393, ENSG00000171791, ENSG00000284536, ENSG00000159167, ENSG00000104419, ENSG00000152455, ENSG00000141682, ENSG00000167034, ENSG0000…	2377	143	19333	1.53567	1	1	0.999322
GOTERM_CC_DIRECT	GO:0031225~anchored component of membrane	22	0.514379	0.0258536	ENSG00000101152, ENSG00000104499, ENSG00000282693, ENSG00000180155, ENSG00000197353, ENSG00000278032, ENSG00000136750, ENSG00000171772, ENSG00000283992, ENSG00000173535, ENSG00000168546, ENSG00000167653, ENSG00000203772, ENSG00000277494, ENSG00000146013, ENSG00000109743, ENSG00000160886, ENSG00000184647, ENSG00000164303, ENSG00000167656, ENSG00000015413, ENSG00000274488	2505	111	20580	1.62831	1	1	1
GOTERM_BP_DIRECT	GO:0051873~killing by host of symbiont cells	5	0.116904	0.0259098	ENSG00000285176, ENSG00000285251, ENSG00000284983, ENSG00000273641	2377	10	19333	4.06668	1	1	0.999322
GOTERM_BP_DIRECT	GO:0042448~progesterone metabolic process	5	0.116904	0.0259098	ENSG00000187134, ENSG00000198610, ENSG00000196139, ENSG00000145545, ENSG00000151632	2377	10	19333	4.06668	1	1	0.999322
GOTERM_BP_DIRECT	GO:0070233~negative regulation of T cell apoptotic process	5	0.116904	0.0259098	ENSG00000131203, ENSG00000171791, ENSG00000065675, ENSG00000107099, ENSG00000159763	2377	10	19333	4.06668	1	1	0.999322
GOTERM_BP_DIRECT	GO:0033033~negative regulation of myeloid cell apoptotic process	5	0.116904	0.0259098	ENSG00000171791, ENSG00000183087, ENSG00000258227, ENSG00000090316, ENSG00000019549	2377	10	19333	4.06668	1	1	0.999322
GOTERM_BP_DIRECT	GO:0060445~branching involved in salivary gland morphogenesis	5	0.116904	0.0259098	ENSG00000101680, ENSG00000198959, ENSG00000164690, ENSG00000130702, ENSG00000101144	2377	10	19333	4.06668	1	1	0.999322
GOTERM_BP_DIRECT	GO:0097094~craniofacial suture morphogenesis	5	0.116904	0.0259098	ENSG00000156103, ENSG00000255833, ENSG00000251380, ENSG00000164946, ENSG00000181965	2377	10	19333	4.06668	1	1	0.999322
GOTERM_MF_DIRECT	GO:0042056~chemoattractant activity	10	0.233809	0.0265266	ENSG00000232948, ENSG00000233050, ENSG00000285034, ENSG00000184374, ENSG00000285181, ENSG00000164104, ENSG00000277006, ENSG00000150630, ENSG00000273641, ENSG00000275444	2318	36	18908	2.26584	1	1	0.999409
GOTERM_BP_DIRECT	GO:2000352~negative regulation of endothelial cell apoptotic process	10	0.233809	0.0269831	ENSG00000112902, ENSG00000168884, ENSG00000154188, ENSG00000183087, ENSG00000164362, ENSG00000169194, ENSG00000157764, ENSG00000107485, ENSG00000113520, ENSG00000207582	2377	36	19333	2.25927	1	1	0.999322
GOTERM_CC_DIRECT	GO:0032279~asymmetric synapse	4	0.0935235	0.0270695	ENSG00000106688, ENSG00000120251, ENSG00000181072, ENSG00000124198	2505	6	20580	5.47705	1	1	1
GOTERM_BP_DIRECT	GO:0003162~atrioventricular node development	4	0.0935235	0.0278124	ENSG00000283780, ENSG00000183072, ENSG00000285109, ENSG00000141448	2377	6	19333	5.42224	1	1	0.999322
GOTERM_BP_DIRECT	GO:0035791~platelet-derived growth factor receptor-beta signaling pathway	4	0.0935235	0.0278124	ENSG00000104213, ENSG00000196396, ENSG00000113083, ENSG00000113721	2377	6	19333	5.42224	1	1	0.999322
GOTERM_BP_DIRECT	GO:0035524~proline transmembrane transport	4	0.0935235	0.0278124	ENSG00000011083, ENSG00000123643, ENSG00000186334, ENSG00000186335	2377	6	19333	5.42224	1	1	0.999322
GOTERM_BP_DIRECT	GO:0007080~mitotic metaphase plate congression	11	0.25719	0.0280846	ENSG00000164695, ENSG00000085415, ENSG00000094880, ENSG00000040275, ENSG00000254093, ENSG00000179041, ENSG00000145919, ENSG00000119541, ENSG00000131165, ENSG00000147457, ENSG00000255112	2377	42	19333	2.13017	1	1	0.999322
GOTERM_MF_DIRECT	GO:0033038~bitter taste receptor activity	7	0.163666	0.0284824	ENSG00000236398, ENSG00000169777, ENSG00000127362, ENSG00000127364, ENSG00000257138, ENSG00000127366, ENSG00000221937	2318	20	18908	2.85496	1	1	0.999409
GOTERM_BP_DIRECT	GO:0050885~neuromuscular process controlling balance	12	0.28057	0.0285606	ENSG00000148826, ENSG00000091010, ENSG00000186222, ENSG00000170260, ENSG00000255833, ENSG00000179915, ENSG00000278220, ENSG00000251380, ENSG00000196743, ENSG00000277586, ENSG00000181965, ENSG00000104320	2377	48	19333	2.03334	1	1	0.999322
GOTERM_MF_DIRECT	GO:0008270~zinc ion binding	127	2.96937	0.0285914	ENSG00000104267, ENSG00000154485, ENSG00000146063, ENSG00000180011, ENSG00000164609, ENSG00000151651, ENSG00000078043, ENSG00000122779, ENSG00000196839, ENSG00000145416, ENSG00000283802, ENSG00000164690, ENSG00000100985, ENSG00000145495, ENSG00000091656, ENSG00000164576, ENSG00000183654, ENSG00000128510, ENSG00000187735, ENSG00000109674, ENSG00000124157, ENSG00000134769, ENSG00000131931, ENSG0000…	2318	875	18908	1.18393	1	1	0.999409
GOTERM_MF_DIRECT	GO:0004033~aldo-keto reductase (NADP) activity	6	0.140285	0.0287055	ENSG00000198074, ENSG00000264006, ENSG00000122787, ENSG00000187134, ENSG00000198610, ENSG00000196139	2318	15	18908	3.26281	1	1	0.999409
GOTERM_BP_DIRECT	GO:0006888~ER to Golgi vesicle-mediated transport	25	0.584522	0.0288436	ENSG00000113719, ENSG00000104388, ENSG00000113615, ENSG00000212710, ENSG00000285172, ENSG00000249915, ENSG00000029534, ENSG00000152700, ENSG00000154889, ENSG00000153339, ENSG00000158623, ENSG00000169223, ENSG00000101558, ENSG00000145817, ENSG00000184840, ENSG00000168538, ENSG00000288181, ENSG00000285123, ENSG00000124164, ENSG00000074695, ENSG00000134049, ENSG00000167632, ENSG00000185189, ENSG0000…	2377	131	19333	1.55217	1	1	0.999322
GOTERM_BP_DIRECT	GO:0048663~neuron fate commitment	7	0.163666	0.0288541	ENSG00000148826, ENSG00000164690, ENSG00000168267, ENSG00000198795, ENSG00000164900, ENSG00000141646, ENSG00000157168	2377	20	19333	2.84668	1	1	0.999322
GOTERM_BP_DIRECT	GO:2000114~regulation of establishment of cell polarity	7	0.163666	0.0288541	ENSG00000153310, ENSG00000107104, ENSG00000120899, ENSG00000067900, ENSG00000066777, ENSG00000204628, ENSG00000107485	2377	20	19333	2.84668	1	1	0.999322
GOTERM_BP_DIRECT	GO:0044849~estrous cycle	7	0.163666	0.0288541	ENSG00000105894, ENSG00000082556, ENSG00000101126, ENSG00000277044, ENSG00000120738, ENSG00000170961, ENSG00000147437	2377	20	19333	2.84668	1	1	0.999322
GOTERM_BP_DIRECT	GO:0071498~cellular response to fluid shear stress	6	0.140285	0.0290356	ENSG00000104267, ENSG00000120899, ENSG00000178209, ENSG00000171720, ENSG00000170873, ENSG00000170961	2377	15	19333	3.25334	1	1	0.999322
GOTERM_BP_DIRECT	GO:0043066~negative regulation of apoptotic process	81	1.89385	0.0299093	ENSG00000213585, ENSG00000156463, ENSG00000113734, ENSG00000179388, ENSG00000180053, ENSG00000113658, ENSG00000203780, ENSG00000174697, ENSG00000154447, ENSG00000119048, ENSG00000113013, ENSG00000189233, ENSG00000145779, ENSG00000085662, ENSG00000164690, ENSG00000100985, ENSG00000274382, ENSG00000176907, ENSG00000278220, ENSG00000146066, ENSG00000243509, ENSG00000147437, ENSG00000101197, ENSG0000…	2377	530	19333	1.24302	1	1	0.999322
GOTERM_BP_DIRECT	GO:0015908~fatty acid transport	9	0.210428	0.0301937	ENSG00000241735, ENSG00000151726, ENSG00000170231, ENSG00000170323, ENSG00000164687, ENSG00000197416, ENSG00000113396, ENSG00000205186, ENSG00000147588	2377	31	19333	2.3613	1	1	0.999322
GOTERM_BP_DIRECT	GO:0006302~double-strand break repair	16	0.374094	0.0303167	ENSG00000104313, ENSG00000130997, ENSG00000171320, ENSG00000112941, ENSG00000253729, ENSG00000165392, ENSG00000113522, ENSG00000174405, ENSG00000056050, ENSG00000087206, ENSG00000071539, ENSG00000101442, ENSG00000101596, ENSG00000109685, ENSG00000164754, ENSG00000104320	2377	73	19333	1.78265	1	1	0.999322
GOTERM_BP_DIRECT	GO:0071222~cellular response to lipopolysaccharide	34	0.79495	0.0305898	ENSG00000285176, ENSG00000285251, ENSG00000146063, ENSG00000283733, ENSG00000159674, ENSG00000026025, ENSG00000260314, ENSG00000109819, ENSG00000172216, ENSG00000284983, ENSG00000154589, ENSG00000189233, ENSG00000082556, ENSG00000120217, ENSG00000101017, ENSG00000096968, ENSG00000129988, ENSG00000125266, ENSG00000237693, ENSG00000284536, ENSG00000207797, ENSG00000135077, ENSG00000113302, ENSG0000…	2377	193	19333	1.43282	1	1	0.999322
GOTERM_BP_DIRECT	GO:0007218~neuropeptide signaling pathway	22	0.514379	0.0311329	ENSG00000288611, ENSG00000109756, ENSG00000132911, ENSG00000109738, ENSG00000181195, ENSG00000134443, ENSG00000168081, ENSG00000145888, ENSG00000277339, ENSG00000226306, ENSG00000082556, ENSG00000185231, ENSG00000166573, ENSG00000145451, ENSG00000164129, ENSG00000277044, ENSG00000109472, ENSG00000101188, ENSG00000184985, ENSG00000214285, ENSG00000141433, ENSG00000164128	2377	112	19333	1.59762	1	1	0.999322
GOTERM_BP_DIRECT	GO:0071333~cellular response to glucose stimulus	18	0.420856	0.0312566	ENSG00000130856, ENSG00000104635, ENSG00000285109, ENSG00000283733, ENSG00000208037, ENSG00000109819, ENSG00000158445, ENSG00000171885, ENSG00000155897, ENSG00000221493, ENSG00000082556, ENSG00000183087, ENSG00000276482, ENSG00000185950, ENSG00000141646, ENSG00000124253, ENSG00000204628, ENSG00000167910	2377	86	19333	1.70233	1	1	0.999322
GOTERM_CC_DIRECT	GO:0030057~desmosome	8	0.187047	0.0318471	ENSG00000175065, ENSG00000134757, ENSG00000170558, ENSG00000134755, ENSG00000134760, ENSG00000134765, ENSG00000134762, ENSG00000046604	2505	26	20580	2.52787	1	1	1
GOTERM_MF_DIRECT	GO:0015459~potassium channel regulator activity	11	0.25719	0.0321184	ENSG00000164794, ENSG00000130226, ENSG00000145936, ENSG00000104205, ENSG00000281758, ENSG00000182132, ENSG00000101049, ENSG00000169252, ENSG00000124134, ENSG00000288602, ENSG00000049759	2318	43	18908	2.08668	1	1	0.999409
GOTERM_BP_DIRECT	GO:0045892~negative regulation of transcription, DNA-templated	89	2.0809	0.0321613	ENSG00000105993, ENSG00000069011, ENSG00000175387, ENSG00000181220, ENSG00000175029, ENSG00000171940, ENSG00000131165, ENSG00000156469, ENSG00000226742, ENSG00000083168, ENSG00000122779, ENSG00000087206, ENSG00000168214, ENSG00000159692, ENSG00000079102, ENSG00000080298, ENSG00000166913, ENSG00000101158, ENSG00000185513, ENSG00000169946, ENSG00000155090, ENSG00000101076, ENSG00000104332, ENSG0000…	2377	591	19333	1.22482	1	1	0.999322
GOTERM_CC_DIRECT	GO:0030425~dendrite	71	1.66004	0.0324007	ENSG00000170091, ENSG00000106688, ENSG00000197451, ENSG00000169220, ENSG00000158445, ENSG00000155897, ENSG00000145934, ENSG00000169862, ENSG00000082556, ENSG00000101438, ENSG00000145451, ENSG00000147437, ENSG00000179632, ENSG00000101180, ENSG00000113328, ENSG00000181790, ENSG00000181195, ENSG00000181072, ENSG00000134489, ENSG00000123908, ENSG00000154556, ENSG00000171798, ENSG00000078295, ENSG0000…	2505	463	20580	1.25984	1	1	1
GOTERM_BP_DIRECT	GO:0015914~phospholipid transport	11	0.25719	0.0326964	ENSG00000100979, ENSG00000274273, ENSG00000101558, ENSG00000141391, ENSG00000130703, ENSG00000054793, ENSG00000186314, ENSG00000169230, ENSG00000101166, ENSG00000118322, ENSG00000081923	2377	43	19333	2.08063	1	1	0.999322
GOTERM_BP_DIRECT	GO:0007281~germ cell development	11	0.25719	0.0326964	ENSG00000040341, ENSG00000113658, ENSG00000101489, ENSG00000124214, ENSG00000244234, ENSG00000147596, ENSG00000134874, ENSG00000091879, ENSG00000137090, ENSG00000256453, ENSG00000072803	2377	43	19333	2.08063	1	1	0.999322
GOTERM_CC_DIRECT	GO:0098982~GABA-ergic synapse	18	0.420856	0.035096	ENSG00000022355, ENSG00000113327, ENSG00000104327, ENSG00000109738, ENSG00000179915, ENSG00000175029, ENSG00000136750, ENSG00000157168, ENSG00000120907, ENSG00000159692, ENSG00000101438, ENSG00000164129, ENSG00000109572, ENSG00000124198, ENSG00000054803, ENSG00000145864, ENSG00000184845, ENSG00000146006	2505	88	20580	1.68046	1	1	1
GOTERM_MF_DIRECT	GO:0016836~hydro-lyase activity	7	0.163666	0.0358579	ENSG00000104267, ENSG00000134463, ENSG00000185015, ENSG00000164879, ENSG00000132199, ENSG00000133742, ENSG00000178538	2318	21	18908	2.71901	1	1	0.999409
GOTERM_BP_DIRECT	GO:0035265~organ growth	7	0.163666	0.0363144	ENSG00000104432, ENSG00000101109, ENSG00000175387, ENSG00000171791, ENSG00000278032, ENSG00000134049, ENSG00000104375	2377	21	19333	2.71112	1	1	0.999322
GOTERM_BP_DIRECT	GO:0006693~prostaglandin metabolic process	7	0.163666	0.0363144	ENSG00000085662, ENSG00000180011, ENSG00000164120, ENSG00000187134, ENSG00000198610, ENSG00000196139, ENSG00000151632	2377	21	19333	2.71112	1	1	0.999322
GOTERM_CC_DIRECT	GO:0000151~ubiquitin ligase complex	22	0.514379	0.0366559	ENSG00000128585, ENSG00000101193, ENSG00000175063, ENSG00000150401, ENSG00000155868, ENSG00000244687, ENSG00000168283, ENSG00000179526, ENSG00000133398, ENSG00000118564, ENSG00000183580, ENSG00000013561, ENSG00000123124, ENSG00000131508, ENSG00000048140, ENSG00000147364, ENSG00000164758, ENSG00000090316, ENSG00000104691, ENSG00000034677, ENSG00000072803, ENSG00000164117	2505	115	20580	1.57167	1	1	1
GOTERM_BP_DIRECT	GO:0061314~Notch signaling involved in heart development	5	0.116904	0.0368322	ENSG00000178234, ENSG00000164683, ENSG00000168214, ENSG00000124216, ENSG00000019549	2377	11	19333	3.69698	1	1	0.999322
GOTERM_BP_DIRECT	GO:1902742~apoptotic process involved in development	5	0.116904	0.0368322	ENSG00000206579, ENSG00000275591, ENSG00000171044, ENSG00000145794, ENSG00000221947	2377	11	19333	3.69698	1	1	0.999322
GOTERM_BP_DIRECT	GO:0061061~muscle structure development	5	0.116904	0.0368322	ENSG00000154553, ENSG00000131435, ENSG00000120913, ENSG00000141622, ENSG00000196923	2377	11	19333	3.69698	1	1	0.999322
GOTERM_CC_DIRECT	GO:1903561~extracellular vesicle	28	0.654664	0.0369253	ENSG00000264732, ENSG00000284440, ENSG00000199153, ENSG00000284288, ENSG00000102580, ENSG00000131446, ENSG00000199035, ENSG00000148482, ENSG00000283699, ENSG00000284204, ENSG00000283797, ENSG00000207582, ENSG00000221493, ENSG00000283705, ENSG00000284032, ENSG00000284375, ENSG00000263831, ENSG00000284331, ENSG00000264901, ENSG00000198576, ENSG00000064651, ENSG00000264803, ENSG00000284536, ENSG0000…	2505	156	20580	1.47459	1	1	1
GOTERM_BP_DIRECT	GO:0045600~positive regulation of fat cell differentiation	13	0.303951	0.0370269	ENSG00000104332, ENSG00000180694, ENSG00000184828, ENSG00000106538, ENSG00000284536, ENSG00000151468, ENSG00000175445, ENSG00000172216, ENSG00000283797, ENSG00000101109, ENSG00000182035, ENSG00000019549, ENSG00000104375	2377	56	19333	1.8881	1	1	0.999322
GOTERM_BP_DIRECT	GO:0042472~inner ear morphogenesis	13	0.303951	0.0370269	ENSG00000091010, ENSG00000077943, ENSG00000171316, ENSG00000186480, ENSG00000168269, ENSG00000204103, ENSG00000255833, ENSG00000104290, ENSG00000251380, ENSG00000163982, ENSG00000107485, ENSG00000181965, ENSG00000164930	2377	56	19333	1.8881	1	1	0.999322
GOTERM_BP_DIRECT	GO:0002244~hematopoietic progenitor cell differentiation	16	0.374094	0.037682	ENSG00000104332, ENSG00000284980, ENSG00000154485, ENSG00000091157, ENSG00000171320, ENSG00000135253, ENSG00000181192, ENSG00000150760, ENSG00000037280, ENSG00000066827, ENSG00000102606, ENSG00000179041, ENSG00000254087, ENSG00000166634, ENSG00000221869, ENSG00000182578	2377	75	19333	1.73512	1	1	0.999322
GOTERM_BP_DIRECT	GO:0097401~synaptic vesicle lumen acidification	6	0.140285	0.0380695	ENSG00000047249, ENSG00000147416, ENSG00000155097, ENSG00000109572, ENSG00000128524, ENSG00000105929	2377	16	19333	3.05001	1	1	0.999322
GOTERM_BP_DIRECT	GO:0010818~T cell chemotaxis	6	0.140285	0.0380695	ENSG00000285176, ENSG00000064651, ENSG00000178209, ENSG00000169508, ENSG00000164821, ENSG00000284983	2377	16	19333	3.05001	1	1	0.999322
GOTERM_BP_DIRECT	GO:0021854~hypothalamus development	6	0.140285	0.0380695	ENSG00000134438, ENSG00000147571, ENSG00000180053, ENSG00000164405, ENSG00000136997, ENSG00000145545	2377	16	19333	3.05001	1	1	0.999322
GOTERM_BP_DIRECT	GO:0042531~positive regulation of tyrosine phosphorylation of STAT protein	15	0.350713	0.0391876	ENSG00000284375, ENSG00000068078, ENSG00000174697, ENSG00000113302, ENSG00000169194, ENSG00000113520, ENSG00000284204, ENSG00000284774, ENSG00000164399, ENSG00000101017, ENSG00000254087, ENSG00000096968, ENSG00000101213, ENSG00000164400, ENSG00000182578	2377	69	19333	1.76812	1	1	0.999322
GOTERM_BP_DIRECT	GO:0034332~adherens junction organization	8	0.187047	0.0404899	ENSG00000145526, ENSG00000071991, ENSG00000154162, ENSG00000178209, ENSG00000149654, ENSG00000081138, ENSG00000101542, ENSG00000125266	2377	27	19333	2.40988	1	1	0.999322
GOTERM_CC_DIRECT	GO:0099544~perisynaptic space	3	0.0701426	0.0407977	ENSG00000155511, ENSG00000106688, ENSG00000104368	2505	3	20580	8.21557	1	1	1
GOTERM_CC_DIRECT	GO:0032444~activin responsive factor complex	3	0.0701426	0.0407977	ENSG00000175387, ENSG00000141646, ENSG00000160973	2505	3	20580	8.21557	1	1	1
GOTERM_MF_DIRECT	GO:0042625~ATPase coupled ion transmembrane transporter activity	3	0.0701426	0.0413556	ENSG00000171130, ENSG00000113732, ENSG00000128524	2318	3	18908	8.15703	1	1	0.999409
GOTERM_MF_DIRECT	GO:0018636~phenanthrene 9,10-monooxygenase activity	3	0.0701426	0.0413556	ENSG00000187134, ENSG00000196139, ENSG00000151632	2318	3	18908	8.15703	1	1	0.999409
GOTERM_MF_DIRECT	GO:0047718~indanol dehydrogenase activity	3	0.0701426	0.0413556	ENSG00000198074, ENSG00000187134, ENSG00000151632	2318	3	18908	8.15703	1	1	0.999409
GOTERM_BP_DIRECT	GO:1905748~hard palate morphogenesis	3	0.0701426	0.0415871	ENSG00000255833, ENSG00000251380, ENSG00000181965	2377	3	19333	8.13336	1	1	0.999322
GOTERM_BP_DIRECT	GO:0035880~embryonic nail plate morphogenesis	3	0.0701426	0.0415871	ENSG00000120149, ENSG00000163132, ENSG00000164930	2377	3	19333	8.13336	1	1	0.999322
GOTERM_BP_DIRECT	GO:0034421~post-translational protein acetylation	3	0.0701426	0.0415871	ENSG00000171320, ENSG00000136982, ENSG00000141446	2377	3	19333	8.13336	1	1	0.999322
GOTERM_BP_DIRECT	GO:0098583~learned vocalization behavior	3	0.0701426	0.0415871	ENSG00000255833, ENSG00000251380, ENSG00000181965	2377	3	19333	8.13336	1	1	0.999322
GOTERM_BP_DIRECT	GO:1905747~negative regulation of saliva secretion	3	0.0701426	0.0415871	ENSG00000255833, ENSG00000251380, ENSG00000181965	2377	3	19333	8.13336	1	1	0.999322
GOTERM_BP_DIRECT	GO:0048634~regulation of muscle organ development	3	0.0701426	0.0415871	ENSG00000255833, ENSG00000251380, ENSG00000181965	2377	3	19333	8.13336	1	1	0.999322
GOTERM_BP_DIRECT	GO:0071626~mastication	3	0.0701426	0.0415871	ENSG00000255833, ENSG00000251380, ENSG00000181965	2377	3	19333	8.13336	1	1	0.999322
GOTERM_MF_DIRECT	GO:0015078~hydrogen ion transmembrane transporter activity	9	0.210428	0.0420153	ENSG00000151729, ENSG00000147614, ENSG00000147416, ENSG00000155097, ENSG00000171130, ENSG00000113732, ENSG00000169020, ENSG00000128524, ENSG00000105929	2318	33	18908	2.22465	1	1	0.999409
GOTERM_BP_DIRECT	GO:0032722~positive regulation of chemokine production	11	0.25719	0.0434577	ENSG00000104432, ENSG00000164342, ENSG00000019582, ENSG00000104312, ENSG00000137033, ENSG00000186146, ENSG00000120738, ENSG00000175445, ENSG00000129988, ENSG00000135077, ENSG00000182578	2377	45	19333	1.98816	1	1	0.999322
GOTERM_BP_DIRECT	GO:0007043~cell-cell junction assembly	10	0.233809	0.0434894	ENSG00000170558, ENSG00000145526, ENSG00000169862, ENSG00000071991, ENSG00000154162, ENSG00000124171, ENSG00000134760, ENSG00000149654, ENSG00000081138, ENSG00000101542	2377	39	19333	2.08548	1	1	0.999322
GOTERM_MF_DIRECT	GO:0015193~L-proline transmembrane transporter activity	4	0.0935235	0.0439468	ENSG00000011083, ENSG00000123643, ENSG00000186334, ENSG00000186335	2318	7	18908	4.66116	1	1	0.999409
GOTERM_MF_DIRECT	GO:0030550~acetylcholine receptor inhibitor activity	4	0.0935235	0.0439468	ENSG00000180155, ENSG00000278032, ENSG00000283992, ENSG00000274488	2318	7	18908	4.66116	1	1	0.999409
GOTERM_BP_DIRECT	GO:0001841~neural tube formation	4	0.0935235	0.0442827	ENSG00000101052, ENSG00000101109, ENSG00000101752, ENSG00000104375	2377	7	19333	4.64764	1	1	0.999322
GOTERM_BP_DIRECT	GO:1904685~positive regulation of metalloendopeptidase activity	4	0.0935235	0.0442827	ENSG00000197971, ENSG00000283705, ENSG00000284536, ENSG00000283797	2377	7	19333	4.64764	1	1	0.999322
GOTERM_BP_DIRECT	GO:0048733~sebaceous gland development	4	0.0935235	0.0442827	ENSG00000168214, ENSG00000175893, ENSG00000182197, ENSG00000141646	2377	7	19333	4.64764	1	1	0.999322
GOTERM_BP_DIRECT	GO:0071947~protein deubiquitination involved in ubiquitin-dependent protein catabolic process	4	0.0935235	0.0442827	ENSG00000205946, ENSG00000169918, ENSG00000019995, ENSG00000232264	2377	7	19333	4.64764	1	1	0.999322
GOTERM_BP_DIRECT	GO:0010941~regulation of cell death	4	0.0935235	0.0442827	ENSG00000153487, ENSG00000273594, ENSG00000109684, ENSG00000164924	2377	7	19333	4.64764	1	1	0.999322
GOTERM_BP_DIRECT	GO:0045780~positive regulation of bone resorption	7	0.163666	0.0449045	ENSG00000104267, ENSG00000180694, ENSG00000164935, ENSG00000155846, ENSG00000141655, ENSG00000151651, ENSG00000166603	2377	22	19333	2.58789	1	1	0.999322
GOTERM_BP_DIRECT	GO:0039702~viral budding via host ESCRT complex	7	0.163666	0.0449045	ENSG00000164695, ENSG00000285339, ENSG00000119541, ENSG00000131165, ENSG00000155975, ENSG00000147457, ENSG00000255112	2377	22	19333	2.58789	1	1	0.999322
GOTERM_BP_DIRECT	GO:0014032~neural crest cell development	7	0.163666	0.0449045	ENSG00000170558, ENSG00000121039, ENSG00000169762, ENSG00000249915, ENSG00000070814, ENSG00000157168, ENSG00000019549	2377	22	19333	2.58789	1	1	0.999322
GOTERM_BP_DIRECT	GO:0070936~protein K48-linked ubiquitination	14	0.327332	0.0454315	ENSG00000175063, ENSG00000176641, ENSG00000113558, ENSG00000146021, ENSG00000104517, ENSG00000119048, ENSG00000063978, ENSG00000049759, ENSG00000145868, ENSG00000009335, ENSG00000186591, ENSG00000055130, ENSG00000131508, ENSG00000145495	2377	64	19333	1.77917	1	1	0.999322
GOTERM_MF_DIRECT	GO:1904315~transmitter-gated ion channel activity involved in regulation of postsynaptic membrane potential	13	0.303951	0.046203	ENSG00000155511, ENSG00000022355, ENSG00000094755, ENSG00000113327, ENSG00000109738, ENSG00000120903, ENSG00000145888, ENSG00000145451, ENSG00000101204, ENSG00000147432, ENSG00000145864, ENSG00000147434, ENSG00000145863	2318	58	18908	1.8283	1	1	0.999409
GOTERM_CC_DIRECT	GO:0000159~protein phosphatase type 2A complex	6	0.140285	0.0468671	ENSG00000104695, ENSG00000175470, ENSG00000156475, ENSG00000074211, ENSG00000113575, ENSG00000221914	2505	17	20580	2.89961	1	1	1
GOTERM_BP_DIRECT	GO:0030335~positive regulation of cell migration	43	1.00538	0.0473915	ENSG00000112902, ENSG00000131504, ENSG00000284040, ENSG00000156463, ENSG00000113578, ENSG00000085719, ENSG00000037280, ENSG00000134014, ENSG00000283797, ENSG00000170379, ENSG00000119547, ENSG00000057593, ENSG00000113070, ENSG00000284816, ENSG00000120217, ENSG00000120899, ENSG00000100985, ENSG00000087589, ENSG00000185950, ENSG00000096968, ENSG00000145431, ENSG00000126218, ENSG00000124216, ENSG0000…	2377	264	19333	1.32475	1	1	0.999322
GOTERM_MF_DIRECT	GO:0000900~translation repressor activity, nucleic acid binding	6	0.140285	0.0481128	ENSG00000176890, ENSG00000101489, ENSG00000120727, ENSG00000137449, ENSG00000113742, ENSG00000185129	2318	17	18908	2.87895	1	1	0.999409
GOTERM_BP_DIRECT	GO:0045727~positive regulation of translation	17	0.397475	0.0484573	ENSG00000184838, ENSG00000185728, ENSG00000155100, ENSG00000181163, ENSG00000155506, ENSG00000026025, ENSG00000107929, ENSG00000253729, ENSG00000104408, ENSG00000169062, ENSG00000136997, ENSG00000134030, ENSG00000120899, ENSG00000100982, ENSG00000149658, ENSG00000168228, ENSG00000197181	2377	84	19333	1.64604	1	1	0.999322
GOTERM_BP_DIRECT	GO:0001523~retinoid metabolic process	8	0.187047	0.0484598	ENSG00000198074, ENSG00000121039, ENSG00000085662, ENSG00000187134, ENSG00000106538, ENSG00000198610, ENSG00000196139, ENSG00000145476	2377	28	19333	2.32382	1	1	0.999322
GOTERM_CC_DIRECT	GO:0005634~nucleus	768	17.9565	0.0485994	ENSG00000241735, ENSG00000178177, ENSG00000181220, ENSG00000186918, ENSG00000179388, ENSG00000113658, ENSG00000169220, ENSG00000139800, ENSG00000168491, ENSG00000198900, ENSG00000170214, ENSG00000227551, ENSG00000172748, ENSG00000270181, ENSG00000101557, ENSG00000265817, ENSG00000091656, ENSG00000250571, ENSG00000147799, ENSG00000215440, ENSG00000125520, ENSG00000285442, ENSG00000285443, ENSG0000…	2505	6007	20580	1.05037	1	1	1
GOTERM_BP_DIRECT	GO:0050872~white fat cell differentiation	6	0.140285	0.0486362	ENSG00000159692, ENSG00000154153, ENSG00000175029, ENSG00000182035, ENSG00000170323, ENSG00000019549	2377	17	19333	2.8706	1	1	0.999322
[truncated: 152 more rows]

## Sheet: Gene list
Gene name	ENSEMBL GENE ID
MIR8485	ENSG00000216191
MTCO1P42	ENSG00000230327
NRXN1	ENSG00000179915
CHRNA7	ENSG00000274542
DEPDC1P1	ENSG00000259358
OTUD7A	ENSG00000169918
[truncated: 5,055 more rows]
