# Supplementary material for: Analysis of copy number variants detected by sequencing in spontaneous abortion
Source: Mol Cytogenet. 2024 May 20;17:13. doi: 10.1186/s13039-024-00683-3 (PMC11103966; doi:10.1186/s13039-024-00683-3)
Supplement: Supplementary file 2 — Supplementary Material 2 [file 13039_2024_683_MOESM2_ESM.xlsx]

## Sheet: Mapping data
BP	Count	PValue
G-protein coupled receptor signaling pathway	41	9.23514e-17
detection of chemical stimulus involved in sensory perception of smell	40	2.09457e-28
nucleosome assembly	29	6.89287e-28
chromatin organization	20	6.79842e-11
telomere organization	14	2.10578e-20
DNA replication-dependent nucleosome assembly	14	3.50091e-19
protein localization to CENP-A containing chromatin	9	1.22778e-12
negative regulation of megakaryocyte differentiation	7	1.47883e-08
DNA replication-independent nucleosome assembly	7	1.07323e-07
innate immune response in mucosa	7	7.83714e-07
regulation of gene expression, epigenetic	7	1.08399e-06
DNA-templated transcription, initiation	7	1.47233e-06
antibacterial humoral response	7	5.55318e-05
negative regulation of DNA recombination	5	1.25472e-05
nucleosome positioning	5	1.60217e-05
chromosome condensation	5	4.47988e-05
CC
integral component of membrane	74	1.22912e-05
nucleosome	34	2.03624e-38
macromolecular complex	21	2.41287e-06
nuclear chromosome	14	8.95612e-16
chromosome, telomeric region	10	2.07546e-05
CENP-A containing nucleosome	9	1.01202e-12
MF
G-protein coupled receptor activity	41	1.30938e-19
olfactory receptor activity	40	2.08916e-27
DNA binding	34	8.71836e-08
structural constituent of chromatin	33	3.76722e-42
protein heterodimerization activity	28	6.90211e-17
cadherin binding	12	0.000151715
nucleosomal DNA binding	6	3.14751e-05
KEGG
Olfactory transduction	38	7.58112e-22
Alcoholism	29	3.58955e-23
Systemic lupus erythematosus	28	9.41986e-26
Neutrophil extracellular trap formation	28	1.0062e-21
Viral carcinogenesis	16	2.6161e-08

## Sheet: BP 
Category	Term		Count	%	PValue	Genes	List Total	Pop Hits	Pop Total	Fold Enrichment	Bonferroni	Benjamini	FDR
GOTERM_MF_DIRECT	GO:0030527~structural constituent of chromatin		33	17.5532	3.76722e-42	H2AB3, H3C1, H3C3, H4C2, H3C2, H4C1, H4C4, H3C4, H4C3, H3C7, H4C6, H3C6, H4C5, H2BC9, H4C8, H3C8, H4C7, H2AC8, H2BC7, H2BC8, H2BC5, H2AC6, H2AC7, H2BC6, H2BC3, H2AC4, H2BC4, H1-1, H1-3, H1-2, H1-4, H1-6, H2BC10	171	97	18967	37.735	7.27074e-40	7.27074e-40	7.08237e-40
GOTERM_CC_DIRECT	GO:0000786~nucleosome		34	18.0851	2.03624e-38	SRCAP, H2AB3, H3C1, H3C3, H4C2, H3C2, H4C1, H4C4, H3C4, H4C3, H3C7, H4C6, H3C6, H4C5, H2BC9, H4C8, H3C8, H4C7, H2AC8, H2BC7, H2BC8, H2BC5, H2AC6, H2AC7, H2BC6, H2BC3, H2AC4, H2BC4, H1-1, H1-3, H1-2, H1-4, H1-6, H2BC10	178	141	20647	27.9703	3.76705e-36	3.76705e-36	3.64487e-36
GOTERM_BP_DIRECT	GO:0050911~detection of chemical stimulus involved in sensory perception of smell	detection of chemical stimulus involved in sensory perception of smell	40	21.2766	2.09457e-28	OR11L1, OR2M7, OR2M5, OR52N1, OR2M4, OR2M3, OR52P1, OR2M2, OR2T12, OR52N5, OR52N4, OR52L1, OR2T33, OR52N2, OR2AK2, OR2W3, OR56B1, OR52B2, OR56B4, OR56B2P, OR52E4, OR2L8, OR14C36, OR14A16, OR2L5, OR2L3, OR2L2, OR2T8, OR2T6, OR2T4, OR56A5, OR2T1, OR2AJ1, OR2L13, OR52E8, OR52E6, OR52E5, OR56A4, OR56A3, OR56A1	172	432	19453	10.4721	1.1583e-25	1.1562e-25	1.11431e-25
GOTERM_BP_DIRECT	GO:0006334~nucleosome assembly	nucleosome assembly	29	15.4255	6.89287e-28	H2AB3, H3C1, H3C3, H4C2, H3C2, H4C1, H4C4, H3C4, H4C3, H3C7, H4C6, H3C6, H4C5, H2BC9, H4C8, H3C8, H4C7, H2BC7, H2BC8, H2BC5, H2BC6, H2BC3, H2BC4, H1-1, H1-3, H1-2, H1-4, H1-6, H2BC10	172	169	19453	19.4075	3.81176e-25	1.90243e-25	1.8335e-25
GOTERM_MF_DIRECT	GO:0004984~olfactory receptor activity		40	21.2766	2.08916e-27	OR11L1, OR2M7, OR2M5, OR52N1, OR2M4, OR2M3, OR52P1, OR2M2, OR2T12, OR52N5, OR52N4, OR52L1, OR2T33, OR52N2, OR2AK2, OR2W3, OR56B1, OR52B2, OR56B4, OR56B2P, OR52E4, OR2L8, OR14C36, OR14A16, OR2L5, OR2L3, OR2L2, OR2T8, OR2T6, OR2T4, OR56A5, OR2T1, OR2AJ1, OR2L13, OR52E8, OR52E6, OR52E5, OR56A4, OR56A3, OR56A1	171	451	18967	9.83753	4.03207e-25	2.01604e-25	1.96381e-25
KEGG_PATHWAY	hsa05322:Systemic lupus erythematosus		28	14.8936	9.41986e-26	H2AB3, H3C1, H3C3, H4C2, H3C2, H4C1, H4C4, H3C4, H4C3, H3C7, H4C6, H3C6, H4C5, H2BC9, H4C8, H3C8, H4C7, H2AC8, H2BC7, H2BC8, H2BC5, H2AC6, H2AC7, H2BC6, H2BC3, H2AC4, H2BC4, H2BC10	108	137	8644	16.3579	8.10108e-24	8.19527e-24	7.91268e-24
KEGG_PATHWAY	hsa05034:Alcoholism		29	15.4255	3.58955e-23	H2AB3, PPP1CB, H3C1, H3C3, H4C2, H3C2, H4C1, H4C4, H3C4, H4C3, H3C7, H4C6, H3C6, H4C5, H2BC9, H4C8, H3C8, H4C7, H2AC8, H2BC7, H2BC8, H2BC5, H2AC6, H2AC7, H2BC6, H2BC3, H2AC4, H2BC4, H2BC10	108	188	8644	12.3461	3.08701e-21	1.56145e-21	1.50761e-21
KEGG_PATHWAY	hsa04740:Olfactory transduction		38	20.2128	7.58112e-22	OR11L1, OR2M7, OR2M5, OR52N1, OR2M4, OR2M3, OR2M2, OR2T12, OR52N5, OR52N4, OR52L1, OR2T33, OR52N2, OR2AK2, OR2W3, OR56B1, OR52B2, OR56B4, OR52E4, OR2L8, OR14C36, OR14A16, OR2L5, OR2L3, OR2L2, OR2T8, OR2T6, OR2T4, OR56A5, OR2T1, OR2AJ1, OR2L13, OR52E8, OR52E6, OR52E5, OR56A4, OR56A3, OR56A1	108	439	8644	6.92804	6.51977e-20	2.18849e-20	2.11303e-20
KEGG_PATHWAY	hsa04613:Neutrophil extracellular trap formation		28	14.8936	1.0062e-21	H2AB3, H3C1, H3C3, H4C2, H3C2, H4C1, H4C4, H3C4, H4C3, H3C7, H4C6, H3C6, H4C5, H2BC9, H4C8, H3C8, H4C7, H2AC8, H2BC7, H2BC8, H2BC5, H2AC6, H2AC7, H2BC6, H2BC3, H2AC4, H2BC4, H2BC10	108	191	8644	11.7332	8.65336e-20	2.18849e-20	2.11303e-20
GOTERM_BP_DIRECT	GO:0032200~telomere organization	telomere organization	14	7.44681	2.10578e-20	H4C8, H3C8, H3C1, H3C3, H4C2, H3C2, H4C1, H4C4, H4C3, H3C4, H3C7, H4C6, H3C6, H4C5	172	27	19453	58.6438	1.1645e-17	3.87464e-18	3.73426e-18
GOTERM_MF_DIRECT	GO:0004930~G-protein coupled receptor activity		41	21.8085	1.30938e-19	OR11L1, OR2M7, OR2M5, OR52N1, OR2M4, OR2M3, OR52P1, OR2M2, OR2T12, OR52N5, OR52N4, OR52L1, OR2T33, OR52N2, OR2AK2, OR2W3, OR56B1, OR52B2, OR56B4, GPR39, OR56B2P, OR52E4, OR2L8, OR14C36, OR14A16, OR2L5, OR2L3, OR2L2, OR2T8, OR2T6, OR2T4, OR56A5, OR2T1, OR2AJ1, OR2L13, OR52E8, OR52E6, OR52E5, OR56A4, OR56A3, OR56A1	171	785	18967	5.79318	2.5271e-17	8.42367e-18	8.20544e-18
GOTERM_BP_DIRECT	GO:0006335~DNA replication-dependent nucleosome assembly	DNA replication-dependent nucleosome assembly	14	7.44681	3.50091e-19	H4C8, H3C8, H3C1, H3C3, H4C2, H3C2, H4C1, H4C4, H4C3, H3C4, H3C7, H4C6, H3C6, H4C5	172	32	19453	49.4807	1.936e-16	4.83126e-17	4.65621e-17
GOTERM_MF_DIRECT	GO:0046982~protein heterodimerization activity		28	14.8936	6.90211e-17	H2AB3, H3C1, H3C3, H4C2, H3C2, H4C1, H4C4, H3C4, H4C3, H3C7, H4C6, H3C6, H4C5, H2BC9, H4C8, H3C8, H4C7, H2AC8, H2BC7, H2BC8, H2BC5, H2AC6, H2AC7, H2BC6, H2BC3, H2AC4, H2BC4, H2BC10	171	381	18967	8.15146	2.14273e-14	3.33027e-15	3.24399e-15
GOTERM_BP_DIRECT	GO:0007186~G-protein coupled receptor signaling pathway	G-protein coupled receptor signaling pathway	41	21.8085	9.23514e-17	OR11L1, OR2M7, OR2M5, OR52N1, OR2M4, OR2M3, OR52P1, OR2M2, OR2T12, OR52N5, OR52N4, OR52L1, OR2T33, OR52N2, OR2AK2, OR2W3, OR56B1, OR52B2, OR56B4, GPR39, OR56B2P, OR52E4, OR2L8, OR14C36, OR14A16, OR2L5, OR2L3, OR2L2, OR2T8, OR2T6, OR2T4, OR56A5, OR2T1, OR2AJ1, OR2L13, OR52E8, OR52E6, OR52E5, OR56A4, OR56A3, OR56A1	172	966	19453	4.80026	6.13953e-14	1.01956e-14	9.82619e-15
GOTERM_CC_DIRECT	GO:0000228~nuclear chromosome		14	7.44681	8.95612e-16	H4C8, H3C8, H3C1, H3C3, H4C2, H3C2, H4C1, H4C4, H4C3, H3C4, H3C7, H4C6, H3C6, H4C5	178	55	20647	29.5258	1.64313e-13	8.28442e-14	8.01573e-14
GOTERM_CC_DIRECT	GO:0043505~CENP-A containing nucleosome		9	4.78723	1.01202e-12	H4C8, H2AC8, H2AC4, H4C2, H4C1, H4C4, H4C3, H4C6, H4C5	178	18	20647	57.9972	1.87214e-10	6.24078e-11	6.03838e-11
GOTERM_BP_DIRECT	GO:0061644~protein localization to CENP-A containing chromatin	protein localization to CENP-A containing chromatin	9	4.78723	1.22778e-12	H4C8, H2AC8, H2AC4, H4C2, H4C1, H4C4, H4C3, H4C6, H4C5	172	18	19453	56.5494	6.78971e-10	1.12956e-10	1.08863e-10
GOTERM_BP_DIRECT	GO:0006325~chromatin organization	chromatin organization	20	10.6383	6.79842e-11	H4C8, H3C8, H2AC8, H2AC4, VCX, RNF40, HMGN4, THAP7, H3C1, H3C3, H4C2, H3C2, H4C1, H4C4, H4C3, H3C4, H3C7, H4C6, H3C6, H4C5	172	322	19453	7.02477	3.75952e-08	5.36104e-09	5.1668e-09
GOTERM_BP_DIRECT	GO:0045653~negative regulation of megakaryocyte differentiation	negative regulation of megakaryocyte differentiation	7	3.7234	1.47883e-08	H4C8, H4C2, H4C1, H4C4, H4C3, H4C6, H4C5	172	20	19453	39.5846	8.17787e-06	1.02039e-06	9.83419e-07
KEGG_PATHWAY	hsa05203:Viral carcinogenesis		16	8.51064	2.6161e-08	H4C8, H2BC9, H4C7, H2BC7, H2BC8, H2BC5, H2BC6, H2BC3, H2BC4, H2BC10, H4C2, H4C1, H4C4, H4C3, H4C6, H4C5	108	204	8644	6.27741	2.24984e-06	4.55201e-07	4.39505e-07
GOTERM_MF_DIRECT	GO:0003677~DNA binding		34	18.0851	8.71836e-08	SRCAP, TSHZ1, H2AB3, ZNF407, H3C1, H3C3, H4C2, H3C2, H4C1, H4C4, H3C4, H4C3, H3C7, H4C6, H3C6, H4C5, H2BC9, H4C8, H3C8, H4C7, H2AC8, H2BC7, H2BC8, H2BC5, H2AC6, H2AC7, H2BC6, H2BC3, H2AC4, H2BC4, H1-4, H1-6, THAP7, H2BC10	171	1337	18967	2.82066	1.68263e-05	3.36529e-06	3.27811e-06
GOTERM_BP_DIRECT	GO:0006336~DNA replication-independent nucleosome assembly	DNA replication-independent nucleosome assembly	7	3.7234	1.07323e-07	H4C8, H4C2, H4C1, H4C4, H4C3, H4C6, H4C5	172	27	19453	29.3219	5.93477e-05	6.58245e-06	6.34396e-06
GOTERM_BP_DIRECT	GO:0002227~innate immune response in mucosa	innate immune response in mucosa	7	3.7234	7.83714e-07	H2BC9, H2BC7, H2BC8, H2BC6, H2BC10, H2BC3, H2BC4	172	37	19453	21.3971	0.0004333	4.3261e-05	4.16936e-05
GOTERM_BP_DIRECT	GO:0040029~regulation of gene expression, epigenetic	regulation of gene expression, epigenetic	7	3.7234	1.08399e-06	H3C8, H3C1, H3C3, H3C2, H3C4, H3C7, H3C6	172	39	19453	20.2998	0.000599266	5.43965e-05	5.24256e-05
GOTERM_BP_DIRECT	GO:0006352~DNA-templated transcription, initiation	DNA-templated transcription, initiation	7	3.7234	1.47233e-06	H4C8, H4C2, H4C1, H4C4, H4C3, H4C6, H4C5	172	41	19453	19.3096	0.000813868	6.77272e-05	6.52733e-05
GOTERM_CC_DIRECT	GO:0032991~macromolecular complex		21	11.1702	2.41287e-06	H4C8, ALK, H2BC9, H3C8, SRCAP, CRKL, H3C1, MYH9, H3C3, H4C2, MBP, DMD, H3C2, H4C1, H4C4, H4C3, H3C4, H3C7, H4C6, H3C6, H4C5	178	697	20647	3.49481	0.000446282	0.000111595	0.000107976
GOTERM_CC_DIRECT	GO:0016021~integral component of membrane		74	39.3617	1.22912e-05	ALK, OR11L1, HFE, OR2M7, OR2M5, OR52N1, OR2M4, OR2M3, OR2M2, OR52N5, OR2T12, OR52N4, PLB1, OR52N2, CDH7, TMEM265, STS, OR56B1, RTTN, OR52B2, SCARF2, OR56B4, GPR39, OR56B2P, OR2L8, OR52E4, OR14C36, BTN3A1, BTN1A1, OR2L5, OR2L3, OR2L2, BTN3A3, TIMM21, BTN3A2, OR2T8, OR2T6, SLC7A4, OR2T4, OR56A5, OR2T1, TMX3, OR2L13, CLIP4, OR52E8, CD226, OR52E6, OR52E5, OR56A4, SMIM21, OR56A3, OR56A1, CDH19, DIPK1C…	178	5457	20647	1.57295	0.0022713	0.000454773	0.000440024
GOTERM_BP_DIRECT	GO:0045910~negative regulation of DNA recombination	negative regulation of DNA recombination	5	2.65957	1.25472e-05	H1-4, H1-6, H1-1, H1-3, H1-2	172	17	19453	33.2644	0.00691463	0.000532774	0.00051347
GOTERM_BP_DIRECT	nucleosome positioning	nucleosome positioning	5	2.65957	1.60217e-05	H1-4, H1-6, H1-1, H1-3, H1-2	172	18	19453	31.4163	0.00882092	0.000631711	0.000608823
GOTERM_CC_DIRECT	GO:0000781~chromosome, telomeric region		10	5.31915	2.07546e-05	PPP1CB, H4C8, H2BC3, SPDYA, H4C2, H4C1, H4C4, H4C3, H4C6, H4C5	178	175	20647	6.62825	0.00383227	0.000639932	0.000619177
GOTERM_MF_DIRECT	GO:0031492~nucleosomal DNA binding		6	3.19149	3.14751e-05	H1-4, HMGN4, H1-6, H1-1, H1-3, H1-2	171	41	18967	16.2319	0.00605638	0.00101245	0.000986221
GOTERM_BP_DIRECT	GO:0030261~chromosome condensation	chromosome condensation	5	2.65957	4.47988e-05	H1-4, H1-6, H1-1, H1-3, H1-2	172	23	19453	24.5867	0.02447	0.0016486	0.00158887
GOTERM_BP_DIRECT	GO:0019731~antibacterial humoral response	antibacterial humoral response	7	3.7234	5.55318e-05	H2BC9, H2BC7, H2BC8, H2BC6, H2BC10, H2BC3, H2BC4	172	76	19453	10.417	0.0302432	0.00191585	0.00184643
GOTERM_MF_DIRECT	GO:0045296~cadherin binding		12	6.38298	0.000151715	H3C8, PI4KA, H3C1, MYH9, H3C3, H3C2, H3C4, H3C7, CDH19, H3C6, CRKL, CDH7	171	320	18967	4.15943	0.0288586	0.004183	0.00407463
GOTERM_CC_DIRECT	GO:0005886~plasma membrane		69	36.7021	0.000303864	ALK, OR11L1, HFE, OR2M7, OR2M5, OR52N1, OR2M4, OR2M3, OR2M2, OR52N5, OR2T12, OR52N4, PLB1, OR52N2, CDH7, PPP1CB, STS, OR56B1, OR52B2, OR56B4, SNAP29, GPR39, OR56B2P, OR2L8, OR52E4, OR14C36, BTN3A1, BTN1A1, OR2L5, OR2L3, OR2L2, BTN3A3, BTN3A2, OR2T8, OR2T6, SLC7A4, OR2T4, OR56A5, OR2T1, TMX3, OR2L13, OR52E8, MYH9, CD226, OR52E6, OR52E5, OR56A4, OR56A3, OR56A1, CDH19, PLPPR5, AMIGO2, OR52P1, OR52L1…	178	5455	20647	1.46721	0.0546721	0.0080307	0.00777024
GOTERM_CC_DIRECT	GO:0070062~extracellular exosome		33	17.5532	0.00261057	ALK, OR11L1, CNDP2, PPP1CB, H3C1, H3C3, H4C2, H3C2, H4C1, H4C4, H3C4, H4C3, H3C7, H4C6, H3C6, H4C5, H2BC9, H4C8, H3C8, H2AC8, H2BC7, H2BC8, H2BC5, H2AC6, SERPIND1, H2AC7, H2BC6, H2AC4, H2BC4, FABP5, H2BC10, PI4KA, MYH9	178	2240	20647	1.70885	0.383432	0.0554951	0.0536952
GOTERM_CC_DIRECT	GO:0005634~nucleus		71	37.766	0.00269976	H2AB3, MED15, PPP1CB, HMGN4, ZNF83, ZNF407, ZNF888, H4C2, ZNF689, ZNF600, H4C1, H4C4, H4C3, H4C6, TRIM22, H4C5, ZNF320, H3C8, VCX3A, H2AC8, H2AC6, H2AC7, H2AC4, RNF40, THAP7, H2BC10, CLIP4, ZNF516, MYH9, ZNF28, SRCAP, CSTF3, TSHZ1, AMIGO2, PRKX, VCX, ZNF629, H3C1, H3C3, MBP, DMD, H3C2, ZNF468, MSC, H3C4, H3C7, H3C6, H2BC9, H4C8, H4C7, H2BC7, H2BC8, F8A3, H2BC5, H2BC6, H2BC3, H2BC4, KLHL22, H1-1, …	178	6100	20647	1.3501	0.393549	0.0554951	0.0536952
GOTERM_MF_DIRECT	GO:0019904~protein domain specific binding		8	4.25532	0.00771798	H4C8, MYH9, H4C2, H4C1, H4C4, H4C3, H4C6, H4C5	171	252	18967	3.52121	0.77583	0.186196	0.181373
KEGG_PATHWAY	hsa03082:ATP-dependent chromatin remodeling		6	3.19149	0.0148439	H2AC8, H2AC6, SRCAP, H2AC7, H2AB3, H2AC4	108	117	8644	4.10446	0.723666	0.215237	0.207815
GOTERM_CC_DIRECT	GO:0000791~euchromatin		4	2.12766	0.0161856	H2AB3, H1-1, H1-3, H1-2	178	62	20647	7.48351	0.951142	0.299434	0.289723
GOTERM_MF_DIRECT	GO:0003690~double-stranded DNA binding		5	2.65957	0.0217216	H1-4, H1-6, H1-1, H1-3, H1-2	171	118	18967	4.69992	0.98557	0.465807	0.453739
KEGG_PATHWAY	hsa05202:Transcriptional misregulation in cancer		7	3.7234	0.0323346	H3C8, H3C1, H3C3, H3C2, H3C4, H3C7, H3C6	108	193	8644	2.9029	0.940793	0.362045	0.34956
KEGG_PATHWAY	hsa05131:Shigellosis		8	4.25532	0.0332915	H3C8, H3C1, H3C3, H3C2, H3C4, H3C7, H3C6, CRKL	108	247	8644	2.59229	0.945623	0.362045	0.34956
GOTERM_MF_DIRECT	GO:0031490~chromatin DNA binding		4	2.12766	0.0409633	H1-4, H1-1, H1-3, H1-2	171	85	18967	5.21968	0.999688	0.772405	0.752394
GOTERM_MF_DIRECT	GO:0050253~retinyl-palmitate esterase activity		2	1.06383	0.0440231	PNPLA4, PLB1	171	5	18967	44.3673	0.999832	0.772405	0.752394
GOTERM_CC_DIRECT	GO:0005654~nucleoplasm		45	23.9362	0.0552221	SRCAP, HFE, CSTF3, PRKX, MED15, WDR43, CNDP2, CRKL, PPP1CB, TRIM5, GALR1, H3C1, H3C3, H4C2, H3C2, H4C1, MSC, H4C4, H3C4, H4C3, SNAP29, H3C7, H4C6, TRIM22, H3C6, H4C5, H2BC9, H4C8, H3C8, H2BC7, H2BC8, H2BC5, H2AC6, H2BC6, H2BC3, H2BC4, H1-1, RNF40, FABP5, THAP7, H2BC10, ZNF74, SPDYA, TRIM58, PRR14	178	4076	20647	1.28061	0.999973	0.928736	0.898615
GOTERM_MF_DIRECT	GO:0070573~metallodipeptidase activity		2	1.06383	0.0778499	CNDP1, CNDP2	171	9	18967	24.6485	1	1	0.979167

## Sheet: CC
Category	Term	Count	%	PValue	Genes	List Total	Pop Hits	Pop Total	Fold Enrichment	Bonferroni	Benjamini	FDR
GOTERM_MF_DIRECT	GO:0030527~structural constituent of chromatin	33	17.5532	3.76722e-42	H2AB3, H3C1, H3C3, H4C2, H3C2, H4C1, H4C4, H3C4, H4C3, H3C7, H4C6, H3C6, H4C5, H2BC9, H4C8, H3C8, H4C7, H2AC8, H2BC7, H2BC8, H2BC5, H2AC6, H2AC7, H2BC6, H2BC3, H2AC4, H2BC4, H1-1, H1-3, H1-2, H1-4, H1-6, H2BC10	171	97	18967	37.735	7.27074e-40	7.27074e-40	7.08237e-40
GOTERM_CC_DIRECT	GO:0000786~nucleosome	34	18.0851	2.03624e-38	SRCAP, H2AB3, H3C1, H3C3, H4C2, H3C2, H4C1, H4C4, H3C4, H4C3, H3C7, H4C6, H3C6, H4C5, H2BC9, H4C8, H3C8, H4C7, H2AC8, H2BC7, H2BC8, H2BC5, H2AC6, H2AC7, H2BC6, H2BC3, H2AC4, H2BC4, H1-1, H1-3, H1-2, H1-4, H1-6, H2BC10	178	141	20647	27.9703	3.76705e-36	3.76705e-36	3.64487e-36
GOTERM_BP_DIRECT	GO:0050911~detection of chemical stimulus involved in sensory perception of smell	40	21.2766	2.09457e-28	OR11L1, OR2M7, OR2M5, OR52N1, OR2M4, OR2M3, OR52P1, OR2M2, OR2T12, OR52N5, OR52N4, OR52L1, OR2T33, OR52N2, OR2AK2, OR2W3, OR56B1, OR52B2, OR56B4, OR56B2P, OR52E4, OR2L8, OR14C36, OR14A16, OR2L5, OR2L3, OR2L2, OR2T8, OR2T6, OR2T4, OR56A5, OR2T1, OR2AJ1, OR2L13, OR52E8, OR52E6, OR52E5, OR56A4, OR56A3, OR56A1	172	432	19453	10.4721	1.1583e-25	1.1562e-25	1.11431e-25
GOTERM_BP_DIRECT	GO:0006334~nucleosome assembly	29	15.4255	6.89287e-28	H2AB3, H3C1, H3C3, H4C2, H3C2, H4C1, H4C4, H3C4, H4C3, H3C7, H4C6, H3C6, H4C5, H2BC9, H4C8, H3C8, H4C7, H2BC7, H2BC8, H2BC5, H2BC6, H2BC3, H2BC4, H1-1, H1-3, H1-2, H1-4, H1-6, H2BC10	172	169	19453	19.4075	3.81176e-25	1.90243e-25	1.8335e-25
GOTERM_MF_DIRECT	GO:0004984~olfactory receptor activity	40	21.2766	2.08916e-27	OR11L1, OR2M7, OR2M5, OR52N1, OR2M4, OR2M3, OR52P1, OR2M2, OR2T12, OR52N5, OR52N4, OR52L1, OR2T33, OR52N2, OR2AK2, OR2W3, OR56B1, OR52B2, OR56B4, OR56B2P, OR52E4, OR2L8, OR14C36, OR14A16, OR2L5, OR2L3, OR2L2, OR2T8, OR2T6, OR2T4, OR56A5, OR2T1, OR2AJ1, OR2L13, OR52E8, OR52E6, OR52E5, OR56A4, OR56A3, OR56A1	171	451	18967	9.83753	4.03207e-25	2.01604e-25	1.96381e-25
KEGG_PATHWAY	hsa05322:Systemic lupus erythematosus	28	14.8936	9.41986e-26	H2AB3, H3C1, H3C3, H4C2, H3C2, H4C1, H4C4, H3C4, H4C3, H3C7, H4C6, H3C6, H4C5, H2BC9, H4C8, H3C8, H4C7, H2AC8, H2BC7, H2BC8, H2BC5, H2AC6, H2AC7, H2BC6, H2BC3, H2AC4, H2BC4, H2BC10	108	137	8644	16.3579	8.10108e-24	8.19527e-24	7.91268e-24
KEGG_PATHWAY	hsa05034:Alcoholism	29	15.4255	3.58955e-23	H2AB3, PPP1CB, H3C1, H3C3, H4C2, H3C2, H4C1, H4C4, H3C4, H4C3, H3C7, H4C6, H3C6, H4C5, H2BC9, H4C8, H3C8, H4C7, H2AC8, H2BC7, H2BC8, H2BC5, H2AC6, H2AC7, H2BC6, H2BC3, H2AC4, H2BC4, H2BC10	108	188	8644	12.3461	3.08701e-21	1.56145e-21	1.50761e-21
KEGG_PATHWAY	hsa04740:Olfactory transduction	38	20.2128	7.58112e-22	OR11L1, OR2M7, OR2M5, OR52N1, OR2M4, OR2M3, OR2M2, OR2T12, OR52N5, OR52N4, OR52L1, OR2T33, OR52N2, OR2AK2, OR2W3, OR56B1, OR52B2, OR56B4, OR52E4, OR2L8, OR14C36, OR14A16, OR2L5, OR2L3, OR2L2, OR2T8, OR2T6, OR2T4, OR56A5, OR2T1, OR2AJ1, OR2L13, OR52E8, OR52E6, OR52E5, OR56A4, OR56A3, OR56A1	108	439	8644	6.92804	6.51977e-20	2.18849e-20	2.11303e-20
KEGG_PATHWAY	hsa04613:Neutrophil extracellular trap formation	28	14.8936	1.0062e-21	H2AB3, H3C1, H3C3, H4C2, H3C2, H4C1, H4C4, H3C4, H4C3, H3C7, H4C6, H3C6, H4C5, H2BC9, H4C8, H3C8, H4C7, H2AC8, H2BC7, H2BC8, H2BC5, H2AC6, H2AC7, H2BC6, H2BC3, H2AC4, H2BC4, H2BC10	108	191	8644	11.7332	8.65336e-20	2.18849e-20	2.11303e-20
GOTERM_BP_DIRECT	GO:0032200~telomere organization	14	7.44681	2.10578e-20	H4C8, H3C8, H3C1, H3C3, H4C2, H3C2, H4C1, H4C4, H4C3, H3C4, H3C7, H4C6, H3C6, H4C5	172	27	19453	58.6438	1.1645e-17	3.87464e-18	3.73426e-18
GOTERM_MF_DIRECT	GO:0004930~G-protein coupled receptor activity	41	21.8085	1.30938e-19	OR11L1, OR2M7, OR2M5, OR52N1, OR2M4, OR2M3, OR52P1, OR2M2, OR2T12, OR52N5, OR52N4, OR52L1, OR2T33, OR52N2, OR2AK2, OR2W3, OR56B1, OR52B2, OR56B4, GPR39, OR56B2P, OR52E4, OR2L8, OR14C36, OR14A16, OR2L5, OR2L3, OR2L2, OR2T8, OR2T6, OR2T4, OR56A5, OR2T1, OR2AJ1, OR2L13, OR52E8, OR52E6, OR52E5, OR56A4, OR56A3, OR56A1	171	785	18967	5.79318	2.5271e-17	8.42367e-18	8.20544e-18
GOTERM_BP_DIRECT	GO:0006335~DNA replication-dependent nucleosome assembly	14	7.44681	3.50091e-19	H4C8, H3C8, H3C1, H3C3, H4C2, H3C2, H4C1, H4C4, H4C3, H3C4, H3C7, H4C6, H3C6, H4C5	172	32	19453	49.4807	1.936e-16	4.83126e-17	4.65621e-17
GOTERM_MF_DIRECT	GO:0046982~protein heterodimerization activity	28	14.8936	6.90211e-17	H2AB3, H3C1, H3C3, H4C2, H3C2, H4C1, H4C4, H3C4, H4C3, H3C7, H4C6, H3C6, H4C5, H2BC9, H4C8, H3C8, H4C7, H2AC8, H2BC7, H2BC8, H2BC5, H2AC6, H2AC7, H2BC6, H2BC3, H2AC4, H2BC4, H2BC10	171	381	18967	8.15146	2.14273e-14	3.33027e-15	3.24399e-15
GOTERM_BP_DIRECT	GO:0007186~G-protein coupled receptor signaling pathway	41	21.8085	9.23514e-17	OR11L1, OR2M7, OR2M5, OR52N1, OR2M4, OR2M3, OR52P1, OR2M2, OR2T12, OR52N5, OR52N4, OR52L1, OR2T33, OR52N2, OR2AK2, OR2W3, OR56B1, OR52B2, OR56B4, GPR39, OR56B2P, OR52E4, OR2L8, OR14C36, OR14A16, OR2L5, OR2L3, OR2L2, OR2T8, OR2T6, OR2T4, OR56A5, OR2T1, OR2AJ1, OR2L13, OR52E8, OR52E6, OR52E5, OR56A4, OR56A3, OR56A1	172	966	19453	4.80026	6.13953e-14	1.01956e-14	9.82619e-15
GOTERM_CC_DIRECT	GO:0000228~nuclear chromosome	14	7.44681	8.95612e-16	H4C8, H3C8, H3C1, H3C3, H4C2, H3C2, H4C1, H4C4, H4C3, H3C4, H3C7, H4C6, H3C6, H4C5	178	55	20647	29.5258	1.64313e-13	8.28442e-14	8.01573e-14
GOTERM_CC_DIRECT	GO:0043505~CENP-A containing nucleosome	9	4.78723	1.01202e-12	H4C8, H2AC8, H2AC4, H4C2, H4C1, H4C4, H4C3, H4C6, H4C5	178	18	20647	57.9972	1.87214e-10	6.24078e-11	6.03838e-11
GOTERM_BP_DIRECT	GO:0061644~protein localization to CENP-A containing chromatin	9	4.78723	1.22778e-12	H4C8, H2AC8, H2AC4, H4C2, H4C1, H4C4, H4C3, H4C6, H4C5	172	18	19453	56.5494	6.78971e-10	1.12956e-10	1.08863e-10
GOTERM_BP_DIRECT	GO:0006325~chromatin organization	20	10.6383	6.79842e-11	H4C8, H3C8, H2AC8, H2AC4, VCX, RNF40, HMGN4, THAP7, H3C1, H3C3, H4C2, H3C2, H4C1, H4C4, H4C3, H3C4, H3C7, H4C6, H3C6, H4C5	172	322	19453	7.02477	3.75952e-08	5.36104e-09	5.1668e-09
GOTERM_BP_DIRECT	GO:0045653~negative regulation of megakaryocyte differentiation	7	3.7234	1.47883e-08	H4C8, H4C2, H4C1, H4C4, H4C3, H4C6, H4C5	172	20	19453	39.5846	8.17787e-06	1.02039e-06	9.83419e-07
KEGG_PATHWAY	hsa05203:Viral carcinogenesis	16	8.51064	2.6161e-08	H4C8, H2BC9, H4C7, H2BC7, H2BC8, H2BC5, H2BC6, H2BC3, H2BC4, H2BC10, H4C2, H4C1, H4C4, H4C3, H4C6, H4C5	108	204	8644	6.27741	2.24984e-06	4.55201e-07	4.39505e-07
GOTERM_MF_DIRECT	GO:0003677~DNA binding	34	18.0851	8.71836e-08	SRCAP, TSHZ1, H2AB3, ZNF407, H3C1, H3C3, H4C2, H3C2, H4C1, H4C4, H3C4, H4C3, H3C7, H4C6, H3C6, H4C5, H2BC9, H4C8, H3C8, H4C7, H2AC8, H2BC7, H2BC8, H2BC5, H2AC6, H2AC7, H2BC6, H2BC3, H2AC4, H2BC4, H1-4, H1-6, THAP7, H2BC10	171	1337	18967	2.82066	1.68263e-05	3.36529e-06	3.27811e-06
GOTERM_BP_DIRECT	GO:0006336~DNA replication-independent nucleosome assembly	7	3.7234	1.07323e-07	H4C8, H4C2, H4C1, H4C4, H4C3, H4C6, H4C5	172	27	19453	29.3219	5.93477e-05	6.58245e-06	6.34396e-06
GOTERM_BP_DIRECT	GO:0002227~innate immune response in mucosa	7	3.7234	7.83714e-07	H2BC9, H2BC7, H2BC8, H2BC6, H2BC10, H2BC3, H2BC4	172	37	19453	21.3971	0.0004333	4.3261e-05	4.16936e-05
GOTERM_BP_DIRECT	GO:0040029~regulation of gene expression, epigenetic	7	3.7234	1.08399e-06	H3C8, H3C1, H3C3, H3C2, H3C4, H3C7, H3C6	172	39	19453	20.2998	0.000599266	5.43965e-05	5.24256e-05
GOTERM_BP_DIRECT	GO:0006352~DNA-templated transcription, initiation	7	3.7234	1.47233e-06	H4C8, H4C2, H4C1, H4C4, H4C3, H4C6, H4C5	172	41	19453	19.3096	0.000813868	6.77272e-05	6.52733e-05
GOTERM_CC_DIRECT	GO:0032991~macromolecular complex	21	11.1702	2.41287e-06	H4C8, ALK, H2BC9, H3C8, SRCAP, CRKL, H3C1, MYH9, H3C3, H4C2, MBP, DMD, H3C2, H4C1, H4C4, H4C3, H3C4, H3C7, H4C6, H3C6, H4C5	178	697	20647	3.49481	0.000446282	0.000111595	0.000107976
GOTERM_CC_DIRECT	GO:0016021~integral component of membrane	74	39.3617	1.22912e-05	ALK, OR11L1, HFE, OR2M7, OR2M5, OR52N1, OR2M4, OR2M3, OR2M2, OR52N5, OR2T12, OR52N4, PLB1, OR52N2, CDH7, TMEM265, STS, OR56B1, RTTN, OR52B2, SCARF2, OR56B4, GPR39, OR56B2P, OR2L8, OR52E4, OR14C36, BTN3A1, BTN1A1, OR2L5, OR2L3, OR2L2, BTN3A3, TIMM21, BTN3A2, OR2T8, OR2T6, SLC7A4, OR2T4, OR56A5, OR2T1, TMX3, OR2L13, CLIP4, OR52E8, CD226, OR52E6, OR52E5, OR56A4, SMIM21, OR56A3, OR56A1, CDH19, DIPK1C…	178	5457	20647	1.57295	0.0022713	0.000454773	0.000440024
GOTERM_BP_DIRECT	GO:0045910~negative regulation of DNA recombination	5	2.65957	1.25472e-05	H1-4, H1-6, H1-1, H1-3, H1-2	172	17	19453	33.2644	0.00691463	0.000532774	0.00051347
GOTERM_BP_DIRECT	GO:0016584~nucleosome positioning	5	2.65957	1.60217e-05	H1-4, H1-6, H1-1, H1-3, H1-2	172	18	19453	31.4163	0.00882092	0.000631711	0.000608823
GOTERM_CC_DIRECT	GO:0000781~chromosome, telomeric region	10	5.31915	2.07546e-05	PPP1CB, H4C8, H2BC3, SPDYA, H4C2, H4C1, H4C4, H4C3, H4C6, H4C5	178	175	20647	6.62825	0.00383227	0.000639932	0.000619177
GOTERM_MF_DIRECT	GO:0031492~nucleosomal DNA binding	6	3.19149	3.14751e-05	H1-4, HMGN4, H1-6, H1-1, H1-3, H1-2	171	41	18967	16.2319	0.00605638	0.00101245	0.000986221
GOTERM_BP_DIRECT	GO:0030261~chromosome condensation	5	2.65957	4.47988e-05	H1-4, H1-6, H1-1, H1-3, H1-2	172	23	19453	24.5867	0.02447	0.0016486	0.00158887
GOTERM_BP_DIRECT	GO:0019731~antibacterial humoral response	7	3.7234	5.55318e-05	H2BC9, H2BC7, H2BC8, H2BC6, H2BC10, H2BC3, H2BC4	172	76	19453	10.417	0.0302432	0.00191585	0.00184643
GOTERM_MF_DIRECT	GO:0045296~cadherin binding	12	6.38298	0.000151715	H3C8, PI4KA, H3C1, MYH9, H3C3, H3C2, H3C4, H3C7, CDH19, H3C6, CRKL, CDH7	171	320	18967	4.15943	0.0288586	0.004183	0.00407463
GOTERM_BP_DIRECT	GO:0001817~regulation of cytokine production	6	3.19149	0.00045889	BTN2A2, BTN3A1, BTN2A1, BTN1A1, BTN3A3, BTN3A2	172	73	19453	9.29579	0.224172	0.0149004	0.0143605
GOTERM_BP_DIRECT	GO:0061844~antimicrobial humoral immune response mediated by antimicrobial peptide	7	3.7234	0.000646209	H2BC9, H2BC7, H2BC8, H2BC6, H2BC10, H2BC3, H2BC4	172	119	19453	6.65287	0.300556	0.0198171	0.0190991
GOTERM_BP_DIRECT	GO:0098532~histone H3-K27 trimethylation	3	1.59574	0.00112591	H1-4, H1-3, H1-2	172	6	19453	56.5494	0.463656	0.0327107	0.0315255
GOTERM_BP_DIRECT	GO:0050830~defense response to Gram-positive bacterium	7	3.7234	0.00145699	H2BC9, H2BC7, H2BC8, H2BC6, H2BC10, H2BC3, H2BC4	172	139	19453	5.69562	0.553495	0.0397266	0.0382873
GOTERM_BP_DIRECT	GO:0010467~gene expression	7	3.7234	0.00151134	H3C8, H3C1, H3C3, H3C2, H3C4, H3C7, H3C6	172	140	19453	5.65494	0.566734	0.0397266	0.0382873
GOTERM_BP_DIRECT	GO:0050852~T cell receptor signaling pathway	7	3.7234	0.00162509	BTN2A2, BTN3A1, BTN2A1, BTN1A1, BTN3A3, BTN3A2, CRKL	172	142	19453	5.57529	0.593188	0.0407749	0.0392976
GOTERM_BP_DIRECT	GO:0031507~heterochromatin assembly	5	2.65957	0.00372689	H2AC8, H2AC6, H2AC7, H2AB3, H2AC4	172	72	19453	7.85409	0.873159	0.0894453	0.0862046
GOTERM_MF_DIRECT	GO:0019904~protein domain specific binding	8	4.25532	0.00771798	H4C8, MYH9, H4C2, H4C1, H4C4, H4C3, H4C6, H4C5	171	252	18967	3.52121	0.77583	0.186196	0.181373
GOTERM_BP_DIRECT	GO:0080182~histone H3-K4 trimethylation	3	1.59574	0.014457	H1-4, H1-3, H1-2	172	21	19453	16.157	0.999682	0.332512	0.320464
KEGG_PATHWAY	hsa03082:ATP-dependent chromatin remodeling	6	3.19149	0.0148439	H2AC8, H2AC6, SRCAP, H2AC7, H2AB3, H2AC4	108	117	8644	4.10446	0.723666	0.215237	0.207815
GOTERM_BP_DIRECT	GO:0046596~regulation of viral entry into host cell	3	1.59574	0.0158119	TRIM5, TRIM58, TRIM22	172	22	19453	15.4226	0.999851	0.349126	0.336476
GOTERM_MF_DIRECT	GO:0003690~double-stranded DNA binding	5	2.65957	0.0217216	H1-4, H1-6, H1-1, H1-3, H1-2	171	118	18967	4.69992	0.98557	0.465807	0.453739
KEGG_PATHWAY	hsa05202:Transcriptional misregulation in cancer	7	3.7234	0.0323346	H3C8, H3C1, H3C3, H3C2, H3C4, H3C7, H3C6	108	193	8644	2.9029	0.940793	0.362045	0.34956
KEGG_PATHWAY	hsa05131:Shigellosis	8	4.25532	0.0332915	H3C8, H3C1, H3C3, H3C2, H3C4, H3C7, H3C6, CRKL	108	247	8644	2.59229	0.945623	0.362045	0.34956
GOTERM_BP_DIRECT	GO:0006355~regulation of transcription, DNA-templated	16	8.51064	0.0339694	ZNF320, ZNF28, ZNF816-ZNF321P, SRCAP, ZNF816, ZNF83, THAP7, ZNF74, ZNF516, ZNF689, DMD, ZNF611, ZNF600, ZNF468, MSC, TRIM22	172	1014	19453	1.7846	1	0.721196	0.695066
GOTERM_MF_DIRECT	GO:0031490~chromatin DNA binding	4	2.12766	0.0409633	H1-4, H1-1, H1-3, H1-2	171	85	18967	5.21968	0.999688	0.772405	0.752394
GOTERM_MF_DIRECT	GO:0050253~retinyl-palmitate esterase activity	2	1.06383	0.0440231	PNPLA4, PLB1	171	5	18967	44.3673	0.999832	0.772405	0.752394
GOTERM_BP_DIRECT	GO:1902916~positive regulation of protein polyubiquitination	2	1.06383	0.0599428	RNF40, SPSB4	172	7	19453	32.314	1	1	0.965517
GOTERM_MF_DIRECT	GO:0070573~metallodipeptidase activity	2	1.06383	0.0778499	CNDP1, CNDP2	171	9	18967	24.6485	1	1	0.979167
GOTERM_BP_DIRECT	GO:0051965~positive regulation of synapse assembly	3	1.59574	0.0977459	CLSTN2, AMIGO2, CBLN2	172	60	19453	5.65494	1	1	0.965517

## Sheet: MF
Category	Term	Count	%	PValue	Genes	List Total	Pop Hits	Pop Total	Fold Enrichment	Bonferroni	Benjamini	FDR
GOTERM_MF_DIRECT	GO:0030527~structural constituent of chromatin	33	17.5532	3.76722e-42	H2AB3, H3C1, H3C3, H4C2, H3C2, H4C1, H4C4, H3C4, H4C3, H3C7, H4C6, H3C6, H4C5, H2BC9, H4C8, H3C8, H4C7, H2AC8, H2BC7, H2BC8, H2BC5, H2AC6, H2AC7, H2BC6, H2BC3, H2AC4, H2BC4, H1-1, H1-3, H1-2, H1-4, H1-6, H2BC10	171	97	18967	37.735	7.27074e-40	7.27074e-40	7.08237e-40
GOTERM_CC_DIRECT	GO:0000786~nucleosome	34	18.0851	2.03624e-38	SRCAP, H2AB3, H3C1, H3C3, H4C2, H3C2, H4C1, H4C4, H3C4, H4C3, H3C7, H4C6, H3C6, H4C5, H2BC9, H4C8, H3C8, H4C7, H2AC8, H2BC7, H2BC8, H2BC5, H2AC6, H2AC7, H2BC6, H2BC3, H2AC4, H2BC4, H1-1, H1-3, H1-2, H1-4, H1-6, H2BC10	178	141	20647	27.9703	3.76705e-36	3.76705e-36	3.64487e-36
GOTERM_BP_DIRECT	GO:0050911~detection of chemical stimulus involved in sensory perception of smell	40	21.2766	2.09457e-28	OR11L1, OR2M7, OR2M5, OR52N1, OR2M4, OR2M3, OR52P1, OR2M2, OR2T12, OR52N5, OR52N4, OR52L1, OR2T33, OR52N2, OR2AK2, OR2W3, OR56B1, OR52B2, OR56B4, OR56B2P, OR52E4, OR2L8, OR14C36, OR14A16, OR2L5, OR2L3, OR2L2, OR2T8, OR2T6, OR2T4, OR56A5, OR2T1, OR2AJ1, OR2L13, OR52E8, OR52E6, OR52E5, OR56A4, OR56A3, OR56A1	172	432	19453	10.4721	1.1583e-25	1.1562e-25	1.11431e-25
GOTERM_BP_DIRECT	GO:0006334~nucleosome assembly	29	15.4255	6.89287e-28	H2AB3, H3C1, H3C3, H4C2, H3C2, H4C1, H4C4, H3C4, H4C3, H3C7, H4C6, H3C6, H4C5, H2BC9, H4C8, H3C8, H4C7, H2BC7, H2BC8, H2BC5, H2BC6, H2BC3, H2BC4, H1-1, H1-3, H1-2, H1-4, H1-6, H2BC10	172	169	19453	19.4075	3.81176e-25	1.90243e-25	1.8335e-25
GOTERM_MF_DIRECT	GO:0004984~olfactory receptor activity	40	21.2766	2.08916e-27	OR11L1, OR2M7, OR2M5, OR52N1, OR2M4, OR2M3, OR52P1, OR2M2, OR2T12, OR52N5, OR52N4, OR52L1, OR2T33, OR52N2, OR2AK2, OR2W3, OR56B1, OR52B2, OR56B4, OR56B2P, OR52E4, OR2L8, OR14C36, OR14A16, OR2L5, OR2L3, OR2L2, OR2T8, OR2T6, OR2T4, OR56A5, OR2T1, OR2AJ1, OR2L13, OR52E8, OR52E6, OR52E5, OR56A4, OR56A3, OR56A1	171	451	18967	9.83753	4.03207e-25	2.01604e-25	1.96381e-25
KEGG_PATHWAY	hsa05322:Systemic lupus erythematosus	28	14.8936	9.41986e-26	H2AB3, H3C1, H3C3, H4C2, H3C2, H4C1, H4C4, H3C4, H4C3, H3C7, H4C6, H3C6, H4C5, H2BC9, H4C8, H3C8, H4C7, H2AC8, H2BC7, H2BC8, H2BC5, H2AC6, H2AC7, H2BC6, H2BC3, H2AC4, H2BC4, H2BC10	108	137	8644	16.3579	8.10108e-24	8.19527e-24	7.91268e-24
KEGG_PATHWAY	hsa05034:Alcoholism	29	15.4255	3.58955e-23	H2AB3, PPP1CB, H3C1, H3C3, H4C2, H3C2, H4C1, H4C4, H3C4, H4C3, H3C7, H4C6, H3C6, H4C5, H2BC9, H4C8, H3C8, H4C7, H2AC8, H2BC7, H2BC8, H2BC5, H2AC6, H2AC7, H2BC6, H2BC3, H2AC4, H2BC4, H2BC10	108	188	8644	12.3461	3.08701e-21	1.56145e-21	1.50761e-21
KEGG_PATHWAY	hsa04740:Olfactory transduction	38	20.2128	7.58112e-22	OR11L1, OR2M7, OR2M5, OR52N1, OR2M4, OR2M3, OR2M2, OR2T12, OR52N5, OR52N4, OR52L1, OR2T33, OR52N2, OR2AK2, OR2W3, OR56B1, OR52B2, OR56B4, OR52E4, OR2L8, OR14C36, OR14A16, OR2L5, OR2L3, OR2L2, OR2T8, OR2T6, OR2T4, OR56A5, OR2T1, OR2AJ1, OR2L13, OR52E8, OR52E6, OR52E5, OR56A4, OR56A3, OR56A1	108	439	8644	6.92804	6.51977e-20	2.18849e-20	2.11303e-20
KEGG_PATHWAY	hsa04613:Neutrophil extracellular trap formation	28	14.8936	1.0062e-21	H2AB3, H3C1, H3C3, H4C2, H3C2, H4C1, H4C4, H3C4, H4C3, H3C7, H4C6, H3C6, H4C5, H2BC9, H4C8, H3C8, H4C7, H2AC8, H2BC7, H2BC8, H2BC5, H2AC6, H2AC7, H2BC6, H2BC3, H2AC4, H2BC4, H2BC10	108	191	8644	11.7332	8.65336e-20	2.18849e-20	2.11303e-20
GOTERM_BP_DIRECT	GO:0032200~telomere organization	14	7.44681	2.10578e-20	H4C8, H3C8, H3C1, H3C3, H4C2, H3C2, H4C1, H4C4, H4C3, H3C4, H3C7, H4C6, H3C6, H4C5	172	27	19453	58.6438	1.1645e-17	3.87464e-18	3.73426e-18
GOTERM_MF_DIRECT	GO:0004930~G-protein coupled receptor activity	41	21.8085	1.30938e-19	OR11L1, OR2M7, OR2M5, OR52N1, OR2M4, OR2M3, OR52P1, OR2M2, OR2T12, OR52N5, OR52N4, OR52L1, OR2T33, OR52N2, OR2AK2, OR2W3, OR56B1, OR52B2, OR56B4, GPR39, OR56B2P, OR52E4, OR2L8, OR14C36, OR14A16, OR2L5, OR2L3, OR2L2, OR2T8, OR2T6, OR2T4, OR56A5, OR2T1, OR2AJ1, OR2L13, OR52E8, OR52E6, OR52E5, OR56A4, OR56A3, OR56A1	171	785	18967	5.79318	2.5271e-17	8.42367e-18	8.20544e-18
GOTERM_BP_DIRECT	GO:0006335~DNA replication-dependent nucleosome assembly	14	7.44681	3.50091e-19	H4C8, H3C8, H3C1, H3C3, H4C2, H3C2, H4C1, H4C4, H4C3, H3C4, H3C7, H4C6, H3C6, H4C5	172	32	19453	49.4807	1.936e-16	4.83126e-17	4.65621e-17
GOTERM_MF_DIRECT	GO:0046982~protein heterodimerization activity	28	14.8936	6.90211e-17	H2AB3, H3C1, H3C3, H4C2, H3C2, H4C1, H4C4, H3C4, H4C3, H3C7, H4C6, H3C6, H4C5, H2BC9, H4C8, H3C8, H4C7, H2AC8, H2BC7, H2BC8, H2BC5, H2AC6, H2AC7, H2BC6, H2BC3, H2AC4, H2BC4, H2BC10	171	381	18967	8.15146	2.14273e-14	3.33027e-15	3.24399e-15
GOTERM_BP_DIRECT	GO:0007186~G-protein coupled receptor signaling pathway	41	21.8085	9.23514e-17	OR11L1, OR2M7, OR2M5, OR52N1, OR2M4, OR2M3, OR52P1, OR2M2, OR2T12, OR52N5, OR52N4, OR52L1, OR2T33, OR52N2, OR2AK2, OR2W3, OR56B1, OR52B2, OR56B4, GPR39, OR56B2P, OR52E4, OR2L8, OR14C36, OR14A16, OR2L5, OR2L3, OR2L2, OR2T8, OR2T6, OR2T4, OR56A5, OR2T1, OR2AJ1, OR2L13, OR52E8, OR52E6, OR52E5, OR56A4, OR56A3, OR56A1	172	966	19453	4.80026	6.13953e-14	1.01956e-14	9.82619e-15
GOTERM_CC_DIRECT	GO:0000228~nuclear chromosome	14	7.44681	8.95612e-16	H4C8, H3C8, H3C1, H3C3, H4C2, H3C2, H4C1, H4C4, H4C3, H3C4, H3C7, H4C6, H3C6, H4C5	178	55	20647	29.5258	1.64313e-13	8.28442e-14	8.01573e-14
GOTERM_CC_DIRECT	GO:0043505~CENP-A containing nucleosome	9	4.78723	1.01202e-12	H4C8, H2AC8, H2AC4, H4C2, H4C1, H4C4, H4C3, H4C6, H4C5	178	18	20647	57.9972	1.87214e-10	6.24078e-11	6.03838e-11
GOTERM_BP_DIRECT	GO:0061644~protein localization to CENP-A containing chromatin	9	4.78723	1.22778e-12	H4C8, H2AC8, H2AC4, H4C2, H4C1, H4C4, H4C3, H4C6, H4C5	172	18	19453	56.5494	6.78971e-10	1.12956e-10	1.08863e-10
GOTERM_BP_DIRECT	GO:0006325~chromatin organization	20	10.6383	6.79842e-11	H4C8, H3C8, H2AC8, H2AC4, VCX, RNF40, HMGN4, THAP7, H3C1, H3C3, H4C2, H3C2, H4C1, H4C4, H4C3, H3C4, H3C7, H4C6, H3C6, H4C5	172	322	19453	7.02477	3.75952e-08	5.36104e-09	5.1668e-09
GOTERM_BP_DIRECT	GO:0045653~negative regulation of megakaryocyte differentiation	7	3.7234	1.47883e-08	H4C8, H4C2, H4C1, H4C4, H4C3, H4C6, H4C5	172	20	19453	39.5846	8.17787e-06	1.02039e-06	9.83419e-07
KEGG_PATHWAY	hsa05203:Viral carcinogenesis	16	8.51064	2.6161e-08	H4C8, H2BC9, H4C7, H2BC7, H2BC8, H2BC5, H2BC6, H2BC3, H2BC4, H2BC10, H4C2, H4C1, H4C4, H4C3, H4C6, H4C5	108	204	8644	6.27741	2.24984e-06	4.55201e-07	4.39505e-07
GOTERM_MF_DIRECT	GO:0003677~DNA binding	34	18.0851	8.71836e-08	SRCAP, TSHZ1, H2AB3, ZNF407, H3C1, H3C3, H4C2, H3C2, H4C1, H4C4, H3C4, H4C3, H3C7, H4C6, H3C6, H4C5, H2BC9, H4C8, H3C8, H4C7, H2AC8, H2BC7, H2BC8, H2BC5, H2AC6, H2AC7, H2BC6, H2BC3, H2AC4, H2BC4, H1-4, H1-6, THAP7, H2BC10	171	1337	18967	2.82066	1.68263e-05	3.36529e-06	3.27811e-06
GOTERM_BP_DIRECT	GO:0006336~DNA replication-independent nucleosome assembly	7	3.7234	1.07323e-07	H4C8, H4C2, H4C1, H4C4, H4C3, H4C6, H4C5	172	27	19453	29.3219	5.93477e-05	6.58245e-06	6.34396e-06
GOTERM_BP_DIRECT	GO:0002227~innate immune response in mucosa	7	3.7234	7.83714e-07	H2BC9, H2BC7, H2BC8, H2BC6, H2BC10, H2BC3, H2BC4	172	37	19453	21.3971	0.0004333	4.3261e-05	4.16936e-05
GOTERM_BP_DIRECT	GO:0040029~regulation of gene expression, epigenetic	7	3.7234	1.08399e-06	H3C8, H3C1, H3C3, H3C2, H3C4, H3C7, H3C6	172	39	19453	20.2998	0.000599266	5.43965e-05	5.24256e-05
GOTERM_BP_DIRECT	GO:0006352~DNA-templated transcription, initiation	7	3.7234	1.47233e-06	H4C8, H4C2, H4C1, H4C4, H4C3, H4C6, H4C5	172	41	19453	19.3096	0.000813868	6.77272e-05	6.52733e-05
GOTERM_CC_DIRECT	GO:0032991~macromolecular complex	21	11.1702	2.41287e-06	H4C8, ALK, H2BC9, H3C8, SRCAP, CRKL, H3C1, MYH9, H3C3, H4C2, MBP, DMD, H3C2, H4C1, H4C4, H4C3, H3C4, H3C7, H4C6, H3C6, H4C5	178	697	20647	3.49481	0.000446282	0.000111595	0.000107976
GOTERM_CC_DIRECT	GO:0016021~integral component of membrane	74	39.3617	1.22912e-05	ALK, OR11L1, HFE, OR2M7, OR2M5, OR52N1, OR2M4, OR2M3, OR2M2, OR52N5, OR2T12, OR52N4, PLB1, OR52N2, CDH7, TMEM265, STS, OR56B1, RTTN, OR52B2, SCARF2, OR56B4, GPR39, OR56B2P, OR2L8, OR52E4, OR14C36, BTN3A1, BTN1A1, OR2L5, OR2L3, OR2L2, BTN3A3, TIMM21, BTN3A2, OR2T8, OR2T6, SLC7A4, OR2T4, OR56A5, OR2T1, TMX3, OR2L13, CLIP4, OR52E8, CD226, OR52E6, OR52E5, OR56A4, SMIM21, OR56A3, OR56A1, CDH19, DIPK1C…	178	5457	20647	1.57295	0.0022713	0.000454773	0.000440024
GOTERM_BP_DIRECT	GO:0045910~negative regulation of DNA recombination	5	2.65957	1.25472e-05	H1-4, H1-6, H1-1, H1-3, H1-2	172	17	19453	33.2644	0.00691463	0.000532774	0.00051347
GOTERM_BP_DIRECT	GO:0016584~nucleosome positioning	5	2.65957	1.60217e-05	H1-4, H1-6, H1-1, H1-3, H1-2	172	18	19453	31.4163	0.00882092	0.000631711	0.000608823
GOTERM_CC_DIRECT	GO:0000781~chromosome, telomeric region	10	5.31915	2.07546e-05	PPP1CB, H4C8, H2BC3, SPDYA, H4C2, H4C1, H4C4, H4C3, H4C6, H4C5	178	175	20647	6.62825	0.00383227	0.000639932	0.000619177
GOTERM_MF_DIRECT	GO:0031492~nucleosomal DNA binding	6	3.19149	3.14751e-05	H1-4, HMGN4, H1-6, H1-1, H1-3, H1-2	171	41	18967	16.2319	0.00605638	0.00101245	0.000986221
GOTERM_BP_DIRECT	GO:0030261~chromosome condensation	5	2.65957	4.47988e-05	H1-4, H1-6, H1-1, H1-3, H1-2	172	23	19453	24.5867	0.02447	0.0016486	0.00158887
GOTERM_BP_DIRECT	GO:0019731~antibacterial humoral response	7	3.7234	5.55318e-05	H2BC9, H2BC7, H2BC8, H2BC6, H2BC10, H2BC3, H2BC4	172	76	19453	10.417	0.0302432	0.00191585	0.00184643
GOTERM_MF_DIRECT	GO:0045296~cadherin binding	12	6.38298	0.000151715	H3C8, PI4KA, H3C1, MYH9, H3C3, H3C2, H3C4, H3C7, CDH19, H3C6, CRKL, CDH7	171	320	18967	4.15943	0.0288586	0.004183	0.00407463
GOTERM_CC_DIRECT	GO:0005886~plasma membrane	69	36.7021	0.000303864	ALK, OR11L1, HFE, OR2M7, OR2M5, OR52N1, OR2M4, OR2M3, OR2M2, OR52N5, OR2T12, OR52N4, PLB1, OR52N2, CDH7, PPP1CB, STS, OR56B1, OR52B2, OR56B4, SNAP29, GPR39, OR56B2P, OR2L8, OR52E4, OR14C36, BTN3A1, BTN1A1, OR2L5, OR2L3, OR2L2, BTN3A3, BTN3A2, OR2T8, OR2T6, SLC7A4, OR2T4, OR56A5, OR2T1, TMX3, OR2L13, OR52E8, MYH9, CD226, OR52E6, OR52E5, OR56A4, OR56A3, OR56A1, CDH19, PLPPR5, AMIGO2, OR52P1, OR52L1…	178	5455	20647	1.46721	0.0546721	0.0080307	0.00777024
GOTERM_BP_DIRECT	GO:0001817~regulation of cytokine production	6	3.19149	0.00045889	BTN2A2, BTN3A1, BTN2A1, BTN1A1, BTN3A3, BTN3A2	172	73	19453	9.29579	0.224172	0.0149004	0.0143605
GOTERM_BP_DIRECT	GO:0061844~antimicrobial humoral immune response mediated by antimicrobial peptide	7	3.7234	0.000646209	H2BC9, H2BC7, H2BC8, H2BC6, H2BC10, H2BC3, H2BC4	172	119	19453	6.65287	0.300556	0.0198171	0.0190991
GOTERM_BP_DIRECT	GO:0098532~histone H3-K27 trimethylation	3	1.59574	0.00112591	H1-4, H1-3, H1-2	172	6	19453	56.5494	0.463656	0.0327107	0.0315255
GOTERM_BP_DIRECT	GO:0050830~defense response to Gram-positive bacterium	7	3.7234	0.00145699	H2BC9, H2BC7, H2BC8, H2BC6, H2BC10, H2BC3, H2BC4	172	139	19453	5.69562	0.553495	0.0397266	0.0382873
GOTERM_BP_DIRECT	GO:0010467~gene expression	7	3.7234	0.00151134	H3C8, H3C1, H3C3, H3C2, H3C4, H3C7, H3C6	172	140	19453	5.65494	0.566734	0.0397266	0.0382873
GOTERM_BP_DIRECT	GO:0050852~T cell receptor signaling pathway	7	3.7234	0.00162509	BTN2A2, BTN3A1, BTN2A1, BTN1A1, BTN3A3, BTN3A2, CRKL	172	142	19453	5.57529	0.593188	0.0407749	0.0392976
GOTERM_CC_DIRECT	GO:0070062~extracellular exosome	33	17.5532	0.00261057	ALK, OR11L1, CNDP2, PPP1CB, H3C1, H3C3, H4C2, H3C2, H4C1, H4C4, H3C4, H4C3, H3C7, H4C6, H3C6, H4C5, H2BC9, H4C8, H3C8, H2AC8, H2BC7, H2BC8, H2BC5, H2AC6, SERPIND1, H2AC7, H2BC6, H2AC4, H2BC4, FABP5, H2BC10, PI4KA, MYH9	178	2240	20647	1.70885	0.383432	0.0554951	0.0536952
GOTERM_CC_DIRECT	GO:0005634~nucleus	71	37.766	0.00269976	H2AB3, MED15, PPP1CB, HMGN4, ZNF83, ZNF407, ZNF888, H4C2, ZNF689, ZNF600, H4C1, H4C4, H4C3, H4C6, TRIM22, H4C5, ZNF320, H3C8, VCX3A, H2AC8, H2AC6, H2AC7, H2AC4, RNF40, THAP7, H2BC10, CLIP4, ZNF516, MYH9, ZNF28, SRCAP, CSTF3, TSHZ1, AMIGO2, PRKX, VCX, ZNF629, H3C1, H3C3, MBP, DMD, H3C2, ZNF468, MSC, H3C4, H3C7, H3C6, H2BC9, H4C8, H4C7, H2BC7, H2BC8, F8A3, H2BC5, H2BC6, H2BC3, H2BC4, KLHL22, H1-1, …	178	6100	20647	1.3501	0.393549	0.0554951	0.0536952
GOTERM_BP_DIRECT	GO:0031507~heterochromatin assembly	5	2.65957	0.00372689	H2AC8, H2AC6, H2AC7, H2AB3, H2AC4	172	72	19453	7.85409	0.873159	0.0894453	0.0862046
GOTERM_BP_DIRECT	GO:0080182~histone H3-K4 trimethylation	3	1.59574	0.014457	H1-4, H1-3, H1-2	172	21	19453	16.157	0.999682	0.332512	0.320464
KEGG_PATHWAY	hsa03082:ATP-dependent chromatin remodeling	6	3.19149	0.0148439	H2AC8, H2AC6, SRCAP, H2AC7, H2AB3, H2AC4	108	117	8644	4.10446	0.723666	0.215237	0.207815
GOTERM_BP_DIRECT	GO:0046596~regulation of viral entry into host cell	3	1.59574	0.0158119	TRIM5, TRIM58, TRIM22	172	22	19453	15.4226	0.999851	0.349126	0.336476
GOTERM_CC_DIRECT	GO:0000791~euchromatin	4	2.12766	0.0161856	H2AB3, H1-1, H1-3, H1-2	178	62	20647	7.48351	0.951142	0.299434	0.289723
KEGG_PATHWAY	hsa05202:Transcriptional misregulation in cancer	7	3.7234	0.0323346	H3C8, H3C1, H3C3, H3C2, H3C4, H3C7, H3C6	108	193	8644	2.9029	0.940793	0.362045	0.34956
KEGG_PATHWAY	hsa05131:Shigellosis	8	4.25532	0.0332915	H3C8, H3C1, H3C3, H3C2, H3C4, H3C7, H3C6, CRKL	108	247	8644	2.59229	0.945623	0.362045	0.34956
GOTERM_BP_DIRECT	GO:0006355~regulation of transcription, DNA-templated	16	8.51064	0.0339694	ZNF320, ZNF28, ZNF816-ZNF321P, SRCAP, ZNF816, ZNF83, THAP7, ZNF74, ZNF516, ZNF689, DMD, ZNF611, ZNF600, ZNF468, MSC, TRIM22	172	1014	19453	1.7846	1	0.721196	0.695066
GOTERM_CC_DIRECT	GO:0005654~nucleoplasm	45	23.9362	0.0552221	SRCAP, HFE, CSTF3, PRKX, MED15, WDR43, CNDP2, CRKL, PPP1CB, TRIM5, GALR1, H3C1, H3C3, H4C2, H3C2, H4C1, MSC, H4C4, H3C4, H4C3, SNAP29, H3C7, H4C6, TRIM22, H3C6, H4C5, H2BC9, H4C8, H3C8, H2BC7, H2BC8, H2BC5, H2AC6, H2BC6, H2BC3, H2BC4, H1-1, RNF40, FABP5, THAP7, H2BC10, ZNF74, SPDYA, TRIM58, PRR14	178	4076	20647	1.28061	0.999973	0.928736	0.898615
GOTERM_BP_DIRECT	GO:1902916~positive regulation of protein polyubiquitination	2	1.06383	0.0599428	RNF40, SPSB4	172	7	19453	32.314	1	1	0.965517
GOTERM_BP_DIRECT	GO:0051965~positive regulation of synapse assembly	3	1.59574	0.0977459	CLSTN2, AMIGO2, CBLN2	172	60	19453	5.65494	1	1	0.965517

## Sheet: KEGG
Category	Term	Count	%	PValue	Genes	List Total	Pop Hits	Pop Total	Fold Enrichment	Bonferroni	Benjamini	FDR
GOTERM_MF_DIRECT	GO:0030527~structural constituent of chromatin	33	17.5532	3.76722e-42	H2AB3, H3C1, H3C3, H4C2, H3C2, H4C1, H4C4, H3C4, H4C3, H3C7, H4C6, H3C6, H4C5, H2BC9, H4C8, H3C8, H4C7, H2AC8, H2BC7, H2BC8, H2BC5, H2AC6, H2AC7, H2BC6, H2BC3, H2AC4, H2BC4, H1-1, H1-3, H1-2, H1-4, H1-6, H2BC10	171	97	18967	37.735	7.27074e-40	7.27074e-40	7.08237e-40
GOTERM_CC_DIRECT	GO:0000786~nucleosome	34	18.0851	2.03624e-38	SRCAP, H2AB3, H3C1, H3C3, H4C2, H3C2, H4C1, H4C4, H3C4, H4C3, H3C7, H4C6, H3C6, H4C5, H2BC9, H4C8, H3C8, H4C7, H2AC8, H2BC7, H2BC8, H2BC5, H2AC6, H2AC7, H2BC6, H2BC3, H2AC4, H2BC4, H1-1, H1-3, H1-2, H1-4, H1-6, H2BC10	178	141	20647	27.9703	3.76705e-36	3.76705e-36	3.64487e-36
GOTERM_BP_DIRECT	GO:0050911~detection of chemical stimulus involved in sensory perception of smell	40	21.2766	2.09457e-28	OR11L1, OR2M7, OR2M5, OR52N1, OR2M4, OR2M3, OR52P1, OR2M2, OR2T12, OR52N5, OR52N4, OR52L1, OR2T33, OR52N2, OR2AK2, OR2W3, OR56B1, OR52B2, OR56B4, OR56B2P, OR52E4, OR2L8, OR14C36, OR14A16, OR2L5, OR2L3, OR2L2, OR2T8, OR2T6, OR2T4, OR56A5, OR2T1, OR2AJ1, OR2L13, OR52E8, OR52E6, OR52E5, OR56A4, OR56A3, OR56A1	172	432	19453	10.4721	1.1583e-25	1.1562e-25	1.11431e-25
GOTERM_BP_DIRECT	GO:0006334~nucleosome assembly	29	15.4255	6.89287e-28	H2AB3, H3C1, H3C3, H4C2, H3C2, H4C1, H4C4, H3C4, H4C3, H3C7, H4C6, H3C6, H4C5, H2BC9, H4C8, H3C8, H4C7, H2BC7, H2BC8, H2BC5, H2BC6, H2BC3, H2BC4, H1-1, H1-3, H1-2, H1-4, H1-6, H2BC10	172	169	19453	19.4075	3.81176e-25	1.90243e-25	1.8335e-25
GOTERM_MF_DIRECT	GO:0004984~olfactory receptor activity	40	21.2766	2.08916e-27	OR11L1, OR2M7, OR2M5, OR52N1, OR2M4, OR2M3, OR52P1, OR2M2, OR2T12, OR52N5, OR52N4, OR52L1, OR2T33, OR52N2, OR2AK2, OR2W3, OR56B1, OR52B2, OR56B4, OR56B2P, OR52E4, OR2L8, OR14C36, OR14A16, OR2L5, OR2L3, OR2L2, OR2T8, OR2T6, OR2T4, OR56A5, OR2T1, OR2AJ1, OR2L13, OR52E8, OR52E6, OR52E5, OR56A4, OR56A3, OR56A1	171	451	18967	9.83753	4.03207e-25	2.01604e-25	1.96381e-25
KEGG_PATHWAY	hsa05322:Systemic lupus erythematosus	28	14.8936	9.41986e-26	H2AB3, H3C1, H3C3, H4C2, H3C2, H4C1, H4C4, H3C4, H4C3, H3C7, H4C6, H3C6, H4C5, H2BC9, H4C8, H3C8, H4C7, H2AC8, H2BC7, H2BC8, H2BC5, H2AC6, H2AC7, H2BC6, H2BC3, H2AC4, H2BC4, H2BC10	108	137	8644	16.3579	8.10108e-24	8.19527e-24	7.91268e-24
KEGG_PATHWAY	hsa05034:Alcoholism	29	15.4255	3.58955e-23	H2AB3, PPP1CB, H3C1, H3C3, H4C2, H3C2, H4C1, H4C4, H3C4, H4C3, H3C7, H4C6, H3C6, H4C5, H2BC9, H4C8, H3C8, H4C7, H2AC8, H2BC7, H2BC8, H2BC5, H2AC6, H2AC7, H2BC6, H2BC3, H2AC4, H2BC4, H2BC10	108	188	8644	12.3461	3.08701e-21	1.56145e-21	1.50761e-21
KEGG_PATHWAY	hsa04740:Olfactory transduction	38	20.2128	7.58112e-22	OR11L1, OR2M7, OR2M5, OR52N1, OR2M4, OR2M3, OR2M2, OR2T12, OR52N5, OR52N4, OR52L1, OR2T33, OR52N2, OR2AK2, OR2W3, OR56B1, OR52B2, OR56B4, OR52E4, OR2L8, OR14C36, OR14A16, OR2L5, OR2L3, OR2L2, OR2T8, OR2T6, OR2T4, OR56A5, OR2T1, OR2AJ1, OR2L13, OR52E8, OR52E6, OR52E5, OR56A4, OR56A3, OR56A1	108	439	8644	6.92804	6.51977e-20	2.18849e-20	2.11303e-20
KEGG_PATHWAY	hsa04613:Neutrophil extracellular trap formation	28	14.8936	1.0062e-21	H2AB3, H3C1, H3C3, H4C2, H3C2, H4C1, H4C4, H3C4, H4C3, H3C7, H4C6, H3C6, H4C5, H2BC9, H4C8, H3C8, H4C7, H2AC8, H2BC7, H2BC8, H2BC5, H2AC6, H2AC7, H2BC6, H2BC3, H2AC4, H2BC4, H2BC10	108	191	8644	11.7332	8.65336e-20	2.18849e-20	2.11303e-20
GOTERM_BP_DIRECT	GO:0032200~telomere organization	14	7.44681	2.10578e-20	H4C8, H3C8, H3C1, H3C3, H4C2, H3C2, H4C1, H4C4, H4C3, H3C4, H3C7, H4C6, H3C6, H4C5	172	27	19453	58.6438	1.1645e-17	3.87464e-18	3.73426e-18
GOTERM_MF_DIRECT	GO:0004930~G-protein coupled receptor activity	41	21.8085	1.30938e-19	OR11L1, OR2M7, OR2M5, OR52N1, OR2M4, OR2M3, OR52P1, OR2M2, OR2T12, OR52N5, OR52N4, OR52L1, OR2T33, OR52N2, OR2AK2, OR2W3, OR56B1, OR52B2, OR56B4, GPR39, OR56B2P, OR52E4, OR2L8, OR14C36, OR14A16, OR2L5, OR2L3, OR2L2, OR2T8, OR2T6, OR2T4, OR56A5, OR2T1, OR2AJ1, OR2L13, OR52E8, OR52E6, OR52E5, OR56A4, OR56A3, OR56A1	171	785	18967	5.79318	2.5271e-17	8.42367e-18	8.20544e-18
GOTERM_BP_DIRECT	GO:0006335~DNA replication-dependent nucleosome assembly	14	7.44681	3.50091e-19	H4C8, H3C8, H3C1, H3C3, H4C2, H3C2, H4C1, H4C4, H4C3, H3C4, H3C7, H4C6, H3C6, H4C5	172	32	19453	49.4807	1.936e-16	4.83126e-17	4.65621e-17
GOTERM_MF_DIRECT	GO:0046982~protein heterodimerization activity	28	14.8936	6.90211e-17	H2AB3, H3C1, H3C3, H4C2, H3C2, H4C1, H4C4, H3C4, H4C3, H3C7, H4C6, H3C6, H4C5, H2BC9, H4C8, H3C8, H4C7, H2AC8, H2BC7, H2BC8, H2BC5, H2AC6, H2AC7, H2BC6, H2BC3, H2AC4, H2BC4, H2BC10	171	381	18967	8.15146	2.14273e-14	3.33027e-15	3.24399e-15
GOTERM_BP_DIRECT	GO:0007186~G-protein coupled receptor signaling pathway	41	21.8085	9.23514e-17	OR11L1, OR2M7, OR2M5, OR52N1, OR2M4, OR2M3, OR52P1, OR2M2, OR2T12, OR52N5, OR52N4, OR52L1, OR2T33, OR52N2, OR2AK2, OR2W3, OR56B1, OR52B2, OR56B4, GPR39, OR56B2P, OR52E4, OR2L8, OR14C36, OR14A16, OR2L5, OR2L3, OR2L2, OR2T8, OR2T6, OR2T4, OR56A5, OR2T1, OR2AJ1, OR2L13, OR52E8, OR52E6, OR52E5, OR56A4, OR56A3, OR56A1	172	966	19453	4.80026	6.13953e-14	1.01956e-14	9.82619e-15
GOTERM_CC_DIRECT	GO:0000228~nuclear chromosome	14	7.44681	8.95612e-16	H4C8, H3C8, H3C1, H3C3, H4C2, H3C2, H4C1, H4C4, H4C3, H3C4, H3C7, H4C6, H3C6, H4C5	178	55	20647	29.5258	1.64313e-13	8.28442e-14	8.01573e-14
GOTERM_CC_DIRECT	GO:0043505~CENP-A containing nucleosome	9	4.78723	1.01202e-12	H4C8, H2AC8, H2AC4, H4C2, H4C1, H4C4, H4C3, H4C6, H4C5	178	18	20647	57.9972	1.87214e-10	6.24078e-11	6.03838e-11
GOTERM_BP_DIRECT	GO:0061644~protein localization to CENP-A containing chromatin	9	4.78723	1.22778e-12	H4C8, H2AC8, H2AC4, H4C2, H4C1, H4C4, H4C3, H4C6, H4C5	172	18	19453	56.5494	6.78971e-10	1.12956e-10	1.08863e-10
GOTERM_BP_DIRECT	GO:0006325~chromatin organization	20	10.6383	6.79842e-11	H4C8, H3C8, H2AC8, H2AC4, VCX, RNF40, HMGN4, THAP7, H3C1, H3C3, H4C2, H3C2, H4C1, H4C4, H4C3, H3C4, H3C7, H4C6, H3C6, H4C5	172	322	19453	7.02477	3.75952e-08	5.36104e-09	5.1668e-09
GOTERM_BP_DIRECT	GO:0045653~negative regulation of megakaryocyte differentiation	7	3.7234	1.47883e-08	H4C8, H4C2, H4C1, H4C4, H4C3, H4C6, H4C5	172	20	19453	39.5846	8.17787e-06	1.02039e-06	9.83419e-07
KEGG_PATHWAY	hsa05203:Viral carcinogenesis	16	8.51064	2.6161e-08	H4C8, H2BC9, H4C7, H2BC7, H2BC8, H2BC5, H2BC6, H2BC3, H2BC4, H2BC10, H4C2, H4C1, H4C4, H4C3, H4C6, H4C5	108	204	8644	6.27741	2.24984e-06	4.55201e-07	4.39505e-07
GOTERM_MF_DIRECT	GO:0003677~DNA binding	34	18.0851	8.71836e-08	SRCAP, TSHZ1, H2AB3, ZNF407, H3C1, H3C3, H4C2, H3C2, H4C1, H4C4, H3C4, H4C3, H3C7, H4C6, H3C6, H4C5, H2BC9, H4C8, H3C8, H4C7, H2AC8, H2BC7, H2BC8, H2BC5, H2AC6, H2AC7, H2BC6, H2BC3, H2AC4, H2BC4, H1-4, H1-6, THAP7, H2BC10	171	1337	18967	2.82066	1.68263e-05	3.36529e-06	3.27811e-06
GOTERM_BP_DIRECT	GO:0006336~DNA replication-independent nucleosome assembly	7	3.7234	1.07323e-07	H4C8, H4C2, H4C1, H4C4, H4C3, H4C6, H4C5	172	27	19453	29.3219	5.93477e-05	6.58245e-06	6.34396e-06
GOTERM_BP_DIRECT	GO:0002227~innate immune response in mucosa	7	3.7234	7.83714e-07	H2BC9, H2BC7, H2BC8, H2BC6, H2BC10, H2BC3, H2BC4	172	37	19453	21.3971	0.0004333	4.3261e-05	4.16936e-05
GOTERM_BP_DIRECT	GO:0040029~regulation of gene expression, epigenetic	7	3.7234	1.08399e-06	H3C8, H3C1, H3C3, H3C2, H3C4, H3C7, H3C6	172	39	19453	20.2998	0.000599266	5.43965e-05	5.24256e-05
GOTERM_BP_DIRECT	GO:0006352~DNA-templated transcription, initiation	7	3.7234	1.47233e-06	H4C8, H4C2, H4C1, H4C4, H4C3, H4C6, H4C5	172	41	19453	19.3096	0.000813868	6.77272e-05	6.52733e-05
GOTERM_CC_DIRECT	GO:0032991~macromolecular complex	21	11.1702	2.41287e-06	H4C8, ALK, H2BC9, H3C8, SRCAP, CRKL, H3C1, MYH9, H3C3, H4C2, MBP, DMD, H3C2, H4C1, H4C4, H4C3, H3C4, H3C7, H4C6, H3C6, H4C5	178	697	20647	3.49481	0.000446282	0.000111595	0.000107976
GOTERM_CC_DIRECT	GO:0016021~integral component of membrane	74	39.3617	1.22912e-05	ALK, OR11L1, HFE, OR2M7, OR2M5, OR52N1, OR2M4, OR2M3, OR2M2, OR52N5, OR2T12, OR52N4, PLB1, OR52N2, CDH7, TMEM265, STS, OR56B1, RTTN, OR52B2, SCARF2, OR56B4, GPR39, OR56B2P, OR2L8, OR52E4, OR14C36, BTN3A1, BTN1A1, OR2L5, OR2L3, OR2L2, BTN3A3, TIMM21, BTN3A2, OR2T8, OR2T6, SLC7A4, OR2T4, OR56A5, OR2T1, TMX3, OR2L13, CLIP4, OR52E8, CD226, OR52E6, OR52E5, OR56A4, SMIM21, OR56A3, OR56A1, CDH19, DIPK1C…	178	5457	20647	1.57295	0.0022713	0.000454773	0.000440024
GOTERM_BP_DIRECT	GO:0045910~negative regulation of DNA recombination	5	2.65957	1.25472e-05	H1-4, H1-6, H1-1, H1-3, H1-2	172	17	19453	33.2644	0.00691463	0.000532774	0.00051347
GOTERM_BP_DIRECT	GO:0016584~nucleosome positioning	5	2.65957	1.60217e-05	H1-4, H1-6, H1-1, H1-3, H1-2	172	18	19453	31.4163	0.00882092	0.000631711	0.000608823
GOTERM_CC_DIRECT	GO:0000781~chromosome, telomeric region	10	5.31915	2.07546e-05	PPP1CB, H4C8, H2BC3, SPDYA, H4C2, H4C1, H4C4, H4C3, H4C6, H4C5	178	175	20647	6.62825	0.00383227	0.000639932	0.000619177
GOTERM_MF_DIRECT	GO:0031492~nucleosomal DNA binding	6	3.19149	3.14751e-05	H1-4, HMGN4, H1-6, H1-1, H1-3, H1-2	171	41	18967	16.2319	0.00605638	0.00101245	0.000986221
GOTERM_BP_DIRECT	GO:0030261~chromosome condensation	5	2.65957	4.47988e-05	H1-4, H1-6, H1-1, H1-3, H1-2	172	23	19453	24.5867	0.02447	0.0016486	0.00158887
GOTERM_BP_DIRECT	GO:0019731~antibacterial humoral response	7	3.7234	5.55318e-05	H2BC9, H2BC7, H2BC8, H2BC6, H2BC10, H2BC3, H2BC4	172	76	19453	10.417	0.0302432	0.00191585	0.00184643
GOTERM_MF_DIRECT	GO:0045296~cadherin binding	12	6.38298	0.000151715	H3C8, PI4KA, H3C1, MYH9, H3C3, H3C2, H3C4, H3C7, CDH19, H3C6, CRKL, CDH7	171	320	18967	4.15943	0.0288586	0.004183	0.00407463
GOTERM_CC_DIRECT	GO:0005886~plasma membrane	69	36.7021	0.000303864	ALK, OR11L1, HFE, OR2M7, OR2M5, OR52N1, OR2M4, OR2M3, OR2M2, OR52N5, OR2T12, OR52N4, PLB1, OR52N2, CDH7, PPP1CB, STS, OR56B1, OR52B2, OR56B4, SNAP29, GPR39, OR56B2P, OR2L8, OR52E4, OR14C36, BTN3A1, BTN1A1, OR2L5, OR2L3, OR2L2, BTN3A3, BTN3A2, OR2T8, OR2T6, SLC7A4, OR2T4, OR56A5, OR2T1, TMX3, OR2L13, OR52E8, MYH9, CD226, OR52E6, OR52E5, OR56A4, OR56A3, OR56A1, CDH19, PLPPR5, AMIGO2, OR52P1, OR52L1…	178	5455	20647	1.46721	0.0546721	0.0080307	0.00777024
GOTERM_BP_DIRECT	GO:0001817~regulation of cytokine production	6	3.19149	0.00045889	BTN2A2, BTN3A1, BTN2A1, BTN1A1, BTN3A3, BTN3A2	172	73	19453	9.29579	0.224172	0.0149004	0.0143605
GOTERM_BP_DIRECT	GO:0061844~antimicrobial humoral immune response mediated by antimicrobial peptide	7	3.7234	0.000646209	H2BC9, H2BC7, H2BC8, H2BC6, H2BC10, H2BC3, H2BC4	172	119	19453	6.65287	0.300556	0.0198171	0.0190991
GOTERM_BP_DIRECT	GO:0098532~histone H3-K27 trimethylation	3	1.59574	0.00112591	H1-4, H1-3, H1-2	172	6	19453	56.5494	0.463656	0.0327107	0.0315255
GOTERM_BP_DIRECT	GO:0050830~defense response to Gram-positive bacterium	7	3.7234	0.00145699	H2BC9, H2BC7, H2BC8, H2BC6, H2BC10, H2BC3, H2BC4	172	139	19453	5.69562	0.553495	0.0397266	0.0382873
GOTERM_BP_DIRECT	GO:0010467~gene expression	7	3.7234	0.00151134	H3C8, H3C1, H3C3, H3C2, H3C4, H3C7, H3C6	172	140	19453	5.65494	0.566734	0.0397266	0.0382873
GOTERM_BP_DIRECT	GO:0050852~T cell receptor signaling pathway	7	3.7234	0.00162509	BTN2A2, BTN3A1, BTN2A1, BTN1A1, BTN3A3, BTN3A2, CRKL	172	142	19453	5.57529	0.593188	0.0407749	0.0392976
GOTERM_CC_DIRECT	GO:0070062~extracellular exosome	33	17.5532	0.00261057	ALK, OR11L1, CNDP2, PPP1CB, H3C1, H3C3, H4C2, H3C2, H4C1, H4C4, H3C4, H4C3, H3C7, H4C6, H3C6, H4C5, H2BC9, H4C8, H3C8, H2AC8, H2BC7, H2BC8, H2BC5, H2AC6, SERPIND1, H2AC7, H2BC6, H2AC4, H2BC4, FABP5, H2BC10, PI4KA, MYH9	178	2240	20647	1.70885	0.383432	0.0554951	0.0536952
GOTERM_CC_DIRECT	GO:0005634~nucleus	71	37.766	0.00269976	H2AB3, MED15, PPP1CB, HMGN4, ZNF83, ZNF407, ZNF888, H4C2, ZNF689, ZNF600, H4C1, H4C4, H4C3, H4C6, TRIM22, H4C5, ZNF320, H3C8, VCX3A, H2AC8, H2AC6, H2AC7, H2AC4, RNF40, THAP7, H2BC10, CLIP4, ZNF516, MYH9, ZNF28, SRCAP, CSTF3, TSHZ1, AMIGO2, PRKX, VCX, ZNF629, H3C1, H3C3, MBP, DMD, H3C2, ZNF468, MSC, H3C4, H3C7, H3C6, H2BC9, H4C8, H4C7, H2BC7, H2BC8, F8A3, H2BC5, H2BC6, H2BC3, H2BC4, KLHL22, H1-1, …	178	6100	20647	1.3501	0.393549	0.0554951	0.0536952
GOTERM_BP_DIRECT	GO:0031507~heterochromatin assembly	5	2.65957	0.00372689	H2AC8, H2AC6, H2AC7, H2AB3, H2AC4	172	72	19453	7.85409	0.873159	0.0894453	0.0862046
GOTERM_MF_DIRECT	GO:0019904~protein domain specific binding	8	4.25532	0.00771798	H4C8, MYH9, H4C2, H4C1, H4C4, H4C3, H4C6, H4C5	171	252	18967	3.52121	0.77583	0.186196	0.181373
GOTERM_BP_DIRECT	GO:0080182~histone H3-K4 trimethylation	3	1.59574	0.014457	H1-4, H1-3, H1-2	172	21	19453	16.157	0.999682	0.332512	0.320464
GOTERM_BP_DIRECT	GO:0046596~regulation of viral entry into host cell	3	1.59574	0.0158119	TRIM5, TRIM58, TRIM22	172	22	19453	15.4226	0.999851	0.349126	0.336476
GOTERM_CC_DIRECT	GO:0000791~euchromatin	4	2.12766	0.0161856	H2AB3, H1-1, H1-3, H1-2	178	62	20647	7.48351	0.951142	0.299434	0.289723
GOTERM_MF_DIRECT	GO:0003690~double-stranded DNA binding	5	2.65957	0.0217216	H1-4, H1-6, H1-1, H1-3, H1-2	171	118	18967	4.69992	0.98557	0.465807	0.453739
GOTERM_BP_DIRECT	GO:0006355~regulation of transcription, DNA-templated	16	8.51064	0.0339694	ZNF320, ZNF28, ZNF816-ZNF321P, SRCAP, ZNF816, ZNF83, THAP7, ZNF74, ZNF516, ZNF689, DMD, ZNF611, ZNF600, ZNF468, MSC, TRIM22	172	1014	19453	1.7846	1	0.721196	0.695066
GOTERM_MF_DIRECT	GO:0031490~chromatin DNA binding	4	2.12766	0.0409633	H1-4, H1-1, H1-3, H1-2	171	85	18967	5.21968	0.999688	0.772405	0.752394
GOTERM_MF_DIRECT	GO:0050253~retinyl-palmitate esterase activity	2	1.06383	0.0440231	PNPLA4, PLB1	171	5	18967	44.3673	0.999832	0.772405	0.752394
GOTERM_CC_DIRECT	GO:0005654~nucleoplasm	45	23.9362	0.0552221	SRCAP, HFE, CSTF3, PRKX, MED15, WDR43, CNDP2, CRKL, PPP1CB, TRIM5, GALR1, H3C1, H3C3, H4C2, H3C2, H4C1, MSC, H4C4, H3C4, H4C3, SNAP29, H3C7, H4C6, TRIM22, H3C6, H4C5, H2BC9, H4C8, H3C8, H2BC7, H2BC8, H2BC5, H2AC6, H2BC6, H2BC3, H2BC4, H1-1, RNF40, FABP5, THAP7, H2BC10, ZNF74, SPDYA, TRIM58, PRR14	178	4076	20647	1.28061	0.999973	0.928736	0.898615
GOTERM_BP_DIRECT	GO:1902916~positive regulation of protein polyubiquitination	2	1.06383	0.0599428	RNF40, SPSB4	172	7	19453	32.314	1	1	0.965517
GOTERM_MF_DIRECT	GO:0070573~metallodipeptidase activity	2	1.06383	0.0778499	CNDP1, CNDP2	171	9	18967	24.6485	1	1	0.979167
GOTERM_BP_DIRECT	GO:0051965~positive regulation of synapse assembly	3	1.59574	0.0977459	CLSTN2, AMIGO2, CBLN2	172	60	19453	5.65494	1	1	0.965517

## Sheet: Raw data
Category	Term	Count	%	PValue	Genes	List Total	Pop Hits	Pop Total	Fold Enrichment	Bonferroni	Benjamini	FDR
GOTERM_MF_DIRECT	GO:0030527~structural constituent of chromatin	33	17.5532	3.76722e-42	H2AB3, H3C1, H3C3, H4C2, H3C2, H4C1, H4C4, H3C4, H4C3, H3C7, H4C6, H3C6, H4C5, H2BC9, H4C8, H3C8, H4C7, H2AC8, H2BC7, H2BC8, H2BC5, H2AC6, H2AC7, H2BC6, H2BC3, H2AC4, H2BC4, H1-1, H1-3, H1-2, H1-4, H1-6, H2BC10	171	97	18967	37.735	7.27074e-40	7.27074e-40	7.08237e-40
GOTERM_CC_DIRECT	GO:0000786~nucleosome	34	18.0851	2.03624e-38	SRCAP, H2AB3, H3C1, H3C3, H4C2, H3C2, H4C1, H4C4, H3C4, H4C3, H3C7, H4C6, H3C6, H4C5, H2BC9, H4C8, H3C8, H4C7, H2AC8, H2BC7, H2BC8, H2BC5, H2AC6, H2AC7, H2BC6, H2BC3, H2AC4, H2BC4, H1-1, H1-3, H1-2, H1-4, H1-6, H2BC10	178	141	20647	27.9703	3.76705e-36	3.76705e-36	3.64487e-36
GOTERM_BP_DIRECT	GO:0050911~detection of chemical stimulus involved in sensory perception of smell	40	21.2766	2.09457e-28	OR11L1, OR2M7, OR2M5, OR52N1, OR2M4, OR2M3, OR52P1, OR2M2, OR2T12, OR52N5, OR52N4, OR52L1, OR2T33, OR52N2, OR2AK2, OR2W3, OR56B1, OR52B2, OR56B4, OR56B2P, OR52E4, OR2L8, OR14C36, OR14A16, OR2L5, OR2L3, OR2L2, OR2T8, OR2T6, OR2T4, OR56A5, OR2T1, OR2AJ1, OR2L13, OR52E8, OR52E6, OR52E5, OR56A4, OR56A3, OR56A1	172	432	19453	10.4721	1.1583e-25	1.1562e-25	1.11431e-25
GOTERM_BP_DIRECT	GO:0006334~nucleosome assembly	29	15.4255	6.89287e-28	H2AB3, H3C1, H3C3, H4C2, H3C2, H4C1, H4C4, H3C4, H4C3, H3C7, H4C6, H3C6, H4C5, H2BC9, H4C8, H3C8, H4C7, H2BC7, H2BC8, H2BC5, H2BC6, H2BC3, H2BC4, H1-1, H1-3, H1-2, H1-4, H1-6, H2BC10	172	169	19453	19.4075	3.81176e-25	1.90243e-25	1.8335e-25
GOTERM_MF_DIRECT	GO:0004984~olfactory receptor activity	40	21.2766	2.08916e-27	OR11L1, OR2M7, OR2M5, OR52N1, OR2M4, OR2M3, OR52P1, OR2M2, OR2T12, OR52N5, OR52N4, OR52L1, OR2T33, OR52N2, OR2AK2, OR2W3, OR56B1, OR52B2, OR56B4, OR56B2P, OR52E4, OR2L8, OR14C36, OR14A16, OR2L5, OR2L3, OR2L2, OR2T8, OR2T6, OR2T4, OR56A5, OR2T1, OR2AJ1, OR2L13, OR52E8, OR52E6, OR52E5, OR56A4, OR56A3, OR56A1	171	451	18967	9.83753	4.03207e-25	2.01604e-25	1.96381e-25
KEGG_PATHWAY	hsa05322:Systemic lupus erythematosus	28	14.8936	9.41986e-26	H2AB3, H3C1, H3C3, H4C2, H3C2, H4C1, H4C4, H3C4, H4C3, H3C7, H4C6, H3C6, H4C5, H2BC9, H4C8, H3C8, H4C7, H2AC8, H2BC7, H2BC8, H2BC5, H2AC6, H2AC7, H2BC6, H2BC3, H2AC4, H2BC4, H2BC10	108	137	8644	16.3579	8.10108e-24	8.19527e-24	7.91268e-24
KEGG_PATHWAY	hsa05034:Alcoholism	29	15.4255	3.58955e-23	H2AB3, PPP1CB, H3C1, H3C3, H4C2, H3C2, H4C1, H4C4, H3C4, H4C3, H3C7, H4C6, H3C6, H4C5, H2BC9, H4C8, H3C8, H4C7, H2AC8, H2BC7, H2BC8, H2BC5, H2AC6, H2AC7, H2BC6, H2BC3, H2AC4, H2BC4, H2BC10	108	188	8644	12.3461	3.08701e-21	1.56145e-21	1.50761e-21
KEGG_PATHWAY	hsa04740:Olfactory transduction	38	20.2128	7.58112e-22	OR11L1, OR2M7, OR2M5, OR52N1, OR2M4, OR2M3, OR2M2, OR2T12, OR52N5, OR52N4, OR52L1, OR2T33, OR52N2, OR2AK2, OR2W3, OR56B1, OR52B2, OR56B4, OR52E4, OR2L8, OR14C36, OR14A16, OR2L5, OR2L3, OR2L2, OR2T8, OR2T6, OR2T4, OR56A5, OR2T1, OR2AJ1, OR2L13, OR52E8, OR52E6, OR52E5, OR56A4, OR56A3, OR56A1	108	439	8644	6.92804	6.51977e-20	2.18849e-20	2.11303e-20
KEGG_PATHWAY	hsa04613:Neutrophil extracellular trap formation	28	14.8936	1.0062e-21	H2AB3, H3C1, H3C3, H4C2, H3C2, H4C1, H4C4, H3C4, H4C3, H3C7, H4C6, H3C6, H4C5, H2BC9, H4C8, H3C8, H4C7, H2AC8, H2BC7, H2BC8, H2BC5, H2AC6, H2AC7, H2BC6, H2BC3, H2AC4, H2BC4, H2BC10	108	191	8644	11.7332	8.65336e-20	2.18849e-20	2.11303e-20
GOTERM_BP_DIRECT	GO:0032200~telomere organization	14	7.44681	2.10578e-20	H4C8, H3C8, H3C1, H3C3, H4C2, H3C2, H4C1, H4C4, H4C3, H3C4, H3C7, H4C6, H3C6, H4C5	172	27	19453	58.6438	1.1645e-17	3.87464e-18	3.73426e-18
GOTERM_MF_DIRECT	GO:0004930~G-protein coupled receptor activity	41	21.8085	1.30938e-19	OR11L1, OR2M7, OR2M5, OR52N1, OR2M4, OR2M3, OR52P1, OR2M2, OR2T12, OR52N5, OR52N4, OR52L1, OR2T33, OR52N2, OR2AK2, OR2W3, OR56B1, OR52B2, OR56B4, GPR39, OR56B2P, OR52E4, OR2L8, OR14C36, OR14A16, OR2L5, OR2L3, OR2L2, OR2T8, OR2T6, OR2T4, OR56A5, OR2T1, OR2AJ1, OR2L13, OR52E8, OR52E6, OR52E5, OR56A4, OR56A3, OR56A1	171	785	18967	5.79318	2.5271e-17	8.42367e-18	8.20544e-18
GOTERM_BP_DIRECT	GO:0006335~DNA replication-dependent nucleosome assembly	14	7.44681	3.50091e-19	H4C8, H3C8, H3C1, H3C3, H4C2, H3C2, H4C1, H4C4, H4C3, H3C4, H3C7, H4C6, H3C6, H4C5	172	32	19453	49.4807	1.936e-16	4.83126e-17	4.65621e-17
GOTERM_MF_DIRECT	GO:0046982~protein heterodimerization activity	28	14.8936	6.90211e-17	H2AB3, H3C1, H3C3, H4C2, H3C2, H4C1, H4C4, H3C4, H4C3, H3C7, H4C6, H3C6, H4C5, H2BC9, H4C8, H3C8, H4C7, H2AC8, H2BC7, H2BC8, H2BC5, H2AC6, H2AC7, H2BC6, H2BC3, H2AC4, H2BC4, H2BC10	171	381	18967	8.15146	2.14273e-14	3.33027e-15	3.24399e-15
GOTERM_BP_DIRECT	GO:0007186~G-protein coupled receptor signaling pathway	41	21.8085	9.23514e-17	OR11L1, OR2M7, OR2M5, OR52N1, OR2M4, OR2M3, OR52P1, OR2M2, OR2T12, OR52N5, OR52N4, OR52L1, OR2T33, OR52N2, OR2AK2, OR2W3, OR56B1, OR52B2, OR56B4, GPR39, OR56B2P, OR52E4, OR2L8, OR14C36, OR14A16, OR2L5, OR2L3, OR2L2, OR2T8, OR2T6, OR2T4, OR56A5, OR2T1, OR2AJ1, OR2L13, OR52E8, OR52E6, OR52E5, OR56A4, OR56A3, OR56A1	172	966	19453	4.80026	6.13953e-14	1.01956e-14	9.82619e-15
GOTERM_CC_DIRECT	GO:0000228~nuclear chromosome	14	7.44681	8.95612e-16	H4C8, H3C8, H3C1, H3C3, H4C2, H3C2, H4C1, H4C4, H4C3, H3C4, H3C7, H4C6, H3C6, H4C5	178	55	20647	29.5258	1.64313e-13	8.28442e-14	8.01573e-14
GOTERM_CC_DIRECT	GO:0043505~CENP-A containing nucleosome	9	4.78723	1.01202e-12	H4C8, H2AC8, H2AC4, H4C2, H4C1, H4C4, H4C3, H4C6, H4C5	178	18	20647	57.9972	1.87214e-10	6.24078e-11	6.03838e-11
GOTERM_BP_DIRECT	GO:0061644~protein localization to CENP-A containing chromatin	9	4.78723	1.22778e-12	H4C8, H2AC8, H2AC4, H4C2, H4C1, H4C4, H4C3, H4C6, H4C5	172	18	19453	56.5494	6.78971e-10	1.12956e-10	1.08863e-10
GOTERM_BP_DIRECT	GO:0006325~chromatin organization	20	10.6383	6.79842e-11	H4C8, H3C8, H2AC8, H2AC4, VCX, RNF40, HMGN4, THAP7, H3C1, H3C3, H4C2, H3C2, H4C1, H4C4, H4C3, H3C4, H3C7, H4C6, H3C6, H4C5	172	322	19453	7.02477	3.75952e-08	5.36104e-09	5.1668e-09
GOTERM_BP_DIRECT	GO:0045653~negative regulation of megakaryocyte differentiation	7	3.7234	1.47883e-08	H4C8, H4C2, H4C1, H4C4, H4C3, H4C6, H4C5	172	20	19453	39.5846	8.17787e-06	1.02039e-06	9.83419e-07
KEGG_PATHWAY	hsa05203:Viral carcinogenesis	16	8.51064	2.6161e-08	H4C8, H2BC9, H4C7, H2BC7, H2BC8, H2BC5, H2BC6, H2BC3, H2BC4, H2BC10, H4C2, H4C1, H4C4, H4C3, H4C6, H4C5	108	204	8644	6.27741	2.24984e-06	4.55201e-07	4.39505e-07
GOTERM_MF_DIRECT	GO:0003677~DNA binding	34	18.0851	8.71836e-08	SRCAP, TSHZ1, H2AB3, ZNF407, H3C1, H3C3, H4C2, H3C2, H4C1, H4C4, H3C4, H4C3, H3C7, H4C6, H3C6, H4C5, H2BC9, H4C8, H3C8, H4C7, H2AC8, H2BC7, H2BC8, H2BC5, H2AC6, H2AC7, H2BC6, H2BC3, H2AC4, H2BC4, H1-4, H1-6, THAP7, H2BC10	171	1337	18967	2.82066	1.68263e-05	3.36529e-06	3.27811e-06
GOTERM_BP_DIRECT	GO:0006336~DNA replication-independent nucleosome assembly	7	3.7234	1.07323e-07	H4C8, H4C2, H4C1, H4C4, H4C3, H4C6, H4C5	172	27	19453	29.3219	5.93477e-05	6.58245e-06	6.34396e-06
GOTERM_BP_DIRECT	GO:0002227~innate immune response in mucosa	7	3.7234	7.83714e-07	H2BC9, H2BC7, H2BC8, H2BC6, H2BC10, H2BC3, H2BC4	172	37	19453	21.3971	0.0004333	4.3261e-05	4.16936e-05
GOTERM_BP_DIRECT	GO:0040029~regulation of gene expression, epigenetic	7	3.7234	1.08399e-06	H3C8, H3C1, H3C3, H3C2, H3C4, H3C7, H3C6	172	39	19453	20.2998	0.000599266	5.43965e-05	5.24256e-05
GOTERM_BP_DIRECT	GO:0006352~DNA-templated transcription, initiation	7	3.7234	1.47233e-06	H4C8, H4C2, H4C1, H4C4, H4C3, H4C6, H4C5	172	41	19453	19.3096	0.000813868	6.77272e-05	6.52733e-05
GOTERM_CC_DIRECT	GO:0032991~macromolecular complex	21	11.1702	2.41287e-06	H4C8, ALK, H2BC9, H3C8, SRCAP, CRKL, H3C1, MYH9, H3C3, H4C2, MBP, DMD, H3C2, H4C1, H4C4, H4C3, H3C4, H3C7, H4C6, H3C6, H4C5	178	697	20647	3.49481	0.000446282	0.000111595	0.000107976
GOTERM_CC_DIRECT	GO:0016021~integral component of membrane	74	39.3617	1.22912e-05	ALK, OR11L1, HFE, OR2M7, OR2M5, OR52N1, OR2M4, OR2M3, OR2M2, OR52N5, OR2T12, OR52N4, PLB1, OR52N2, CDH7, TMEM265, STS, OR56B1, RTTN, OR52B2, SCARF2, OR56B4, GPR39, OR56B2P, OR2L8, OR52E4, OR14C36, BTN3A1, BTN1A1, OR2L5, OR2L3, OR2L2, BTN3A3, TIMM21, BTN3A2, OR2T8, OR2T6, SLC7A4, OR2T4, OR56A5, OR2T1, TMX3, OR2L13, CLIP4, OR52E8, CD226, OR52E6, OR52E5, OR56A4, SMIM21, OR56A3, OR56A1, CDH19, DIPK1C…	178	5457	20647	1.57295	0.0022713	0.000454773	0.000440024
GOTERM_BP_DIRECT	GO:0045910~negative regulation of DNA recombination	5	2.65957	1.25472e-05	H1-4, H1-6, H1-1, H1-3, H1-2	172	17	19453	33.2644	0.00691463	0.000532774	0.00051347
GOTERM_BP_DIRECT	GO:0016584~nucleosome positioning	5	2.65957	1.60217e-05	H1-4, H1-6, H1-1, H1-3, H1-2	172	18	19453	31.4163	0.00882092	0.000631711	0.000608823
GOTERM_CC_DIRECT	GO:0000781~chromosome, telomeric region	10	5.31915	2.07546e-05	PPP1CB, H4C8, H2BC3, SPDYA, H4C2, H4C1, H4C4, H4C3, H4C6, H4C5	178	175	20647	6.62825	0.00383227	0.000639932	0.000619177
GOTERM_MF_DIRECT	GO:0031492~nucleosomal DNA binding	6	3.19149	3.14751e-05	H1-4, HMGN4, H1-6, H1-1, H1-3, H1-2	171	41	18967	16.2319	0.00605638	0.00101245	0.000986221
GOTERM_BP_DIRECT	GO:0030261~chromosome condensation	5	2.65957	4.47988e-05	H1-4, H1-6, H1-1, H1-3, H1-2	172	23	19453	24.5867	0.02447	0.0016486	0.00158887
GOTERM_BP_DIRECT	GO:0019731~antibacterial humoral response	7	3.7234	5.55318e-05	H2BC9, H2BC7, H2BC8, H2BC6, H2BC10, H2BC3, H2BC4	172	76	19453	10.417	0.0302432	0.00191585	0.00184643
GOTERM_MF_DIRECT	GO:0045296~cadherin binding	12	6.38298	0.000151715	H3C8, PI4KA, H3C1, MYH9, H3C3, H3C2, H3C4, H3C7, CDH19, H3C6, CRKL, CDH7	171	320	18967	4.15943	0.0288586	0.004183	0.00407463
GOTERM_CC_DIRECT	GO:0005886~plasma membrane	69	36.7021	0.000303864	ALK, OR11L1, HFE, OR2M7, OR2M5, OR52N1, OR2M4, OR2M3, OR2M2, OR52N5, OR2T12, OR52N4, PLB1, OR52N2, CDH7, PPP1CB, STS, OR56B1, OR52B2, OR56B4, SNAP29, GPR39, OR56B2P, OR2L8, OR52E4, OR14C36, BTN3A1, BTN1A1, OR2L5, OR2L3, OR2L2, BTN3A3, BTN3A2, OR2T8, OR2T6, SLC7A4, OR2T4, OR56A5, OR2T1, TMX3, OR2L13, OR52E8, MYH9, CD226, OR52E6, OR52E5, OR56A4, OR56A3, OR56A1, CDH19, PLPPR5, AMIGO2, OR52P1, OR52L1…	178	5455	20647	1.46721	0.0546721	0.0080307	0.00777024
GOTERM_BP_DIRECT	GO:0001817~regulation of cytokine production	6	3.19149	0.00045889	BTN2A2, BTN3A1, BTN2A1, BTN1A1, BTN3A3, BTN3A2	172	73	19453	9.29579	0.224172	0.0149004	0.0143605
GOTERM_BP_DIRECT	GO:0061844~antimicrobial humoral immune response mediated by antimicrobial peptide	7	3.7234	0.000646209	H2BC9, H2BC7, H2BC8, H2BC6, H2BC10, H2BC3, H2BC4	172	119	19453	6.65287	0.300556	0.0198171	0.0190991
GOTERM_BP_DIRECT	GO:0098532~histone H3-K27 trimethylation	3	1.59574	0.00112591	H1-4, H1-3, H1-2	172	6	19453	56.5494	0.463656	0.0327107	0.0315255
GOTERM_BP_DIRECT	GO:0050830~defense response to Gram-positive bacterium	7	3.7234	0.00145699	H2BC9, H2BC7, H2BC8, H2BC6, H2BC10, H2BC3, H2BC4	172	139	19453	5.69562	0.553495	0.0397266	0.0382873
GOTERM_BP_DIRECT	GO:0010467~gene expression	7	3.7234	0.00151134	H3C8, H3C1, H3C3, H3C2, H3C4, H3C7, H3C6	172	140	19453	5.65494	0.566734	0.0397266	0.0382873
GOTERM_BP_DIRECT	GO:0050852~T cell receptor signaling pathway	7	3.7234	0.00162509	BTN2A2, BTN3A1, BTN2A1, BTN1A1, BTN3A3, BTN3A2, CRKL	172	142	19453	5.57529	0.593188	0.0407749	0.0392976
GOTERM_CC_DIRECT	GO:0070062~extracellular exosome	33	17.5532	0.00261057	ALK, OR11L1, CNDP2, PPP1CB, H3C1, H3C3, H4C2, H3C2, H4C1, H4C4, H3C4, H4C3, H3C7, H4C6, H3C6, H4C5, H2BC9, H4C8, H3C8, H2AC8, H2BC7, H2BC8, H2BC5, H2AC6, SERPIND1, H2AC7, H2BC6, H2AC4, H2BC4, FABP5, H2BC10, PI4KA, MYH9	178	2240	20647	1.70885	0.383432	0.0554951	0.0536952
GOTERM_CC_DIRECT	GO:0005634~nucleus	71	37.766	0.00269976	H2AB3, MED15, PPP1CB, HMGN4, ZNF83, ZNF407, ZNF888, H4C2, ZNF689, ZNF600, H4C1, H4C4, H4C3, H4C6, TRIM22, H4C5, ZNF320, H3C8, VCX3A, H2AC8, H2AC6, H2AC7, H2AC4, RNF40, THAP7, H2BC10, CLIP4, ZNF516, MYH9, ZNF28, SRCAP, CSTF3, TSHZ1, AMIGO2, PRKX, VCX, ZNF629, H3C1, H3C3, MBP, DMD, H3C2, ZNF468, MSC, H3C4, H3C7, H3C6, H2BC9, H4C8, H4C7, H2BC7, H2BC8, F8A3, H2BC5, H2BC6, H2BC3, H2BC4, KLHL22, H1-1, …	178	6100	20647	1.3501	0.393549	0.0554951	0.0536952
GOTERM_BP_DIRECT	GO:0031507~heterochromatin assembly	5	2.65957	0.00372689	H2AC8, H2AC6, H2AC7, H2AB3, H2AC4	172	72	19453	7.85409	0.873159	0.0894453	0.0862046
GOTERM_MF_DIRECT	GO:0019904~protein domain specific binding	8	4.25532	0.00771798	H4C8, MYH9, H4C2, H4C1, H4C4, H4C3, H4C6, H4C5	171	252	18967	3.52121	0.77583	0.186196	0.181373
GOTERM_BP_DIRECT	GO:0080182~histone H3-K4 trimethylation	3	1.59574	0.014457	H1-4, H1-3, H1-2	172	21	19453	16.157	0.999682	0.332512	0.320464
KEGG_PATHWAY	hsa03082:ATP-dependent chromatin remodeling	6	3.19149	0.0148439	H2AC8, H2AC6, SRCAP, H2AC7, H2AB3, H2AC4	108	117	8644	4.10446	0.723666	0.215237	0.207815
GOTERM_BP_DIRECT	GO:0046596~regulation of viral entry into host cell	3	1.59574	0.0158119	TRIM5, TRIM58, TRIM22	172	22	19453	15.4226	0.999851	0.349126	0.336476
GOTERM_CC_DIRECT	GO:0000791~euchromatin	4	2.12766	0.0161856	H2AB3, H1-1, H1-3, H1-2	178	62	20647	7.48351	0.951142	0.299434	0.289723
GOTERM_MF_DIRECT	GO:0003690~double-stranded DNA binding	5	2.65957	0.0217216	H1-4, H1-6, H1-1, H1-3, H1-2	171	118	18967	4.69992	0.98557	0.465807	0.453739
KEGG_PATHWAY	hsa05202:Transcriptional misregulation in cancer	7	3.7234	0.0323346	H3C8, H3C1, H3C3, H3C2, H3C4, H3C7, H3C6	108	193	8644	2.9029	0.940793	0.362045	0.34956
KEGG_PATHWAY	hsa05131:Shigellosis	8	4.25532	0.0332915	H3C8, H3C1, H3C3, H3C2, H3C4, H3C7, H3C6, CRKL	108	247	8644	2.59229	0.945623	0.362045	0.34956
GOTERM_BP_DIRECT	GO:0006355~regulation of transcription, DNA-templated	16	8.51064	0.0339694	ZNF320, ZNF28, ZNF816-ZNF321P, SRCAP, ZNF816, ZNF83, THAP7, ZNF74, ZNF516, ZNF689, DMD, ZNF611, ZNF600, ZNF468, MSC, TRIM22	172	1014	19453	1.7846	1	0.721196	0.695066
GOTERM_MF_DIRECT	GO:0031490~chromatin DNA binding	4	2.12766	0.0409633	H1-4, H1-1, H1-3, H1-2	171	85	18967	5.21968	0.999688	0.772405	0.752394
GOTERM_MF_DIRECT	GO:0050253~retinyl-palmitate esterase activity	2	1.06383	0.0440231	PNPLA4, PLB1	171	5	18967	44.3673	0.999832	0.772405	0.752394
GOTERM_CC_DIRECT	GO:0005654~nucleoplasm	45	23.9362	0.0552221	SRCAP, HFE, CSTF3, PRKX, MED15, WDR43, CNDP2, CRKL, PPP1CB, TRIM5, GALR1, H3C1, H3C3, H4C2, H3C2, H4C1, MSC, H4C4, H3C4, H4C3, SNAP29, H3C7, H4C6, TRIM22, H3C6, H4C5, H2BC9, H4C8, H3C8, H2BC7, H2BC8, H2BC5, H2AC6, H2BC6, H2BC3, H2BC4, H1-1, RNF40, FABP5, THAP7, H2BC10, ZNF74, SPDYA, TRIM58, PRR14	178	4076	20647	1.28061	0.999973	0.928736	0.898615
GOTERM_BP_DIRECT	GO:1902916~positive regulation of protein polyubiquitination	2	1.06383	0.0599428	RNF40, SPSB4	172	7	19453	32.314	1	1	0.965517
GOTERM_MF_DIRECT	GO:0070573~metallodipeptidase activity	2	1.06383	0.0778499	CNDP1, CNDP2	171	9	18967	24.6485	1	1	0.979167
GOTERM_BP_DIRECT	GO:0051965~positive regulation of synapse assembly	3	1.59574	0.0977459	CLSTN2, AMIGO2, CBLN2	172	60	19453	5.65494	1	1	0.965517

## Sheet: Sheet2
Gene name
H3C2
H3C3
H2BC9
H3C7
H3C1
H2BC3
H3C6
H4C4
H2BC4
H3C8
H4C3
H4C1
H4C5
H3C4
H2BC6
H4C7
H4C2
H2AC4
H4C6
H2BC10
H2BC7
H2BC8
H2AC7
H2AC8
H2BC5
H1-4
H1-2
H1-3
H1-1
DSEL
SLC7A4
AMIGO2
H2AB3
OR52B2
FBRS
H1-6
PRR14
OR2L5
SRCAP
RNF40
OR56A4
PHKG2
OR56A5
TSHZ1
PTGR3
MSC
OR52P1
DEPDC7
ZNF629
LZTR1
SCARF2
F8A3
OR2W3
THAP7
AIFM3
TUBA3FP
QSER1
CFAP119
CBLN2
OR52N2
SLC25A36
TMEM265
OR56B1
CSTF3
PCARE
LONRF1
HIPK3
PPP1CB
OR52N4
OR11L1
SPDYA
SERPIND1
SOCS6
OR56A1
H4C8
ZNF407
TRMT61B
TRIM42
ZNF689
KLHL22
OR56A3
OR56B4
WDR43
OR52E4
OR2T1
DMD
CRKL
TMLHE
FABP5
HMGN4
TCP11L1
KIAA1549L
TRPA1
CLIP4
PI4KA
C18orf63
ALK
MYH9
OR52L1
BTN1A1
DLC1
SNX7
TMTC2
ANKRD30BL
PLPPR5
RTTN
TIMM21
TMX3
OR52E5
GPR39
PCED1B
OR2T6
VCX
CLSTN2
TRMT9B
TOGARAM2
H2AC6
SPSB4
LRRC74B
CCDC102B
CDH19
CDH7
MED15
SMIM21
VCX3A
DOK6
P2RX6
FBXO15
SNAP29
OR52N1
OR56B2P
ZNF74
NETO1
TRIM58
CNDP2
PLB1
PRKX
CD226
CNDP1
HFE
ERVV-1
DIPK1C
OR52E8
BTN2A2
BTN3A1
CYB5A
STS
GALR1
BTN2A1
ZNF816-ZNF321P
PNPLA4
VCX2
OR2L13
OR2T33
MYOM2
TRIM5
BTN3A2
ZNF320
BTN3A3
PUDP
ADAMTS16
ZNF816
ZNF516
OR52N5
TRIM22
ZNF83
ZNF888
OR2T4
OR2AJ1
ZNF468
ZNF600
ZNF611
OR2M4
ZNF28
MBP
OR2M7
OR2T8
OR14C36
OR2M5
OR52E6
OR2M3
OR2M2
OR2L8
OR2T12
OR14A16
OR2L3
OR2L2
OR2AK2
